# Supplementary material for: Chromophore carbonyl twisting in fluorescent biosensors encodes direct readout of protein conformations with multicolor switching
Source: Commun Chem. 2023 Aug 19;6:168. doi: 10.1038/s42004-023-00982-7 (PMC10439942; doi:10.1038/s42004-023-00982-7)
Supplement: Supplementary file 4 — Supplementary Data 1 [file 42004_2023_982_MOESM4_ESM.cif]

data_ttGBP17CBadan_refine
#

_cell.volume       324208.103
_cell.length_a     45.490
_cell.length_b     53.060
_cell.length_c     134.320
_cell.angle_beta   90.000
_cell.angle_gamma  90.000
_cell.angle_alpha  90.000
#
_space_group.name_H-M_alt    "P 21 21 21"
_space_group.name_Hall       " P 2ac 2ab"
_space_group.IT_number       19
_space_group.crystal_system  orthorhombic
#
_symmetry.Int_Tables_number      19
_symmetry.space_group_name_H-M   "P 21 21 21"
_symmetry.space_group_name_Hall  " P 2ac 2ab"
#
_reflns.B_iso_Wilson_estimate  15.50
#
_refine.ls_percent_reflns_R_free            4.59
_refine.pdbx_overall_phase_error            16.3857
_refine.solvent_model_details               "FLAT BULK SOLVENT MODEL"
_refine.pdbx_ls_cross_valid_method          "FREE R-VALUE"
_refine.pdbx_refine_id                      "X-RAY DIFFRACTION"
_refine.ls_R_factor_obs                     0.1616
_refine.B_iso_mean                          19.43
_refine.ls_number_reflns_R_free             2044
_refine.ls_percent_reflns_obs               99.83
_refine.ls_R_factor_R_work                  0.1608
_refine.pdbx_solvent_shrinkage_radii        0.9000
_refine.ls_d_res_high                       1.59
_refine.ls_number_reflns_obs                44517
_refine.pdbx_ls_sigma_F                     1.37
_refine.ls_number_reflns_R_work             42473
_refine.ls_d_res_low                        41.63
_refine.pdbx_stereochemistry_target_values  "GeoStd + Monomer Library + CDL v1.2"
_refine.ls_R_factor_R_free                  0.1775
_refine.overall_SU_ML                       0.1591
_refine.pdbx_solvent_vdw_probe_radii        1.1000
_refine.pdbx_diffrn_id                      1
#
_exptl.method  "X-RAY DIFFRACTION"
#   #
loop_
_space_group_symop.id
_space_group_symop.operation_xyz
1  x,y,z            
2  x+1/2,-y+1/2,-z  
3  -x,y+1/2,-z+1/2  
4  -x+1/2,-y,z+1/2  
#   #
loop_
_software.pdbx_ordinal
_software.name
_software.version
_software.type
_software.contact_author
_software.contact_author_email
_software.location
_software.classification
_software.citation_id
_software.language
1  phenix.refine  1.20.1_4487  program  "Paul D. Adams"  pdadams@lbl.gov  https://www.phenix-online.org/  refinement  phenix.refine  Python/C++  
2  Phenix         1.20.1_4487  program  "Paul D. Adams"  pdadams@lbl.gov  https://www.phenix-online.org/  refinement  phenix         Python/C++  
#   #
loop_
_citation.id
_citation.title
_citation.journal_abbrev
_citation.journal_volume
_citation.page_first
_citation.page_last
_citation.year
_citation.journal_id_ASTM
_citation.journal_id_ISSN
_citation.journal_id_CSD
phenix.refine  "Towards automated crystallographic structure refinement with phenix.refine."                                 "Acta Crystallogr., Sect. D: Biol. Crystallogr."  68  352   67  2012  ABCRE6  0907-4449  0766  
phenix         "Macromolecular structure determination using X-rays, neutrons and electrons: recent developments in Phenix"  "Acta Crystallogr., Sect. D: Biol. Crystallogr."  75  861  877  2019  ABCRE6  0907-4449  0766  
#   #
loop_
_refine_ls_restr.pdbx_refine_id
_refine_ls_restr.type
_refine_ls_restr.number
_refine_ls_restr.dev_ideal
_refine_ls_restr.weight
_refine_ls_restr.pdbx_restraint_function
"X-RAY DIFFRACTION"  f_bond_d            2555   0.0113  ?  ?  
"X-RAY DIFFRACTION"  f_angle_d           3474   1.1463  ?  ?  
"X-RAY DIFFRACTION"  f_chiral_restr       384   0.1337  ?  ?  
"X-RAY DIFFRACTION"  f_plane_restr        454   0.0050  ?  ?  
"X-RAY DIFFRACTION"  f_dihedral_angle_d   952  13.5440  ?  ?  
#   #
loop_
_refine_ls_shell.pdbx_refine_id
_refine_ls_shell.d_res_high
_refine_ls_shell.d_res_low
_refine_ls_shell.number_reflns_R_work
_refine_ls_shell.R_factor_R_work
_refine_ls_shell.percent_reflns_obs
_refine_ls_shell.R_factor_R_free
_refine_ls_shell.number_reflns_R_free
"X-RAY DIFFRACTION"  3.92  41.63  3054  0.1483   99.81  0.1469  143  
"X-RAY DIFFRACTION"  3.11   3.92  2899  0.1483   99.97  0.1601  140  
"X-RAY DIFFRACTION"  2.72   3.11  2876  0.1643   99.87  0.1571  139  
"X-RAY DIFFRACTION"  2.47   2.72  2858  0.1596   99.97  0.1942  137  
"X-RAY DIFFRACTION"  2.29   2.47  2816  0.1563  100.00  0.1802  136  
"X-RAY DIFFRACTION"  2.16   2.29  2823  0.1541  100.00  0.1736  136  
"X-RAY DIFFRACTION"  2.05   2.16  2824  0.1559   99.97  0.1750  136  
"X-RAY DIFFRACTION"  1.96   2.05  2813  0.1642  100.00  0.1959  136  
"X-RAY DIFFRACTION"  1.89   1.96  2799  0.1689  100.00  0.2008  135  
"X-RAY DIFFRACTION"  1.82   1.89  2793  0.1674   99.97  0.1848  134  
"X-RAY DIFFRACTION"  1.76   1.82  2813  0.1692  100.00  0.2014  136  
"X-RAY DIFFRACTION"  1.71   1.76  2794  0.1760  100.00  0.1902  135  
"X-RAY DIFFRACTION"  1.67   1.71  2803  0.1875   99.97  0.2127  135  
"X-RAY DIFFRACTION"  1.63   1.67  2756  0.2069  100.00  0.2781  133  
"X-RAY DIFFRACTION"  1.59   1.63  2752  0.2422   98.10  0.2992  133  
#   #
loop_
_struct_asym.id
A  
B  
C  
D  
E  
F  
G  
H  
#
_struct_conn.id                   C00001
_struct_conn.conn_type_id         covale
_struct_conn.ptnr1_auth_comp_id   CYS
_struct_conn.ptnr1_auth_asym_id   A
_struct_conn.ptnr1_auth_seq_id    17
_struct_conn.ptnr1_auth_atom_id   SG
_struct_conn.ptnr1_label_comp_id  CYS
_struct_conn.ptnr1_label_asym_id  A
_struct_conn.ptnr1_label_seq_id   17
_struct_conn.ptnr1_label_atom_id  SG
_struct_conn.ptnr1_role           .
_struct_conn.ptnr2_auth_comp_id   LIG
_struct_conn.ptnr2_auth_asym_id   H
_struct_conn.ptnr2_auth_seq_id    1
_struct_conn.ptnr2_auth_atom_id   C16
_struct_conn.ptnr2_label_comp_id  LIG
_struct_conn.ptnr2_label_asym_id  E
_struct_conn.ptnr2_label_seq_id   .
_struct_conn.ptnr2_label_atom_id  C16
_struct_conn.ptnr2_role           .
_struct_conn.details              "Bond created based on atom type and distance."
#   #
loop_
_atom_type.symbol
_atom_type.scat_dispersion_real
_atom_type.scat_dispersion_imag
_atom_type.scat_Cromer_Mann_a1
_atom_type.scat_Cromer_Mann_a2
_atom_type.scat_Cromer_Mann_a3
_atom_type.scat_Cromer_Mann_a4
_atom_type.scat_Cromer_Mann_b1
_atom_type.scat_Cromer_Mann_b2
_atom_type.scat_Cromer_Mann_b3
_atom_type.scat_Cromer_Mann_b4
_atom_type.scat_Cromer_Mann_c
_atom_type.scat_source
_atom_type.scat_dispersion_source
C     .  .  3.54356  2.42580  .  .  25.62398   1.50364  .  .  0.0  
;
2-Gaussian fit: Grosse-Kunstleve RW, Sauter NK, Adams PD:
Newsletter of the IUCr Commission on Crystallographic Computing 2004, 3, 22-31.
;
  .  
Cl    .  .  9.50761  7.44341  .  .   1.04373  23.83732  .  .  0.0  
;
2-Gaussian fit: Grosse-Kunstleve RW, Sauter NK, Adams PD:
Newsletter of the IUCr Commission on Crystallographic Computing 2004, 3, 22-31.
;
  .  
O     .  .  4.49882  3.47563  .  .  15.80542   1.70748  .  .  0.0  
;
2-Gaussian fit: Grosse-Kunstleve RW, Sauter NK, Adams PD:
Newsletter of the IUCr Commission on Crystallographic Computing 2004, 3, 22-31.
;
  .  
N     .  .  4.01032  2.96436  .  .  19.97189   1.75589  .  .  0.0  
;
2-Gaussian fit: Grosse-Kunstleve RW, Sauter NK, Adams PD:
Newsletter of the IUCr Commission on Crystallographic Computing 2004, 3, 22-31.
;
  .  
Ca2+  .  .  9.15733  8.80693  .  .  11.29163   0.53439  .  .  0.0  
;
2-Gaussian fit: Grosse-Kunstleve RW, Sauter NK, Adams PD:
Newsletter of the IUCr Commission on Crystallographic Computing 2004, 3, 22-31.
;
  .  
S     .  .  9.55732  6.39887  .  .   1.23737  29.19336  .  .  0.0  
;
2-Gaussian fit: Grosse-Kunstleve RW, Sauter NK, Adams PD:
Newsletter of the IUCr Commission on Crystallographic Computing 2004, 3, 22-31.
;
  .  
K1+   .  .  9.10364  8.85531  .  .   0.67653  14.62698  .  .  0.0  
;
2-Gaussian fit: Grosse-Kunstleve RW, Sauter NK, Adams PD:
Newsletter of the IUCr Commission on Crystallographic Computing 2004, 3, 22-31.
;
  .  
#   #
loop_
_chem_comp.id
ALA  
ARG  
ASN  
ASP  
BGC  
CA   
CL   
CYS  
GLN  
GLU  
GLY  
HIS  
HOH  
ILE  
K    
LEU  
LIG  
LYS  
MET  
PHE  
PRO  
SER  
THR  
TRP  
TYR  
VAL  
#   #
loop_
_atom_site.group_PDB
_atom_site.id
_atom_site.label_atom_id
_atom_site.label_alt_id
_atom_site.label_comp_id
_atom_site.auth_asym_id
_atom_site.auth_seq_id
_atom_site.pdbx_PDB_ins_code
_atom_site.Cartn_x
_atom_site.Cartn_y
_atom_site.Cartn_z
_atom_site.occupancy
_atom_site.B_iso_or_equiv
_atom_site.type_symbol
_atom_site.pdbx_formal_charge
_atom_site.label_asym_id
_atom_site.label_entity_id
_atom_site.label_seq_id
_atom_site.pdbx_PDB_model_num
ATOM       1  N    .  MET  A    1  ?  68.21700  89.13800  176.85300  1.000  23.60240  N   ?   A  ?    1  1  
ATOM       2  CA   .  MET  A    1  ?  68.83500  88.65300  175.62900  1.000  31.15255  C   ?   A  ?    1  1  
ATOM       3  C    .  MET  A    1  ?  68.62200  89.64300  174.49400  1.000  23.75792  C   ?   A  ?    1  1  
ATOM       4  O    .  MET  A    1  ?  67.71600  90.46700  174.54000  1.000  19.72157  O   ?   A  ?    1  1  
ATOM       5  CB   .  MET  A    1  ?  68.26200  87.29000  175.23800  1.000  33.87259  C   ?   A  ?    1  1  
ATOM       6  CG   .  MET  A    1  ?  68.50800  86.18700  176.25100  1.000  49.82942  C   ?   A  ?    1  1  
ATOM       7  SD   .  MET  A    1  ?  70.25800  85.80000  176.43400  1.000  67.44779  S   ?   A  ?    1  1  
ATOM       8  CE   .  MET  A    1  ?  70.71400  85.46200  174.73200  1.000  50.65476  C   ?   A  ?    1  1  
ATOM       9  N    .  LYS  A    2  ?  69.46800  89.54900  173.47800  1.000  21.70331  N   ?   A  ?    2  1  
ATOM      10  CA   .  LYS  A    2  ?  69.29700  90.30200  172.24300  1.000  18.79265  C   ?   A  ?    2  1  
ATOM      11  C    .  LYS  A    2  ?  68.06200  89.80800  171.48900  1.000  17.67870  C   ?   A  ?    2  1  
ATOM      12  O    .  LYS  A    2  ?  67.83300  88.59900  171.40100  1.000  22.02245  O   ?   A  ?    2  1  
ATOM      13  CB   .  LYS  A    2  ?  70.55500  90.15200  171.38400  1.000  22.75333  C   ?   A  ?    2  1  
ATOM      14  CG   .  LYS  A    2  ?  70.66900  91.09000  170.21500  1.000  26.11414  C   ?   A  ?    2  1  
ATOM      15  CD   .  LYS  A    2  ?  72.05800  90.96400  169.60600  1.000  32.80306  C   ?   A  ?    2  1  
ATOM      16  CE   .  LYS  A    2  ?  72.29200  91.99500  168.52400  1.000  50.99835  C   ?   A  ?    2  1  
ATOM      17  NZ   .  LYS  A    2  ?  73.68500  91.92200  168.00100  1.000  57.36628  N   ?   A  ?    2  1  
ATOM      18  N    .  GLN  A    3  ?  67.26000  90.72100  170.94900  1.000  16.81210  N   ?   A  ?    3  1  
ATOM      19  CA   .  GLN  A    3  ?  66.11600  90.29300  170.15600  1.000  18.14777  C   ?   A  ?    3  1  
ATOM      20  C    .  GLN  A    3  ?  66.58400  89.94400  168.75400  1.000  20.70099  C   ?   A  ?    3  1  
ATOM      21  O    .  GLN  A    3  ?  67.31300  90.69800  168.11200  1.000  25.33667  O   ?   A  ?    3  1  
ATOM      22  CB   .  GLN  A    3  ?  65.02200  91.36100  170.09800  1.000  21.42395  C   ?   A  ?    3  1  
ATOM      23  CG   .  GLN  A    3  ?  63.80900  90.90100  169.25300  1.000  26.12832  C   ?   A  ?    3  1  
ATOM      24  CD   .  GLN  A    3  ?  62.65400  91.90100  169.24600  1.000  31.50836  C   ?   A  ?    3  1  
ATOM      25  OE1  .  GLN  A    3  ?  62.67800  92.88900  168.51200  1.000  30.70455  O   ?   A  ?    3  1  
ATOM      26  NE2  .  GLN  A    3  ?  61.63100  91.63400  170.05600  1.000  30.57299  N   ?   A  ?    3  1  
ATOM      27  N    .  LEU  A    4  ?  66.18200  88.77100  168.29700  1.000  17.32971  N   ?   A  ?    4  1  
ATOM      28  CA   .  LEU  A    4  ?  66.44200  88.34500  166.93600  1.000  15.76897  C   ?   A  ?    4  1  
ATOM      29  C    .  LEU  A    4  ?  65.12200  88.35400  166.20100  1.000  16.80096  C   ?   A  ?    4  1  
ATOM      30  O    .  LEU  A    4  ?  64.11600  87.87200  166.72900  1.000  18.86988  O   ?   A  ?    4  1  
ATOM      31  CB   .  LEU  A    4  ?  67.06500  86.95000  166.91100  1.000  17.67098  C   ?   A  ?    4  1  
ATOM      32  CG   .  LEU  A    4  ?  68.42800  86.85900  167.59300  1.000  23.67030  C   ?   A  ?    4  1  
ATOM      33  CD1  .  LEU  A    4  ?  68.89300  85.41300  167.63800  1.000  30.71875  C   ?   A  ?    4  1  
ATOM      34  CD2  .  LEU  A    4  ?  69.45200  87.74600  166.89400  1.000  24.97031  C   ?   A  ?    4  1  
ATOM      35  N    .  ASN  A    5  ?  65.12200  88.90800  164.99200  1.000  16.78516  N   ?   A  ?    5  1  
ATOM      36  CA   .  ASN  A    5  ?  63.90700  88.99900  164.19500  1.000  18.56258  C   ?   A  ?    5  1  
ATOM      37  C    .  ASN  A    5  ?  64.02500  88.13200  162.97000  1.000  13.22311  C   ?   A  ?    5  1  
ATOM      38  O    .  ASN  A    5  ?  64.98200  88.27000  162.20800  1.000  14.65814  O   ?   A  ?    5  1  
ATOM      39  CB   .  ASN  A    5  ?  63.63500  90.43900  163.76600  1.000  17.73707  C   ?   A  ?    5  1  
ATOM      40  CG   .  ASN  A    5  ?  62.96100  91.24100  164.84300  1.000  23.76161  C   ?   A  ?    5  1  
ATOM      41  OD1  .  ASN  A    5  ?  61.75100  91.12500  165.04800  1.000  26.09199  O   ?   A  ?    5  1  
ATOM      42  ND2  .  ASN  A    5  ?  63.73300  92.05700  165.54000  1.000  24.19941  N   ?   A  ?    5  1  
ATOM      43  N    .  ILE  A    6  ?  63.05400  87.24700  162.77900  1.000  14.47005  N   ?   A  ?    6  1  
ATOM      44  CA   .  ILE  A    6  ?  63.04100  86.40800  161.58600  1.000  15.42856  C   ?   A  ?    6  1  
ATOM      45  C    .  ILE  A    6  ?  61.79500  86.72500  160.78200  1.000  12.87861  C   ?   A  ?    6  1  
ATOM      46  O    .  ILE  A    6  ?  60.69000  86.71600  161.32200  1.000  13.92820  O   ?   A  ?    6  1  
ATOM      47  CB   .  ILE  A    6  ?  63.10400  84.92600  161.95900  1.000  11.57289  C   ?   A  ?    6  1  
ATOM      48  CG1  .  ILE  A    6  ?  64.39700  84.64200  162.74000  1.000  13.89304  C   ?   A  ?    6  1  
ATOM      49  CG2  .  ILE  A    6  ?  63.00500  84.06400  160.70400  1.000  14.34791  C   ?   A  ?    6  1  
ATOM      50  CD1  .  ILE  A    6  ?  64.39800  83.30200  163.43600  1.000  18.56591  C   ?   A  ?    6  1  
ATOM      51  N    .  GLY  A    7  ?  61.97800  87.03100  159.49700  1.000  13.82906  N   ?   A  ?    7  1  
ATOM      52  CA   .  GLY  A    7  ?  60.84300  87.24800  158.61700  1.000  14.09428  C   ?   A  ?    7  1  
ATOM      53  C    .  GLY  A    7  ?  60.34800  85.92800  158.04500  1.000  10.90536  C   ?   A  ?    7  1  
ATOM      54  O    .  GLY  A    7  ?  61.10500  85.21000  157.40400  1.000  13.90593  O   ?   A  ?    7  1  
ATOM      55  N    .  VAL  A    8  ?  59.08200  85.59200  158.28800  1.000  11.61808  N   ?   A  ?    8  1  
ATOM      56  CA   .  VAL  A    8  ?  58.54400  84.31600  157.80100  1.000  11.78740  C   ?   A  ?    8  1  
ATOM      57  C    .  VAL  A    8  ?  57.39500  84.58900  156.86200  1.000  11.88028  C   ?   A  ?    8  1  
ATOM      58  O    .  VAL  A    8  ?  56.42800  85.26200  157.25400  1.000  13.36872  O   ?   A  ?    8  1  
ATOM      59  CB   .  VAL  A    8  ?  58.06700  83.40400  158.95100  1.000  11.15686  C   ?   A  ?    8  1  
ATOM      60  CG1  .  VAL  A    8  ?  57.62500  82.04900  158.40800  1.000  15.56315  C   ?   A  ?    8  1  
ATOM      61  CG2  .  VAL  A    8  ?  59.16100  83.25000  160.00500  1.000  11.80322  C   ?   A  ?    8  1  
ATOM      62  N    .  ALA  A    9  ?  57.49100  84.09400  155.62900  1.000  10.28816  N   ?   A  ?    9  1  
ATOM      63  CA   .  ALA  A    9  ?  56.37000  84.22900  154.69000  1.000  10.27842  C   ?   A  ?    9  1  
ATOM      64  C    .  ALA  A    9  ?  55.78900  82.85600  154.36400  1.000  10.85345  C   ?   A  ?    9  1  
ATOM      65  O    .  ALA  A    9  ?  56.51600  81.95000  153.95100  1.000  13.28286  O   ?   A  ?    9  1  
ATOM      66  CB   .  ALA  A    9  ?  56.81100  84.94800  153.41200  1.000  12.88559  C   ?   A  ?    9  1  
ATOM      67  N    .  ILE  A   10  ?  54.47900  82.71000  154.57400  1.000  11.32902  N   ?   A  ?   10  1  
ATOM      68  CA   .  ILE  A   10  ?  53.74500  81.45600  154.33800  1.000   9.03711  C   ?   A  ?   10  1  
ATOM      69  C    .  ILE  A   10  ?  52.98400  81.60800  153.02900  1.000  10.97210  C   ?   A  ?   10  1  
ATOM      70  O    .  ILE  A   10  ?  52.38700  82.66000  152.81200  1.000  11.53413  O   ?   A  ?   10  1  
ATOM      71  CB   .  ILE  A   10  ?  52.78200  81.15900  155.50400  1.000  11.05266  C   ?   A  ?   10  1  
ATOM      72  CG1  .  ILE  A   10  ?  53.54200  81.09800  156.83100  1.000  15.47190  C   ?   A  ?   10  1  
ATOM      73  CG2  .  ILE  A   10  ?  52.02600  79.85100  155.25300  1.000  13.35038  C   ?   A  ?   10  1  
ATOM      74  CD1  .  ILE  A   10  ?  54.54100  79.97400  156.90200  1.000  15.41522  C   ?   A  ?   10  1  
ATOM      75  N    .  TYR  A   11  ?  52.99600  80.60500  152.14500  1.000   9.63825  N   ?   A  ?   11  1  
ATOM      76  CA   .  TYR  A   11  ?  52.48500  80.86400  150.79100  1.000   9.09561  C   ?   A  ?   11  1  
ATOM      77  C    .  TYR  A   11  ?  50.98800  81.21900  150.84000  1.000  11.58046  C   ?   A  ?   11  1  
ATOM      78  O    .  TYR  A   11  ?  50.55300  82.09500  150.11300  1.000  12.53728  O   ?   A  ?   11  1  
ATOM      79  CB   .  TYR  A   11  ?  52.77500  79.68000  149.83200  1.000   8.51079  C   ?   A  ?   11  1  
ATOM      80  CG   .  TYR  A   11  ?  51.67900  78.63800  149.70800  1.000   8.57874  C   ?   A  ?   11  1  
ATOM      81  CD1  .  TYR  A   11  ?  51.56500  77.59900  150.63300  1.000   9.25356  C   ?   A  ?   11  1  
ATOM      82  CD2  .  TYR  A   11  ?  50.76400  78.69100  148.66400  1.000   9.71046  C   ?   A  ?   11  1  
ATOM      83  CE1  .  TYR  A   11  ?  50.53500  76.63600  150.52500  1.000   9.07507  C   ?   A  ?   11  1  
ATOM      84  CE2  .  TYR  A   11  ?  49.74000  77.74400  148.54300  1.000   9.43269  C   ?   A  ?   11  1  
ATOM      85  CZ   .  TYR  A   11  ?  49.63300  76.72600  149.47600  1.000  10.03235  C   ?   A  ?   11  1  
ATOM      86  OH   .  TYR  A   11  ?  48.62300  75.80700  149.34200  1.000  11.90294  O   ?   A  ?   11  1  
ATOM      87  N    .  LYS  A   12  ?  50.22700  80.57200  151.71800  1.000  10.37919  N   ?   A  ?   12  1  
ATOM      88  CA   .  LYS  A   12  ?  48.86900  81.02500  152.02300  1.000  11.65901  C   ?   A  ?   12  1  
ATOM      89  C    .  LYS  A   12  ?  48.45700  80.46300  153.38100  1.000  12.89422  C   ?   A  ?   12  1  
ATOM      90  O    .  LYS  A   12  ?  48.84000  79.35000  153.75200  1.000  13.43733  O   ?   A  ?   12  1  
ATOM      91  CB   .  LYS  A   12  ?  47.87800  80.64000  150.90500  1.000  14.19312  C   ?   A  ?   12  1  
ATOM      92  CG   .  LYS  A   12  ?  47.36400  79.21500  150.91000  1.000  16.72994  C   ?   A  ?   12  1  
ATOM      93  CD   .  LYS  A   12  ?  46.44300  78.99100  149.68700  1.000  15.74747  C   ?   A  ?   12  1  
ATOM      94  CE   .  LYS  A   12  ?  45.77000  77.63200  149.74200  1.000  21.28615  C   ?   A  ?   12  1  
ATOM      95  NZ   .  LYS  A   12  ?  44.89100  77.39400  148.54600  1.000  24.14000  N   ?   A  ?   12  1  
ATOM      96  N    .  PHE  A   13  ?  47.71700  81.25700  154.15200  1.000  11.79696  N   ?   A  ?   13  1  
ATOM      97  CA   .  PHE  A   13  ?  47.32200  80.83400  155.49700  1.000  14.81661  C   ?   A  ?   13  1  
ATOM      98  C    .  PHE  A   13  ?  46.20600  79.78200  155.46800  1.000  16.95425  C   ?   A  ?   13  1  
ATOM      99  O    .  PHE  A   13  ?  46.11600  78.96400  156.37800  1.000  18.96948  O   ?   A  ?   13  1  
ATOM     100  CB   .  PHE  A   13  ?  46.87300  82.03400  156.33800  1.000  16.79056  C   ?   A  ?   13  1  
ATOM     101  CG   .  PHE  A   13  ?  47.99100  82.73900  157.07500  1.000  13.72912  C   ?   A  ?   13  1  
ATOM     102  CD1  .  PHE  A   13  ?  49.32500  82.51400  156.76600  1.000  14.50027  C   ?   A  ?   13  1  
ATOM     103  CD2  .  PHE  A   13  ?  47.69400  83.64100  158.09100  1.000  16.02186  C   ?   A  ?   13  1  
ATOM     104  CE1  .  PHE  A   13  ?  50.34200  83.18300  157.45500  1.000  13.75106  C   ?   A  ?   13  1  
ATOM     105  CE2  .  PHE  A   13  ?  48.70100  84.31100  158.78100  1.000  15.40740  C   ?   A  ?   13  1  
ATOM     106  CZ   .  PHE  A   13  ?  50.02500  84.08300  158.46200  1.000  17.52252  C   ?   A  ?   13  1  
ATOM     107  N    .  ASP  A   14  ?  45.36500  79.79200  154.43700  1.000  15.10946  N   ?   A  ?   14  1  
ATOM     108  CA   .  ASP  A   14  ?  44.27900  78.81800  154.34500  1.000  18.76199  C   ?   A  ?   14  1  
ATOM     109  C    .  ASP  A   14  ?  44.73700  77.52600  153.65900  1.000  26.07858  C   ?   A  ?   14  1  
ATOM     110  O    .  ASP  A   14  ?  44.09200  77.02500  152.73500  1.000  29.05858  O   ?   A  ?   14  1  
ATOM     111  CB   .  ASP  A   14  ?  43.06500  79.41800  153.61100  1.000  20.90218  C   ?   A  ?   14  1  
ATOM     112  CG   .  ASP  A   14  ?  43.36700  79.82600  152.16700  1.000  34.05942  C   ?   A  ?   14  1  
ATOM     113  OD1  .  ASP  A   14  ?  44.50100  80.25500  151.87400  1.000  29.62991  O   ?   A  ?   14  1  
ATOM     114  OD2  .  ASP  A   14  ?  42.44800  79.72500  151.32100  1.000  34.60797  O   ?   A  ?   14  1  
ATOM     115  N    .  ASP  A   15  ?  45.87100  77.01200  154.12000  1.000  18.94567  N   ?   A  ?   15  1  
ATOM     116  CA   .  ASP  A   15  ?  46.38800  75.70700  153.71300  1.000  14.71708  C   ?   A  ?   15  1  
ATOM     117  C    .  ASP  A   15  ?  46.50300  74.88000  154.99200  1.000  15.78090  C   ?   A  ?   15  1  
ATOM     118  O    .  ASP  A   15  ?  47.15000  75.30500  155.94800  1.000  17.02418  O   ?   A  ?   15  1  
ATOM     119  CB   .  ASP  A   15  ?  47.74400  75.85900  153.01200  1.000  14.02249  C   ?   A  ?   15  1  
ATOM     120  CG   .  ASP  A   15  ?  48.33900  74.52000  152.56400  1.000  16.38683  C   ?   A  ?   15  1  
ATOM     121  OD1  .  ASP  A   15  ?  48.97100  73.81700  153.38800  1.000  15.59177  O   ?   A  ?   15  1  
ATOM     122  OD2  .  ASP  A   15  ?  48.20700  74.19200  151.37000  1.000  15.72953  O   ?   A  ?   15  1  
ATOM     123  N    .  THR  A   16  ?  45.86800  73.71300  155.02000  1.000  14.22017  N   ?   A  ?   16  1  
ATOM     124  CA   .  THR  A   16  ?  45.81100  72.91100  156.24400  1.000  12.52504  C   ?   A  ?   16  1  
ATOM     125  C    .  THR  A   16  ?  47.19100  72.47600  156.72000  1.000  17.43244  C   ?   A  ?   16  1  
ATOM     126  O    .  THR  A   16  ?  47.54200  72.67700  157.88300  1.000  16.44353  O   ?   A  ?   16  1  
ATOM     127  CB   .  THR  A   16  ?  44.91600  71.67500  156.04400  1.000  16.64698  C   ?   A  ?   16  1  
ATOM     128  OG1  .  THR  A   16  ?  43.60400  72.11000  155.64500  1.000  18.74545  O   ?   A  ?   16  1  
ATOM     129  CG2  .  THR  A   16  ?  44.81700  70.85000  157.33300  1.000  18.88048  C   ?   A  ?   16  1  
ATOM     130  N    .  CYS  A   17  ?  47.98800  71.89400  155.83100  1.000  14.67397  N   ?   A  ?   17  1  
ATOM     131  CA   .  CYS  A   17  ?  49.34200  71.50800  156.21600  1.000  15.68014  C   ?   A  ?   17  1  
ATOM     132  C    .  CYS  A   17  ?  50.19500  72.69200  156.68100  1.000  17.51398  C   ?   A  ?   17  1  
ATOM     133  O    .  CYS  A   17  ?  50.84600  72.61600  157.73000  1.000  17.41523  O   ?   A  ?   17  1  
ATOM     134  CB   .  CYS  A   17  ?  50.02100  70.78800  155.05000  1.000  16.74421  C   ?   A  ?   17  1  
ATOM     135  SG   .  CYS  A   17  ?  51.83100  70.63300  155.12700  1.000  25.16602  S   ?   A  ?   17  1  
ATOM     136  N    .  MET  A   18  ?  50.19400  73.79000  155.93200  1.000  15.25293  N   ?   A  ?   18  1  
ATOM     137  CA   .  MET  A   18  ?  51.09800  74.87500  156.28200  1.000  14.51018  C   ?   A  ?   18  1  
ATOM     138  C    .  MET  A   18  ?  50.63500  75.59300  157.55100  1.000  16.63936  C   ?   A  ?   18  1  
ATOM     139  O    .  MET  A   18  ?  51.42900  76.27300  158.19500  1.000  16.24239  O   ?   A  ?   18  1  
ATOM     140  CB   .  MET  A   18  ?  51.26200  75.85300  155.11700  1.000  16.13302  C   ?   A  ?   18  1  
ATOM     141  CG   .  MET  A   18  ?  52.13400  75.29400  153.98600  1.000  17.72403  C   ?   A  ?   18  1  
ATOM     142  SD   .  MET  A   18  ?  53.71600  74.62700  154.56500  1.000  21.43454  S   ?   A  ?   18  1  
ATOM     143  CE   .  MET  A   18  ?  54.39800  76.07200  155.33800  1.000  23.79007  C   ?   A  ?   18  1  
ATOM     144  N    .  THR  A   19  ?  49.36100  75.43800  157.91600  1.000  14.68607  N   ?   A  ?   19  1  
ATOM     145  CA   .  THR  A   19  ?  48.89100  75.94800  159.21300  1.000  17.95042  C   ?   A  ?   19  1  
ATOM     146  C    .  THR  A   19  ?  49.57500  75.18400  160.33800  1.000  16.69550  C   ?   A  ?   19  1  
ATOM     147  O    .  THR  A   19  ?  49.99300  75.76800  161.33800  1.000  16.84563  O   ?   A  ?   19  1  
ATOM     148  CB   .  THR  A   19  ?  47.36700  75.85100  159.33700  1.000  16.24846  C   ?   A  ?   19  1  
ATOM     149  OG1  .  THR  A   19  ?  46.76700  76.74300  158.38700  1.000  19.20941  O   ?   A  ?   19  1  
ATOM     150  CG2  .  THR  A   19  ?  46.90700  76.22300  160.74400  1.000  16.89040  C   ?   A  ?   19  1  
ATOM     151  N    .  GLY  A   20  ?  49.70500  73.87400  160.16900  1.000  15.41110  N   ?   A  ?   20  1  
ATOM     152  CA   .  GLY  A   20  ?  50.43700  73.07100  161.12700  1.000  15.12244  C   ?   A  ?   20  1  
ATOM     153  C    .  GLY  A   20  ?  51.88600  73.50400  161.21200  1.000  15.75111  C   ?   A  ?   20  1  
ATOM     154  O    .  GLY  A   20  ?  52.45100  73.59700  162.29200  1.000  17.38336  O   ?   A  ?   20  1  
ATOM     155  N    .  VAL  A   21  ?  52.49400  73.76800  160.06200  1.000  14.15855  N   ?   A  ?   21  1  
ATOM     156  CA   .  VAL  A   21  ?  53.90200  74.15000  160.04800  1.000  13.03304  C   ?   A  ?   21  1  
ATOM     157  C    .  VAL  A   21  ?  54.08100  75.50200  160.73000  1.000  16.54870  C   ?   A  ?   21  1  
ATOM     158  O    .  VAL  A   21  ?  54.95200  75.65400  161.58900  1.000  17.17996  O   ?   A  ?   21  1  
ATOM     159  CB   .  VAL  A   21  ?  54.48200  74.16400  158.61600  1.000  14.53525  C   ?   A  ?   21  1  
ATOM     160  CG1  .  VAL  A   21  ?  55.89100  74.74200  158.63100  1.000  17.26724  C   ?   A  ?   21  1  
ATOM     161  CG2  .  VAL  A   21  ?  54.50200  72.76600  158.04200  1.000  16.39858  C   ?   A  ?   21  1  
ATOM     162  N    .  ARG  A   22  ?  53.26800  76.49600  160.39000  1.000  14.51433  N   ?   A  ?   22  1  
ATOM     163  CA   .  ARG  A   22  ?  53.51600  77.79100  161.01900  1.000  17.27258  C   ?   A  ?   22  1  
ATOM     164  C    .  ARG  A   22  ?  53.18100  77.79700  162.52100  1.000  20.77902  C   ?   A  ?   22  1  
ATOM     165  O    .  ARG  A   22  ?  53.86400  78.47500  163.28500  1.000  19.46313  O   ?   A  ?   22  1  
ATOM     166  CB   .  ARG  A   22  ?  52.78200  78.91500  160.29200  1.000  23.27757  C   ?   A  ?   22  1  
ATOM     167  CG   .  ARG  A   22  ?  51.29700  78.80900  160.22100  1.000  19.81723  C   ?   A  ?   22  1  
ATOM     168  CD   .  ARG  A   22  ?  50.79700  79.84100  159.22300  1.000  20.94217  C   ?   A  ?   22  1  
ATOM     169  NE   .  ARG  A   22  ?  49.40000  79.62500  158.88500  1.000  24.90942  N   ?   A  ?   22  1  
ATOM     170  CZ   .  ARG  A   22  ?  48.39700  80.21200  159.52000  1.000  26.17914  C   ?   A  ?   22  1  
ATOM     171  NH1  .  ARG  A   22  ?  48.65100  81.04800  160.51500  1.000  29.60125  N   ?   A  ?   22  1  
ATOM     172  NH2  .  ARG  A   22  ?  47.14600  79.96500  159.16200  1.000  29.86119  N   ?   A  ?   22  1  
ATOM     173  N    .  ASN  A   23  ?  52.18100  77.03400  162.96600  1.000  19.08009  N   ?   A  ?   23  1  
ATOM     174  CA   .  ASN  A   23  ?  51.93700  76.90700  164.40700  1.000  16.69694  C   ?   A  ?   23  1  
ATOM     175  C    .  ASN  A   23  ?  53.11300  76.24800  165.12100  1.000  19.38991  C   ?   A  ?   23  1  
ATOM     176  O    .  ASN  A   23  ?  53.48400  76.65000  166.22700  1.000  18.94159  O   ?   A  ?   23  1  
ATOM     177  CB   .  ASN  A   23  ?  50.66200  76.11100  164.67300  1.000  21.80584  C   ?   A  ?   23  1  
ATOM     178  CG   .  ASN  A   23  ?  49.42300  76.86000  164.25200  1.000  26.83484  C   ?   A  ?   23  1  
ATOM     179  OD1  .  ASN  A   23  ?  49.46700  78.07200  164.03800  1.000  31.16571  O   ?   A  ?   23  1  
ATOM     180  ND2  .  ASN  A   23  ?  48.31000  76.14600  164.12600  1.000  27.55563  N   ?   A  ?   23  1  
ATOM     181  N    .  ALA  A   24  ?  53.70500  75.24100  164.48900  1.000  17.12227  N   ?   A  ?   24  1  
ATOM     182  CA   .  ALA  A   24  ?  54.84000  74.55500  165.09900  1.000  16.37867  C   ?   A  ?   24  1  
ATOM     183  C    .  ALA  A   24  ?  56.06600  75.46800  165.12000  1.000  16.51526  C   ?   A  ?   24  1  
ATOM     184  O    .  ALA  A   24  ?  56.84500  75.43700  166.07800  1.000  17.71632  O   ?   A  ?   24  1  
ATOM     185  CB   .  ALA  A   24  ?  55.14300  73.25800  164.36400  1.000  18.59883  C   ?   A  ?   24  1  
ATOM     186  N    .  MET  A   25  ?  56.23600  76.27100  164.07200  1.000  14.84616  N   ?   A  ?   25  1  
ATOM     187  CA   .  MET  A   25  ?  57.32300  77.25200  164.03800  1.000  14.30058  C   ?   A  ?   25  1  
ATOM     188  C    .  MET  A   25  ?  57.16000  78.27100  165.15200  1.000  16.93270  C   ?   A  ?   25  1  
ATOM     189  O    .  MET  A   25  ?  58.11800  78.61100  165.84500  1.000  18.90533  O   ?   A  ?   25  1  
ATOM     190  CB   .  MET  A   25  ?  57.38100  77.95200  162.68300  1.000  16.77930  C   ?   A  ?   25  1  
ATOM     191  CG   .  MET  A   25  ?  57.89800  77.04500  161.58100  1.000  18.37405  C   ?   A  ?   25  1  
ATOM     192  SD   .  MET  A   25  ?  58.06800  77.90400  160.01000  1.000  21.61228  S   ?   A  ?   25  1  
ATOM     193  CE   .  MET  A   25  ?  59.32800  79.09400  160.43800  1.000  20.09096  C   ?   A  ?   25  1  
ATOM     194  N    .  THR  A   26  ?  55.93800  78.75000  165.31900  1.000  17.81690  N   ?   A  ?   26  1  
ATOM     195  CA   .  THR  A   26  ?  55.64200  79.69900  166.38400  1.000  21.39138  C   ?   A  ?   26  1  
ATOM     196  C    .  THR  A   26  ?  55.96000  79.08900  167.75300  1.000  21.46826  C   ?   A  ?   26  1  
ATOM     197  O    .  THR  A   26  ?  56.50800  79.76900  168.63400  1.000  21.67949  O   ?   A  ?   26  1  
ATOM     198  CB   .  THR  A   26  ?  54.17400  80.15100  166.31100  1.000  21.73952  C   ?   A  ?   26  1  
ATOM     199  OG1  .  THR  A   26  ?  53.97200  80.88800  165.09600  1.000  22.29868  O   ?   A  ?   26  1  
ATOM     200  CG2  .  THR  A   26  ?  53.82900  81.02100  167.51900  1.000  26.00669  C   ?   A  ?   26  1  
ATOM     201  N    .  ALA  A   27  ?  55.66200  77.80200  167.92500  1.000  22.42379  N   ?   A  ?   27  1  
ATOM     202  CA   .  ALA  A   27  ?  55.94700  77.13400  169.19400  1.000  20.88704  C   ?   A  ?   27  1  
ATOM     203  C    .  ALA  A   27  ?  57.45500  77.00900  169.43400  1.000  25.02385  C   ?   A  ?   27  1  
ATOM     204  O    .  ALA  A   27  ?  57.93700  77.21800  170.54900  1.000  26.43720  O   ?   A  ?   27  1  
ATOM     205  CB   .  ALA  A   27  ?  55.28400  75.75600  169.23600  1.000  23.67017  C   ?   A  ?   27  1  
ATOM     206  N    .  GLU  A   28  ?  58.20000  76.66800  168.38700  1.000  22.44150  N   ?   A  ?   28  1  
ATOM     207  CA   .  GLU  A   28  ?  59.64500  76.52400  168.52200  1.000  20.41218  C   ?   A  ?   28  1  
ATOM     208  C    .  GLU  A   28  ?  60.33400  77.84900  168.84300  1.000  22.57849  C   ?   A  ?   28  1  
ATOM     209  O    .  GLU  A   28  ?  61.34900  77.87500  169.54200  1.000  24.27919  O   ?   A  ?   28  1  
ATOM     210  CB   .  GLU  A   28  ?  60.23400  75.93300  167.24500  1.000  20.93978  C   ?   A  ?   28  1  
ATOM     211  CG   .  GLU  A   28  ?  59.83300  74.49200  167.00600  1.000  29.30741  C   ?   A  ?   28  1  
ATOM     212  CD   .  GLU  A   28  ?  60.26100  73.58700  168.14700  1.000  45.68146  C   ?   A  ?   28  1  
ATOM     213  OE1  .  GLU  A   28  ?  61.37900  73.77700  168.68200  1.000  36.39336  O   ?   A  ?   28  1  
ATOM     214  OE2  .  GLU  A   28  ?  59.47300  72.68900  168.51100  1.000  56.03845  O   ?   A  ?   28  1  
ATOM     215  N    .  ALA  A   29  ?  59.77200  78.94100  168.33500  1.000  19.85396  N   ?   A  ?   29  1  
ATOM     216  CA   .  ALA  A   29  ?  60.38100  80.26000  168.46400  1.000  21.74493  C   ?   A  ?   29  1  
ATOM     217  C    .  ALA  A   29  ?  60.12900  80.90700  169.81600  1.000  22.66598  C   ?   A  ?   29  1  
ATOM     218  O    .  ALA  A   29  ?  60.86100  81.81500  170.20300  1.000  22.92568  O   ?   A  ?   29  1  
ATOM     219  CB   .  ALA  A   29  ?  59.88000  81.17400  167.36800  1.000  20.37563  C   ?   A  ?   29  1  
ATOM     220  N    .  GLN  A   30  ?  59.09100  80.45900  170.52100  1.000  22.58063  N   ?   A  ?   30  1  
ATOM     221  C    .  GLN  A   30  ?  59.95300  81.11700  172.74400  1.000  21.12346  C   ?   A  ?   30  1  
ATOM     222  O    .  GLN  A   30  ?  60.62000  80.11300  173.01200  1.000  24.87040  O   ?   A  ?   30  1  
ATOM     223  CA   A  GLN  A   30  ?  58.73100  80.96700  171.84400  0.510  25.17408  C   ?   A  ?   30  1  
ATOM     224  CB   A  GLN  A   30  ?  57.71900  80.01600  172.49900  0.510  22.78255  C   ?   A  ?   30  1  
ATOM     225  CG   A  GLN  A   30  ?  57.18100  80.48200  173.84500  0.510  21.55851  C   ?   A  ?   30  1  
ATOM     226  CD   A  GLN  A   30  ?  56.49400  79.36600  174.61900  0.510  26.39453  C   ?   A  ?   30  1  
ATOM     227  OE1  A  GLN  A   30  ?  57.13600  78.40100  175.03600  0.510  30.73244  O   ?   A  ?   30  1  
ATOM     228  NE2  A  GLN  A   30  ?  55.18500  79.49300  174.81300  0.510  24.99619  N   ?   A  ?   30  1  
ATOM     229  CA   B  GLN  A   30  ?  58.74600  81.09700  171.78700  0.490  25.23816  C   ?   A  ?   30  1  
ATOM     230  CB   B  GLN  A   30  ?  57.52700  80.42600  172.44200  0.490  26.10171  C   ?   A  ?   30  1  
ATOM     231  CG   B  GLN  A   30  ?  56.17600  80.64000  171.69900  0.490  25.88338  C   ?   A  ?   30  1  
ATOM     232  CD   B  GLN  A   30  ?  55.67800  82.09500  171.66500  0.490  24.50381  C   ?   A  ?   30  1  
ATOM     233  OE1  B  GLN  A   30  ?  54.87900  82.47000  170.79400  0.490  20.74126  O   ?   A  ?   30  1  
ATOM     234  NE2  B  GLN  A   30  ?  56.14000  82.91100  172.60800  0.490  28.40447  N   ?   A  ?   30  1  
ATOM     235  N    .  GLY  A   31  ?  60.24400  82.32800  173.21000  1.000  26.86844  N   ?   A  ?   31  1  
ATOM     236  CA   .  GLY  A   31  ?  61.36200  82.57000  174.10500  1.000  28.21468  C   ?   A  ?   31  1  
ATOM     237  C    .  GLY  A   31  ?  62.73100  82.65000  173.45000  1.000  27.31049  C   ?   A  ?   31  1  
ATOM     238  O    .  GLY  A   31  ?  63.73500  82.84200  174.14300  1.000  29.50534  O   ?   A  ?   31  1  
ATOM     239  N    .  LYS  A   32  ?  62.78200  82.52000  172.12800  1.000  21.64262  N   ?   A  ?   32  1  
ATOM     240  CA   .  LYS  A   32  ?  64.06100  82.42700  171.42200  1.000  17.40454  C   ?   A  ?   32  1  
ATOM     241  C    .  LYS  A   32  ?  64.25200  83.53700  170.39400  1.000  20.26947  C   ?   A  ?   32  1  
ATOM     242  O    .  LYS  A   32  ?  65.30500  84.16900  170.33200  1.000  20.57456  O   ?   A  ?   32  1  
ATOM     243  CB   .  LYS  A   32  ?  64.18800  81.07000  170.72000  1.000  21.76637  C   ?   A  ?   32  1  
ATOM     244  CG   .  LYS  A   32  ?  64.32800  79.88300  171.66100  1.000  25.65433  C   ?   A  ?   32  1  
ATOM     245  CD   .  LYS  A   32  ?  64.70400  78.62100  170.88200  1.000  26.26376  C   ?   A  ?   32  1  
ATOM     246  CE   .  LYS  A   32  ?  64.61400  77.39100  171.76600  1.000  34.82840  C   ?   A  ?   32  1  
ATOM     247  NZ   .  LYS  A   32  ?  63.19800  77.11900  172.15100  1.000  46.75321  N   ?   A  ?   32  1  
ATOM     248  N    .  ALA  A   33  ?  63.23600  83.75400  169.57200  1.000  21.07525  N   ?   A  ?   33  1  
ATOM     249  CA   .  ALA  A   33  ?  63.31400  84.73700  168.50000  1.000  19.45150  C   ?   A  ?   33  1  
ATOM     250  C    .  ALA  A   33  ?  61.92100  85.22700  168.14800  1.000  19.78709  C   ?   A  ?   33  1  
ATOM     251  O    .  ALA  A   33  ?  60.93700  84.51600  168.33700  1.000  22.05483  O   ?   A  ?   33  1  
ATOM     252  CB   .  ALA  A   33  ?  63.99100  84.14600  167.27900  1.000  17.56971  C   ?   A  ?   33  1  
ATOM     253  N    .  LYS  A   34  ?  61.84100  86.44800  167.64200  1.000  14.67879  N   ?   A  ?   34  1  
ATOM     254  CA   .  LYS  A   34  ?  60.57300  87.00900  167.21700  1.000  16.87639  C   ?   A  ?   34  1  
ATOM     255  C    .  LYS  A   34  ?  60.31300  86.64400  165.76300  1.000  16.63941  C   ?   A  ?   34  1  
ATOM     256  O    .  LYS  A   34  ?  61.12100  86.96700  164.88200  1.000  18.20712  O   ?   A  ?   34  1  
ATOM     257  CB   .  LYS  A   34  ?  60.57600  88.52800  167.39300  1.000  18.34183  C   ?   A  ?   34  1  
ATOM     258  CG   .  LYS  A   34  ?  59.31200  89.21600  166.88500  1.000  24.27448  C   ?   A  ?   34  1  
ATOM     259  CD   .  LYS  A   34  ?  59.29200  90.67900  167.30100  1.000  28.14395  C   ?   A  ?   34  1  
ATOM     260  CE   .  LYS  A   34  ?  58.08600  91.39500  166.70400  1.000  30.88032  C   ?   A  ?   34  1  
ATOM     261  NZ   .  LYS  A   34  ?  58.04100  92.82900  167.08800  1.000  35.49605  N   ?   A  ?   34  1  
ATOM     262  N    .  LEU  A   35  ?  59.21200  85.94000  165.51200  1.000  16.12996  N   ?   A  ?   35  1  
ATOM     263  CA   .  LEU  A   35  ?  58.80500  85.67200  164.13700  1.000  16.82359  C   ?   A  ?   35  1  
ATOM     264  C    .  LEU  A   35  ?  57.88900  86.78600  163.65900  1.000  17.80214  C   ?   A  ?   35  1  
ATOM     265  O    .  LEU  A   35  ?  56.91200  87.14500  164.33200  1.000  24.10640  O   ?   A  ?   35  1  
ATOM     266  CB   .  LEU  A   35  ?  58.09300  84.32500  164.01400  1.000  15.18537  C   ?   A  ?   35  1  
ATOM     267  CG   .  LEU  A   35  ?  58.83300  83.07900  164.49100  1.000  17.23282  C   ?   A  ?   35  1  
ATOM     268  CD1  .  LEU  A   35  ?  58.04900  81.83500  164.09900  1.000  15.85112  C   ?   A  ?   35  1  
ATOM     269  CD2  .  LEU  A   35  ?  60.25900  83.01600  163.94900  1.000  16.56558  C   ?   A  ?   35  1  
ATOM     270  N    .  ASN  A   36  ?  58.21600  87.34400  162.50500  1.000  14.47067  N   ?   A  ?   36  1  
ATOM     271  CA   .  ASN  A   36  ?  57.35500  88.30100  161.84800  1.000  17.09786  C   ?   A  ?   36  1  
ATOM     272  C    .  ASN  A   36  ?  56.70100  87.56400  160.69000  1.000  15.15336  C   ?   A  ?   36  1  
ATOM     273  O    .  ASN  A   36  ?  57.27400  87.45500  159.61300  1.000  16.24287  O   ?   A  ?   36  1  
ATOM     274  CB   .  ASN  A   36  ?  58.15900  89.51200  161.39400  1.000  18.12749  C   ?   A  ?   36  1  
ATOM     275  CG   .  ASN  A   36  ?  58.83200  90.21800  162.56000  1.000  26.56451  C   ?   A  ?   36  1  
ATOM     276  OD1  .  ASN  A   36  ?  58.21900  91.04800  163.22500  1.000  28.30519  O   ?   A  ?   36  1  
ATOM     277  ND2  .  ASN  A   36  ?  60.08300  89.86400  162.82900  1.000  25.22567  N   ?   A  ?   36  1  
ATOM     278  N    .  MET  A   37  ?  55.50900  87.02800  160.94000  1.000  15.77630  N   ?   A  ?   37  1  
ATOM     279  CA   .  MET  A   37  ?  54.93400  86.04000  160.02700  1.000  14.20124  C   ?   A  ?   37  1  
ATOM     280  C    .  MET  A   37  ?  53.80700  86.63000  159.21400  1.000  17.91025  C   ?   A  ?   37  1  
ATOM     281  O    .  MET  A   37  ?  52.88000  87.24100  159.76200  1.000  19.36613  O   ?   A  ?   37  1  
ATOM     282  CB   .  MET  A   37  ?  54.43900  84.82300  160.79600  1.000  18.36214  C   ?   A  ?   37  1  
ATOM     283  CG   .  MET  A   37  ?  54.26000  83.60400  159.89600  1.000  23.59523  C   ?   A  ?   37  1  
ATOM     284  SD   .  MET  A   37  ?  53.75100  82.20500  160.87300  1.000  42.78718  S   ?   A  ?   37  1  
ATOM     285  CE   .  MET  A   37  ?  55.31700  81.66000  161.53500  1.000  24.72259  C   ?   A  ?   37  1  
ATOM     286  N    .  VAL  A   38  ?  53.89200  86.44100  157.90300  1.000  12.43987  N   ?   A  ?   38  1  
ATOM     287  CA   .  VAL  A   38  ?  52.94000  87.03800  156.97500  1.000  11.50151  C   ?   A  ?   38  1  
ATOM     288  C    .  VAL  A   38  ?  52.34200  85.99800  156.04100  1.000  13.23916  C   ?   A  ?   38  1  
ATOM     289  O    .  VAL  A   38  ?  52.93100  84.94800  155.77700  1.000  11.90057  O   ?   A  ?   38  1  
ATOM     290  CB   .  VAL  A   38  ?  53.59600  88.16900  156.15600  1.000  13.71455  C   ?   A  ?   38  1  
ATOM     291  CG1  .  VAL  A   38  ?  54.14500  89.24100  157.09100  1.000  16.50798  C   ?   A  ?   38  1  
ATOM     292  CG2  .  VAL  A   38  ?  54.69900  87.61000  155.25500  1.000  13.38322  C   ?   A  ?   38  1  
ATOM     293  N    .  ASP  A   39  ?  51.15900  86.33200  155.54600  1.000  12.16204  N   ?   A  ?   39  1  
ATOM     294  CA   .  ASP  A   39  ?  50.35200  85.49300  154.66300  1.000  10.80115  C   ?   A  ?   39  1  
ATOM     295  C    .  ASP  A   39  ?  50.51400  86.00700  153.23300  1.000  11.53978  C   ?   A  ?   39  1  
ATOM     296  O    .  ASP  A   39  ?  50.10800  87.14000  152.93500  1.000  13.17704  O   ?   A  ?   39  1  
ATOM     297  CB   .  ASP  A   39  ?  48.88700  85.56200  155.13100  1.000  13.36653  C   ?   A  ?   39  1  
ATOM     298  CG   .  ASP  A   39  ?  47.91800  84.75700  154.27200  1.000  14.96227  C   ?   A  ?   39  1  
ATOM     299  OD1  .  ASP  A   39  ?  48.34600  84.00700  153.36900  1.000  15.75435  O   ?   A  ?   39  1  
ATOM     300  OD2  .  ASP  A   39  ?  46.69400  84.88000  154.52300  1.000  15.71983  O   ?   A  ?   39  1  
ATOM     301  N    .  SER  A   40  ?  51.09200  85.19400  152.35300  1.000  10.92761  N   ?   A  ?   40  1  
ATOM     302  CA   .  SER  A   40  ?  51.32400  85.65300  150.97900  1.000  10.80706  C   ?   A  ?   40  1  
ATOM     303  C    .  SER  A   40  ?  50.08800  85.46900  150.09600  1.000  10.58442  C   ?   A  ?   40  1  
ATOM     304  O    .  SER  A   40  ?  50.09300  85.86400  148.93300  1.000  12.42147  O   ?   A  ?   40  1  
ATOM     305  CB   .  SER  A   40  ?  52.54400  84.93900  150.37400  1.000  10.31664  C   ?   A  ?   40  1  
ATOM     306  OG   .  SER  A   40  ?  53.71900  85.25500  151.12300  1.000  10.96033  O   ?   A  ?   40  1  
ATOM     307  N    .  GLN  A   41  ?  49.02000  84.90400  150.65900  1.000  13.23069  N   ?   A  ?   41  1  
ATOM     308  CA   .  GLN  A   41  ?  47.72700  84.78400  149.95900  1.000  13.05278  C   ?   A  ?   41  1  
ATOM     309  C    .  GLN  A   41  ?  47.84600  84.18800  148.54800  1.000  15.65997  C   ?   A  ?   41  1  
ATOM     310  O    .  GLN  A   41  ?  47.12700  84.60600  147.61800  1.000  13.85435  O   ?   A  ?   41  1  
ATOM     311  CB   .  GLN  A   41  ?  47.03900  86.15100  149.88600  1.000  14.19033  C   ?   A  ?   41  1  
ATOM     312  CG   .  GLN  A   41  ?  46.77200  86.78600  151.25900  1.000  17.97612  C   ?   A  ?   41  1  
ATOM     313  CD   .  GLN  A   41  ?  45.99100  88.09300  151.15600  1.000  24.97586  C   ?   A  ?   41  1  
ATOM     314  OE1  .  GLN  A   41  ?  46.55600  89.17300  151.29000  1.000  27.12684  O   ?   A  ?   41  1  
ATOM     315  NE2  .  GLN  A   41  ?  44.68500  87.99100  150.90700  1.000  26.13201  N   ?   A  ?   41  1  
ATOM     316  N    .  ASN  A   42  ?  48.75000  83.21800  148.40700  1.000  12.91217  N   ?   A  ?   42  1  
ATOM     317  CA   .  ASN  A   42  ?  48.96400  82.47700  147.15900  1.000  11.73089  C   ?   A  ?   42  1  
ATOM     318  C    .  ASN  A   42  ?  49.27900  83.41800  145.99900  1.000  11.68104  C   ?   A  ?   42  1  
ATOM     319  O    .  ASN  A   42  ?  48.90500  83.16700  144.85000  1.000  13.39942  O   ?   A  ?   42  1  
ATOM     320  CB   .  ASN  A   42  ?  47.74100  81.60600  146.84500  1.000  11.79732  C   ?   A  ?   42  1  
ATOM     321  CG   .  ASN  A   42  ?  48.03900  80.51300  145.85700  1.000  15.62789  C   ?   A  ?   42  1  
ATOM     322  OD1  .  ASN  A   42  ?  49.13500  79.95800  145.82000  1.000  14.01004  O   ?   A  ?   42  1  
ATOM     323  ND2  .  ASN  A   42  ?  47.05200  80.20200  145.02500  1.000  21.23926  N   ?   A  ?   42  1  
ATOM     324  N    .  SER  A   43  ?  49.98800  84.50200  146.30900  1.000  11.20114  N   ?   A  ?   43  1  
ATOM     325  CA   .  SER  A   43  ?  50.38500  85.49300  145.31800  1.000   9.91002  C   ?   A  ?   43  1  
ATOM     326  C    .  SER  A   43  ?  51.87700  85.78600  145.42500  1.000  11.64171  C   ?   A  ?   43  1  
ATOM     327  O    .  SER  A   43  ?  52.33000  86.31300  146.44700  1.000  12.21208  O   ?   A  ?   43  1  
ATOM     328  CB   .  SER  A   43  ?  49.59200  86.79200  145.51600  1.000  12.96554  C   ?   A  ?   43  1  
ATOM     329  OG   .  SER  A   43  ?  50.12700  87.83800  144.71200  1.000  15.40915  O   ?   A  ?   43  1  
ATOM     330  N    .  GLN  A   44  ?  52.65100  85.45600  144.39600  1.000  12.80367  N   ?   A  ?   44  1  
ATOM     331  CA   .  GLN  A   44  ?  54.06700  85.79000  144.45800  1.000  12.73038  C   ?   A  ?   44  1  
ATOM     332  C    .  GLN  A   44  ?  54.30400  87.31400  144.45000  1.000  12.26697  C   ?   A  ?   44  1  
ATOM     333  O    .  GLN  A   44  ?  55.20400  87.78500  145.14700  1.000  12.85132  O   ?   A  ?   44  1  
ATOM     334  CB   .  GLN  A   44  ?  54.85200  85.13500  143.32000  1.000  13.10869  C   ?   A  ?   44  1  
ATOM     335  CG   .  GLN  A   44  ?  56.36900  85.20900  143.53800  1.000  11.84729  C   ?   A  ?   44  1  
ATOM     336  CD   .  GLN  A   44  ?  56.81600  84.51100  144.81500  1.000  12.10089  C   ?   A  ?   44  1  
ATOM     337  OE1  .  GLN  A   44  ?  56.41500  83.37800  145.09700  1.000  13.44836  O   ?   A  ?   44  1  
ATOM     338  NE2  .  GLN  A   44  ?  57.65100  85.19200  145.60600  1.000  10.89638  N   ?   A  ?   44  1  
ATOM     339  N    .  PRO  A   45  ?  53.53500  88.08000  143.65600  1.000  13.52731  N   ?   A  ?   45  1  
ATOM     340  CA   .  PRO  A   45  ?  53.74700  89.53100  143.77600  1.000  14.00314  C   ?   A  ?   45  1  
ATOM     341  C    .  PRO  A   45  ?  53.54300  90.04500  145.20100  1.000  14.72913  C   ?   A  ?   45  1  
ATOM     342  O    .  PRO  A   45  ?  54.31200  90.88300  145.66600  1.000  16.66361  O   ?   A  ?   45  1  
ATOM     343  CB   .  PRO  A   45  ?  52.70300  90.10900  142.81500  1.000  17.05073  C   ?   A  ?   45  1  
ATOM     344  CG   .  PRO  A   45  ?  52.61200  89.05300  141.74600  1.000  18.42666  C   ?   A  ?   45  1  
ATOM     345  CD   .  PRO  A   45  ?  52.64500  87.75600  142.51500  1.000  13.35849  C   ?   A  ?   45  1  
ATOM     346  N    .  THR  A   46  ?  52.54700  89.51600  145.90100  1.000  11.66888  N   ?   A  ?   46  1  
ATOM     347  CA   .  THR  A   46  ?  52.36600  89.86200  147.30600  1.000  12.14378  C   ?   A  ?   46  1  
ATOM     348  C    .  THR  A   46  ?  53.58400  89.47500  148.14700  1.000  14.42501  C   ?   A  ?   46  1  
ATOM     349  O    .  THR  A   46  ?  54.09800  90.28400  148.94200  1.000  12.01313  O   ?   A  ?   46  1  
ATOM     350  CB   .  THR  A   46  ?  51.11200  89.18200  147.86800  1.000  12.05886  C   ?   A  ?   46  1  
ATOM     351  OG1  .  THR  A   46  ?  49.95500  89.72800  147.21500  1.000  13.12046  O   ?   A  ?   46  1  
ATOM     352  CG2  .  THR  A   46  ?  51.01100  89.39700  149.37600  1.000  11.86938  C   ?   A  ?   46  1  
ATOM     353  N    .  GLN  A   47  ?  54.05800  88.24800  147.96100  1.000  11.31233  N   ?   A  ?   47  1  
ATOM     354  CA   .  GLN  A   47  ?  55.20700  87.77800  148.70700  1.000  11.03856  C   ?   A  ?   47  1  
ATOM     355  C    .  GLN  A   47  ?  56.46700  88.57900  148.37800  1.000  11.61936  C   ?   A  ?   47  1  
ATOM     356  O    .  GLN  A   47  ?  57.27900  88.82300  149.25200  1.000  13.41024  O   ?   A  ?   47  1  
ATOM     357  CB   .  GLN  A   47  ?  55.44400  86.29700  148.43300  1.000  11.03283  C   ?   A  ?   47  1  
ATOM     358  CG   .  GLN  A   47  ?  56.53600  85.72900  149.30900  1.000  10.12269  C   ?   A  ?   47  1  
ATOM     359  CD   .  GLN  A   47  ?  56.64800  84.23400  149.14100  1.000  13.01277  C   ?   A  ?   47  1  
ATOM     360  OE1  .  GLN  A   47  ?  57.34900  83.75000  148.25200  1.000  12.54218  O   ?   A  ?   47  1  
ATOM     361  NE2  .  GLN  A   47  ?  55.95900  83.49000  149.99600  1.000  10.96052  N   ?   A  ?   47  1  
ATOM     362  N    .  ASN  A   48  ?  56.62200  88.99000  147.12300  1.000  11.88597  N   ?   A  ?   48  1  
ATOM     363  CA   .  ASN  A   48  ?  57.79000  89.79000  146.75600  1.000  10.90698  C   ?   A  ?   48  1  
ATOM     364  C    .  ASN  A   48  ?  57.79600  91.11200  147.52600  1.000  13.99532  C   ?   A  ?   48  1  
ATOM     365  O    .  ASN  A   48  ?  58.84700  91.56200  147.98800  1.000  14.13416  O   ?   A  ?   48  1  
ATOM     366  CB   .  ASN  A   48  ?  57.81400  90.05200  145.25200  1.000  13.05763  C   ?   A  ?   48  1  
ATOM     367  CG   .  ASN  A   48  ?  58.16200  88.81200  144.43700  1.000  17.28566  C   ?   A  ?   48  1  
ATOM     368  OD1  .  ASN  A   48  ?  58.70300  87.83400  144.95300  1.000  15.46373  O   ?   A  ?   48  1  
ATOM     369  ND2  .  ASN  A   48  ?  57.88000  88.87400  143.13900  1.000  19.46527  N   ?   A  ?   48  1  
ATOM     370  N    .  ASP  A   49  ?  56.62100  91.72500  147.66700  1.000  14.70717  N   ?   A  ?   49  1  
ATOM     371  CA   .  ASP  A   49  ?  56.48800  92.94400  148.45900  1.000  12.42573  C   ?   A  ?   49  1  
ATOM     372  C    .  ASP  A   49  ?  56.83700  92.67400  149.91900  1.000  14.09492  C   ?   A  ?   49  1  
ATOM     373  O    .  ASP  A   49  ?  57.47700  93.48100  150.58000  1.000  14.45444  O   ?   A  ?   49  1  
ATOM     374  CB   .  ASP  A   49  ?  55.06200  93.50100  148.36200  1.000  12.47310  C   ?   A  ?   49  1  
ATOM     375  CG   .  ASP  A   49  ?  54.75600  94.10300  147.00200  1.000  19.12435  C   ?   A  ?   49  1  
ATOM     376  OD1  .  ASP  A   49  ?  55.70300  94.49600  146.28700  1.000  23.27341  O   ?   A  ?   49  1  
ATOM     377  OD2  .  ASP  A   49  ?  53.55900  94.20600  146.65100  1.000  21.26302  O   ?   A  ?   49  1  
ATOM     378  N    .  GLN  A   50  ?  56.41600  91.51700  150.41800  1.000  12.86069  N   ?   A  ?   50  1  
ATOM     379  CA   .  GLN  A   50  ?  56.67500  91.17200  151.81500  1.000  10.82157  C   ?   A  ?   50  1  
ATOM     380  C    .  GLN  A   50  ?  58.16400  90.96700  152.05400  1.000  13.56256  C   ?   A  ?   50  1  
ATOM     381  O    .  GLN  A   50  ?  58.70300  91.41200  153.06100  1.000  13.02772  O   ?   A  ?   50  1  
ATOM     382  CB   .  GLN  A   50  ?  55.88100  89.91700  152.20500  1.000  12.72719  C   ?   A  ?   50  1  
ATOM     383  CG   .  GLN  A   50  ?  54.38400  90.21700  152.32200  1.000  13.31126  C   ?   A  ?   50  1  
ATOM     384  CD   .  GLN  A   50  ?  53.49900  88.97000  152.26700  1.000  15.15651  C   ?   A  ?   50  1  
ATOM     385  OE1  .  GLN  A   50  ?  53.88500  87.92700  151.74000  1.000  12.56195  O   ?   A  ?   50  1  
ATOM     386  NE2  .  GLN  A   50  ?  52.29900  89.09100  152.80700  1.000  12.27031  N   ?   A  ?   50  1  
ATOM     387  N    .  VAL  A   51  ?  58.82200  90.28700  151.12100  1.000  13.39340  N   ?   A  ?   51  1  
ATOM     388  CA   .  VAL  A   51  ?  60.25900  90.08200  151.21800  1.000  14.23413  C   ?   A  ?   51  1  
ATOM     389  C    .  VAL  A   51  ?  60.98600  91.41900  151.17700  1.000  15.23129  C   ?   A  ?   51  1  
ATOM     390  O    .  VAL  A   51  ?  61.91900  91.64300  151.95700  1.000  13.66099  O   ?   A  ?   51  1  
ATOM     391  CB   .  VAL  A   51  ?  60.75300  89.15800  150.10800  1.000  11.74625  C   ?   A  ?   51  1  
ATOM     392  CG1  .  VAL  A   51  ?  62.30300  89.14400  150.05300  1.000  13.12961  C   ?   A  ?   51  1  
ATOM     393  CG2  .  VAL  A   51  ?  60.22300  87.73900  150.33100  1.000  17.15042  C   ?   A  ?   51  1  
ATOM     394  N    .  ASP  A   52  ?  60.56100  92.30900  150.28200  1.000  14.62343  N   ?   A  ?   52  1  
ATOM     395  CA   .  ASP  A   52  ?  61.17000  93.63700  150.21600  1.000  16.14099  C   ?   A  ?   52  1  
ATOM     396  C    .  ASP  A   52  ?  61.06500  94.34000  151.56100  1.000  17.43699  C   ?   A  ?   52  1  
ATOM     397  O    .  ASP  A   52  ?  62.02500  94.97000  152.00500  1.000  17.47481  O   ?   A  ?   52  1  
ATOM     398  CB   .  ASP  A   52  ?  60.52700  94.50500  149.13200  1.000  15.82098  C   ?   A  ?   52  1  
ATOM     399  CG   .  ASP  A   52  ?  60.91500  94.07900  147.72800  1.000  21.37817  C   ?   A  ?   52  1  
ATOM     400  OD1  .  ASP  A   52  ?  61.87400  93.30000  147.57500  1.000  24.16040  O   ?   A  ?   52  1  
ATOM     401  OD2  .  ASP  A   52  ?  60.25900  94.53800  146.77000  1.000  24.88875  O   ?   A  ?   52  1  
ATOM     402  N    .  LEU  A   53  ?  59.91100  94.22100  152.21500  1.000  13.08178  N   ?   A  ?   53  1  
ATOM     403  CA   .  LEU  A   53  ?  59.70800  94.89300  153.49800  1.000  14.49981  C   ?   A  ?   53  1  
ATOM     404  C    .  LEU  A   53  ?  60.55000  94.25400  154.61200  1.000  18.34619  C   ?   A  ?   53  1  
ATOM     405  O    .  LEU  A   53  ?  61.10000  94.98100  155.45800  1.000  16.49538  O   ?   A  ?   53  1  
ATOM     406  CB   .  LEU  A   53  ?  58.22600  94.89400  153.88200  1.000  16.41291  C   ?   A  ?   53  1  
ATOM     407  CG   .  LEU  A   53  ?  57.87800  95.74800  155.10600  1.000  20.61781  C   ?   A  ?   53  1  
ATOM     408  CD1  .  LEU  A   53  ?  58.31000  97.20500  154.91000  1.000  22.87566  C   ?   A  ?   53  1  
ATOM     409  CD2  .  LEU  A   53  ?  56.38600  95.65200  155.41200  1.000  19.21979  C   ?   A  ?   53  1  
ATOM     410  N    .  PHE  A   54  ?  60.64000  92.92100  154.62400  1.000  15.15455  N   ?   A  ?   54  1  
ATOM     411  CA   .  PHE  A   54  ?  61.51900  92.21100  155.56100  1.000  15.64002  C   ?   A  ?   54  1  
ATOM     412  C    .  PHE  A   54  ?  62.93500  92.77900  155.46200  1.000  17.12677  C   ?   A  ?   54  1  
ATOM     413  O    .  PHE  A   54  ?  63.61600  93.01900  156.47500  1.000  16.59859  O   ?   A  ?   54  1  
ATOM     414  CB   .  PHE  A   54  ?  61.57000  90.70200  155.26900  1.000  14.81950  C   ?   A  ?   54  1  
ATOM     415  CG   .  PHE  A   54  ?  60.34900  89.92500  155.71800  1.000  13.03819  C   ?   A  ?   54  1  
ATOM     416  CD1  .  PHE  A   54  ?  59.56700  90.35900  156.77700  1.000  14.73823  C   ?   A  ?   54  1  
ATOM     417  CD2  .  PHE  A   54  ?  60.02300  88.72500  155.09400  1.000  17.53266  C   ?   A  ?   54  1  
ATOM     418  CE1  .  PHE  A   54  ?  58.44800  89.62200  157.18200  1.000  16.72882  C   ?   A  ?   54  1  
ATOM     419  CE2  .  PHE  A   54  ?  58.91200  87.98500  155.48800  1.000  14.09411  C   ?   A  ?   54  1  
ATOM     420  CZ   .  PHE  A   54  ?  58.12900  88.44200  156.54200  1.000  12.16378  C   ?   A  ?   54  1  
ATOM     421  N    .  ILE  A   55  ?  63.37600  92.99800  154.22800  1.000  13.76263  N   ?   A  ?   55  1  
ATOM     422  CA   .  ILE  A   55  ?  64.73600  93.47200  153.99200  1.000  18.46439  C   ?   A  ?   55  1  
ATOM     423  C    .  ILE  A   55  ?  64.90800  94.91800  154.45600  1.000  21.51277  C   ?   A  ?   55  1  
ATOM     424  O    .  ILE  A   55  ?  65.90400  95.25600  155.10100  1.000  20.27663  O   ?   A  ?   55  1  
ATOM     425  CB   .  ILE  A   55  ?  65.10500  93.29500  152.50900  1.000  20.48502  C   ?   A  ?   55  1  
ATOM     426  CG1  .  ILE  A   55  ?  65.22500  91.80200  152.20100  1.000  19.25445  C   ?   A  ?   55  1  
ATOM     427  CG2  .  ILE  A   55  ?  66.38700  94.04100  152.17200  1.000  21.27546  C   ?   A  ?   55  1  
ATOM     428  CD1  .  ILE  A   55  ?  65.42000  91.48000  150.72800  1.000  19.86581  C   ?   A  ?   55  1  
ATOM     429  N    .  THR  A   56  ?  63.93000  95.76300  154.14400  1.000  19.11947  N   ?   A  ?   56  1  
ATOM     430  CA   .  THR  A   56  ?  63.94500  97.15500  154.58200  1.000  20.74404  C   ?   A  ?   56  1  
ATOM     431  C    .  THR  A   56  ?  63.96300  97.23000  156.10600  1.000  22.22690  C   ?   A  ?   56  1  
ATOM     432  O    .  THR  A   56  ?  64.62900  98.09200  156.69200  1.000  25.07251  O   ?   A  ?   56  1  
ATOM     433  CB   .  THR  A   56  ?  62.71900  97.92300  154.03200  1.000  24.42109  C   ?   A  ?   56  1  
ATOM     434  OG1  .  THR  A   56  ?  62.79900  97.97000  152.60300  1.000  28.37212  O   ?   A  ?   56  1  
ATOM     435  CG2  .  THR  A   56  ?  62.68000  99.34000  154.57400  1.000  39.72277  C   ?   A  ?   56  1  
ATOM     436  N    .  LYS  A   57  ?  63.24200  96.30900  156.74200  1.000  18.23696  N   ?   A  ?   57  1  
ATOM     437  CA   .  LYS  A   57  ?  63.16200  96.26500  158.20200  1.000  17.86668  C   ?   A  ?   57  1  
ATOM     438  C    .  LYS  A   57  ?  64.34200  95.53700  158.85900  1.000  19.17310  C   ?   A  ?   57  1  
ATOM     439  O    .  LYS  A   57  ?  64.36500  95.38000  160.07900  1.000  22.46015  O   ?   A  ?   57  1  
ATOM     440  CB   .  LYS  A   57  ?  61.84900  95.61200  158.63600  1.000  25.24957  C   ?   A  ?   57  1  
ATOM     441  CG   .  LYS  A   57  ?  60.62800  96.49500  158.42900  1.000  25.39890  C   ?   A  ?   57  1  
ATOM     442  CD   .  LYS  A   57  ?  59.37300  95.83900  158.99100  1.000  39.52036  C   ?   A  ?   57  1  
ATOM     443  CE   .  LYS  A   57  ?  58.17900  96.79000  158.94900  1.000  48.76716  C   ?   A  ?   57  1  
ATOM     444  NZ   .  LYS  A   57  ?  56.92900  96.14000  159.44100  1.000  47.36253  N   ?   A  ?   57  1  
ATOM     445  N    .  LYS  A   58  ?  65.31500  95.11800  158.05100  1.000  19.82223  N   ?   A  ?   58  1  
ATOM     446  CA   .  LYS  A   58  ?  66.56000  94.50100  158.53000  1.000  19.25718  C   ?   A  ?   58  1  
ATOM     447  C    .  LYS  A   58  ?  66.32000  93.28300  159.42700  1.000  21.19298  C   ?   A  ?   58  1  
ATOM     448  O    .  LYS  A   58  ?  66.86900  93.17700  160.52900  1.000  20.29789  O   ?   A  ?   58  1  
ATOM     449  CB   .  LYS  A   58  ?  67.42600  95.54100  159.25400  1.000  27.32175  C   ?   A  ?   58  1  
ATOM     450  CG   .  LYS  A   58  ?  67.89200  96.66300  158.32700  1.000  27.02620  C   ?   A  ?   58  1  
ATOM     451  CD   .  LYS  A   58  ?  68.82900  97.63400  159.02400  1.000  38.45031  C   ?   A  ?   58  1  
ATOM     452  CE   .  LYS  A   58  ?  69.08200  98.85600  158.14800  1.000  47.29043  C   ?   A  ?   58  1  
ATOM     453  NZ   .  LYS  A   58  ?  69.25900  98.48100  156.71000  1.000  48.18820  N   ?   A  ?   58  1  
ATOM     454  N    .  MET  A   59  ?  65.49100  92.36500  158.94100  1.000  18.82116  N   ?   A  ?   59  1  
ATOM     455  CA   .  MET  A   59  ?  65.35200  91.06400  159.58800  1.000  18.78549  C   ?   A  ?   59  1  
ATOM     456  C    .  MET  A   59  ?  66.72800  90.43800  159.70400  1.000  16.87526  C   ?   A  ?   59  1  
ATOM     457  O    .  MET  A   59  ?  67.57900  90.65600  158.84000  1.000  17.42837  O   ?   A  ?   59  1  
ATOM     458  CB   .  MET  A   59  ?  64.43400  90.13000  158.79000  1.000  18.31972  C   ?   A  ?   59  1  
ATOM     459  CG   .  MET  A   59  ?  62.96900  90.52800  158.69000  1.000  18.64104  C   ?   A  ?   59  1  
ATOM     460  SD   .  MET  A   59  ?  62.06800  90.45400  160.24500  1.000  19.20562  S   ?   A  ?   59  1  
ATOM     461  CE   .  MET  A   59  ?  61.98900  92.19400  160.64600  1.000  24.82443  C   ?   A  ?   59  1  
ATOM     462  N    .  ASN  A   60  ?  66.95100  89.65500  160.75600  1.000  16.68064  N   ?   A  ?   60  1  
ATOM     463  CA   .  ASN  A   60  ?  68.22800  88.95900  160.90400  1.000  15.39487  C   ?   A  ?   60  1  
ATOM     464  C    .  ASN  A   60  ?  68.33600  87.71100  160.02800  1.000  15.14671  C   ?   A  ?   60  1  
ATOM     465  O    .  ASN  A   60  ?  69.44000  87.28300  159.69100  1.000  15.83174  O   ?   A  ?   60  1  
ATOM     466  CB   .  ASN  A   60  ?  68.45100  88.59200  162.36900  1.000  16.09678  C   ?   A  ?   60  1  
ATOM     467  CG   .  ASN  A   60  ?  68.45800  89.80900  163.27000  1.000  18.00830  C   ?   A  ?   60  1  
ATOM     468  OD1  .  ASN  A   60  ?  67.45600  90.12800  163.90800  1.000  18.64035  O   ?   A  ?   60  1  
ATOM     469  ND2  .  ASN  A   60  ?  69.58500  90.51200  163.30100  1.000  21.83295  N   ?   A  ?   60  1  
ATOM     470  N    .  ALA  A   61  ?  67.18700  87.13400  159.67500  1.000  13.53177  N   ?   A  ?   61  1  
ATOM     471  CA   .  ALA  A   61  ?  67.12100  86.00400  158.75500  1.000  12.54619  C   ?   A  ?   61  1  
ATOM     472  C    .  ALA  A   61  ?  65.72600  85.91900  158.15400  1.000  10.91067  C   ?   A  ?   61  1  
ATOM     473  O    .  ALA  A   61  ?  64.78000  86.48900  158.68400  1.000  14.59439  O   ?   A  ?   61  1  
ATOM     474  CB   .  ALA  A   61  ?  67.48300  84.68400  159.45700  1.000  13.49152  C   ?   A  ?   61  1  
ATOM     475  N    .  LEU  A   62  ?  65.61700  85.20700  157.03500  1.000  12.64765  N   ?   A  ?   62  1  
ATOM     476  CA   .  LEU  A   62  ?  64.33000  84.99200  156.38200  1.000  11.66186  C   ?   A  ?   62  1  
ATOM     477  C    .  LEU  A   62  ?  64.02700  83.50900  156.33700  1.000  11.07045  C   ?   A  ?   62  1  
ATOM     478  O    .  LEU  A   62  ?  64.92200  82.70400  156.11600  1.000  13.44110  O   ?   A  ?   62  1  
ATOM     479  CB   .  LEU  A   62  ?  64.33000  85.53400  154.95700  1.000  10.84395  C   ?   A  ?   62  1  
ATOM     480  CG   .  LEU  A   62  ?  64.78000  86.97700  154.74600  1.000  13.37357  C   ?   A  ?   62  1  
ATOM     481  CD1  .  LEU  A   62  ?  64.76500  87.29700  153.26500  1.000  19.37559  C   ?   A  ?   62  1  
ATOM     482  CD2  .  LEU  A   62  ?  63.88500  87.93400  155.50000  1.000  19.43364  C   ?   A  ?   62  1  
ATOM     483  N    .  ALA  A   63  ?  62.76100  83.16100  156.55000  1.000  10.95165  N   ?   A  ?   63  1  
ATOM     484  CA   .  ALA  A   63  ?  62.27500  81.80500  156.31100  1.000  11.17936  C   ?   A  ?   63  1  
ATOM     485  C    .  ALA  A   63  ?  61.10700  81.93100  155.34600  1.000  10.66587  C   ?   A  ?   63  1  
ATOM     486  O    .  ALA  A   63  ?  60.05200  82.45700  155.70700  1.000  11.18458  O   ?   A  ?   63  1  
ATOM     487  CB   .  ALA  A   63  ?  61.84700  81.12300  157.62700  1.000  13.16837  C   ?   A  ?   63  1  
ATOM     488  N    .  ILE  A   64  ?  61.30300  81.46700  154.11800  1.000  10.25797  N   ?   A  ?   64  1  
ATOM     489  CA   .  ILE  A   64  ?  60.33500  81.71800  153.05100  1.000   9.39208  C   ?   A  ?   64  1  
ATOM     490  C    .  ILE  A   64  ?  59.74200  80.42100  152.50200  1.000  10.21393  C   ?   A  ?   64  1  
ATOM     491  O    .  ILE  A   64  ?  60.45900  79.50000  152.14100  1.000  10.04666  O   ?   A  ?   64  1  
ATOM     492  CB   .  ILE  A   64  ?  60.99200  82.52500  151.90800  1.000   8.80631  C   ?   A  ?   64  1  
ATOM     493  CG1  .  ILE  A   64  ?  61.60200  83.83500  152.43300  1.000  12.09118  C   ?   A  ?   64  1  
ATOM     494  CG2  .  ILE  A   64  ?  59.98700  82.76200  150.77200  1.000  10.49663  C   ?   A  ?   64  1  
ATOM     495  CD1  .  ILE  A   64  ?  60.60300  84.79300  153.06800  1.000  14.85418  C   ?   A  ?   64  1  
ATOM     496  N    .  ASN  A   65  ?  58.41200  80.37100  152.46900  1.000   8.89382  N   ?   A  ?   65  1  
ATOM     497  CA   .  ASN  A   65  ?  57.64900  79.30100  151.83000  1.000   9.50507  C   ?   A  ?   65  1  
ATOM     498  C    .  ASN  A   65  ?  57.15900  79.89400  150.49200  1.000  11.55487  C   ?   A  ?   65  1  
ATOM     499  O    .  ASN  A   65  ?  56.12100  80.54100  150.44500  1.000  10.11148  O   ?   A  ?   65  1  
ATOM     500  CB   .  ASN  A   65  ?  56.51900  78.88500  152.80500  1.000   9.94000  C   ?   A  ?   65  1  
ATOM     501  CG   .  ASN  A   65  ?  55.54700  77.84300  152.25600  1.000  10.06647  C   ?   A  ?   65  1  
ATOM     502  OD1  .  ASN  A   65  ?  54.32900  78.04200  152.34900  1.000  10.13119  O   ?   A  ?   65  1  
ATOM     503  ND2  .  ASN  A   65  ?  56.05300  76.72400  151.76700  1.000   9.04005  N   ?   A  ?   65  1  
ATOM     504  N    .  PRO  A   66  ?  57.94400  79.73300  149.40600  1.000   8.53077  N   ?   A  ?   66  1  
ATOM     505  CA   .  PRO  A   66  ?  57.70200  80.58500  148.23100  1.000  10.20112  C   ?   A  ?   66  1  
ATOM     506  C    .  PRO  A   66  ?  56.42500  80.21000  147.47700  1.000  11.15726  C   ?   A  ?   66  1  
ATOM     507  O    .  PRO  A   66  ?  56.15600  79.02000  147.30600  1.000  11.83702  O   ?   A  ?   66  1  
ATOM     508  CB   .  PRO  A   66  ?  58.94100  80.34000  147.35900  1.000  11.14595  C   ?   A  ?   66  1  
ATOM     509  CG   .  PRO  A   66  ?  59.37700  78.92800  147.72700  1.000   9.93230  C   ?   A  ?   66  1  
ATOM     510  CD   .  PRO  A   66  ?  59.11000  78.84600  149.23500  1.000   8.68204  C   ?   A  ?   66  1  
ATOM     511  N    .  VAL  A   67  ?  55.65300  81.20300  147.04000  1.000   9.78307  N   ?   A  ?   67  1  
ATOM     512  CA   .  VAL  A   67  ?  54.41000  80.91500  146.32300  1.000  10.41861  C   ?   A  ?   67  1  
ATOM     513  C    .  VAL  A   67  ?  54.74400  80.23400  145.00300  1.000  11.40646  C   ?   A  ?   67  1  
ATOM     514  O    .  VAL  A   67  ?  54.24300  79.15300  144.69700  1.000  12.07755  O   ?   A  ?   67  1  
ATOM     515  CB   .  VAL  A   67  ?  53.58100  82.18700  146.09200  1.000   9.86265  C   ?   A  ?   67  1  
ATOM     516  CG1  .  VAL  A   67  ?  52.36600  81.84800  145.26400  1.000  12.49594  C   ?   A  ?   67  1  
ATOM     517  CG2  .  VAL  A   67  ?  53.16000  82.77600  147.42300  1.000  11.95463  C   ?   A  ?   67  1  
ATOM     518  N    .  ASP  A   68  ?  55.59100  80.89400  144.22100  1.000  12.54990  N   ?   A  ?   68  1  
ATOM     519  CA   .  ASP  A   68  ?  56.15000  80.34700  142.99400  1.000  11.71384  C   ?   A  ?   68  1  
ATOM     520  C    .  ASP  A   68  ?  57.57700  79.95000  143.33900  1.000  12.02176  C   ?   A  ?   68  1  
ATOM     521  O    .  ASP  A   68  ?  58.43500  80.80700  143.54000  1.000  12.42360  O   ?   A  ?   68  1  
ATOM     522  CB   .  ASP  A   68  ?  56.09100  81.40400  141.88600  1.000  11.52471  C   ?   A  ?   68  1  
ATOM     523  CG   .  ASP  A   68  ?  56.75200  80.97000  140.59000  1.000  19.89454  C   ?   A  ?   68  1  
ATOM     524  OD1  .  ASP  A   68  ?  57.34000  79.87200  140.51900  1.000  17.40035  O   ?   A  ?   68  1  
ATOM     525  OD2  .  ASP  A   68  ?  56.68300  81.77100  139.62200  1.000  22.90056  O   ?   A  ?   68  1  
ATOM     526  N    .  ARG  A   69  ?  57.84300  78.65800  143.44900  1.000  13.28188  N   ?   A  ?   69  1  
ATOM     527  CA   .  ARG  A   69  ?  59.16400  78.26700  143.89900  1.000  12.82156  C   ?   A  ?   69  1  
ATOM     528  C    .  ARG  A   69  ?  60.24900  78.66800  142.88300  1.000  10.69554  C   ?   A  ?   69  1  
ATOM     529  O    .  ARG  A   69  ?  61.41300  78.80500  143.26700  1.000  13.39079  O   ?   A  ?   69  1  
ATOM     530  CB   .  ARG  A   69  ?  59.21000  76.76300  144.21000  1.000  12.34012  C   ?   A  ?   69  1  
ATOM     531  CG   .  ARG  A   69  ?  59.15500  75.86500  142.99500  1.000  10.96430  C   ?   A  ?   69  1  
ATOM     532  CD   .  ARG  A   69  ?  58.68300  74.46600  143.41300  1.000   9.81935  C   ?   A  ?   69  1  
ATOM     533  NE   .  ARG  A   69  ?  58.60800  73.55000  142.28600  1.000  12.28421  N   ?   A  ?   69  1  
ATOM     534  CZ   .  ARG  A   69  ?  59.61200  72.77900  141.86900  1.000  13.35340  C   ?   A  ?   69  1  
ATOM     535  NH1  .  ARG  A   69  ?  60.80200  72.80900  142.47500  1.000  14.93868  N   ?   A  ?   69  1  
ATOM     536  NH2  .  ARG  A   69  ?  59.42800  71.97800  140.83000  1.000  14.17533  N   ?   A  ?   69  1  
ATOM     537  N    .  THR  A   70  ?  59.87400  78.92800  141.62700  1.000  13.60875  N   ?   A  ?   70  1  
ATOM     538  CA   .  THR  A   70  ?  60.87200  79.41900  140.66100  1.000  12.26384  C   ?   A  ?   70  1  
ATOM     539  C    .  THR  A   70  ?  61.27700  80.87200  140.96200  1.000  16.77505  C   ?   A  ?   70  1  
ATOM     540  O    .  THR  A   70  ?  62.31200  81.34000  140.48700  1.000  17.75214  O   ?   A  ?   70  1  
ATOM     541  CB   .  THR  A   70  ?  60.39200  79.26700  139.18600  1.000  15.81984  C   ?   A  ?   70  1  
ATOM     542  OG1  .  THR  A   70  ?  59.32300  80.17800  138.88500  1.000  19.01824  O   ?   A  ?   70  1  
ATOM     543  CG2  .  THR  A   70  ?  59.93600  77.83100  138.94800  1.000  17.61573  C   ?   A  ?   70  1  
ATOM     544  N    .  ALA  A   71  ?  60.50500  81.56600  141.79700  1.000  15.67154  N   ?   A  ?   71  1  
ATOM     545  CA   .  ALA  A   71  ?  60.86400  82.92600  142.20200  1.000  14.90322  C   ?   A  ?   71  1  
ATOM     546  C    .  ALA  A   71  ?  61.94400  82.97200  143.28300  1.000  16.94140  C   ?   A  ?   71  1  
ATOM     547  O    .  ALA  A   71  ?  62.41800  84.05300  143.64600  1.000  16.26661  O   ?   A  ?   71  1  
ATOM     548  CB   .  ALA  A   71  ?  59.61500  83.68000  142.68700  1.000  17.46405  C   ?   A  ?   71  1  
ATOM     549  N    .  ALA  A   72  ?  62.34900  81.80800  143.78600  1.000  15.27169  N   ?   A  ?   72  1  
ATOM     550  CA   .  ALA  A   72  ?  63.34200  81.76500  144.85100  1.000  15.77107  C   ?   A  ?   72  1  
ATOM     551  C    .  ALA  A   72  ?  64.66000  82.39500  144.39900  1.000  14.97194  C   ?   A  ?   72  1  
ATOM     552  O    .  ALA  A   72  ?  65.36200  82.99400  145.20800  1.000  16.04942  O   ?   A  ?   72  1  
ATOM     553  CB   .  ALA  A   72  ?  63.56600  80.31900  145.33700  1.000  13.78676  C   ?   A  ?   72  1  
ATOM     554  N    .  GLY  A   73  ?  64.97800  82.29300  143.10700  1.000  15.83650  N   ?   A  ?   73  1  
ATOM     555  CA   .  GLY  A   73  ?  66.19400  82.88700  142.58100  1.000  19.58878  C   ?   A  ?   73  1  
ATOM     556  C    .  GLY  A   73  ?  66.25000  84.39200  142.79800  1.000  14.94183  C   ?   A  ?   73  1  
ATOM     557  O    .  GLY  A   73  ?  67.25700  84.92700  143.27300  1.000  18.39460  O   ?   A  ?   73  1  
ATOM     558  N    .  THR  A   74  ?  65.16700  85.08200  142.45800  1.000  17.10970  N   ?   A  ?   74  1  
ATOM     559  CA   .  THR  A   74  ?  65.10200  86.52700  142.67100  1.000  16.57518  C   ?   A  ?   74  1  
ATOM     560  C    .  THR  A   74  ?  65.12500  86.86700  144.16400  1.000  18.06272  C   ?   A  ?   74  1  
ATOM     561  O    .  THR  A   74  ?  65.73200  87.86000  144.57400  1.000  19.15073  O   ?   A  ?   74  1  
ATOM     562  CB   .  THR  A   74  ?  63.84500  87.12600  142.00100  1.000  24.00109  C   ?   A  ?   74  1  
ATOM     563  OG1  .  THR  A   74  ?  63.92900  86.91200  140.58400  1.000  30.73906  O   ?   A  ?   74  1  
ATOM     564  CG2  .  THR  A   74  ?  63.75000  88.62000  142.27300  1.000  30.37857  C   ?   A  ?   74  1  
ATOM     565  N    .  ILE  A   75  ?  64.49300  86.02900  144.98300  1.000  15.50854  N   ?   A  ?   75  1  
ATOM     566  CA   .  ILE  A   75  ?  64.50300  86.25000  146.42500  1.000  14.59196  C   ?   A  ?   75  1  
ATOM     567  C    .  ILE  A   75  ?  65.92900  86.09900  146.96700  1.000  15.07230  C   ?   A  ?   75  1  
ATOM     568  O    .  ILE  A   75  ?  66.35300  86.87600  147.82100  1.000  17.50848  O   ?   A  ?   75  1  
ATOM     569  CB   .  ILE  A   75  ?  63.52600  85.30000  147.14600  1.000  14.23373  C   ?   A  ?   75  1  
ATOM     570  CG1  .  ILE  A   75  ?  62.08100  85.62700  146.76200  1.000  16.43113  C   ?   A  ?   75  1  
ATOM     571  CG2  .  ILE  A   75  ?  63.70800  85.39400  148.66600  1.000  15.60150  C   ?   A  ?   75  1  
ATOM     572  CD1  .  ILE  A   75  ?  61.08200  84.59500  147.25700  1.000  19.82824  C   ?   A  ?   75  1  
ATOM     573  N    .  ILE  A   76  ?  66.65900  85.09800  146.47600  1.000  13.40328  N   ?   A  ?   76  1  
ATOM     574  CA   .  ILE  A   76  ?  68.04500  84.90300  146.89400  1.000  14.78390  C   ?   A  ?   76  1  
ATOM     575  C    .  ILE  A   76  ?  68.88700  86.11200  146.48700  1.000  18.74961  C   ?   A  ?   76  1  
ATOM     576  O    .  ILE  A   76  ?  69.70100  86.59100  147.28200  1.000  20.23669  O   ?   A  ?   76  1  
ATOM     577  CB   .  ILE  A   76  ?  68.62200  83.58500  146.33900  1.000  14.84674  C   ?   A  ?   76  1  
ATOM     578  CG1  .  ILE  A   76  ?  67.92300  82.39000  146.99800  1.000  13.98601  C   ?   A  ?   76  1  
ATOM     579  CG2  .  ILE  A   76  ?  70.12400  83.52500  146.57200  1.000  14.80491  C   ?   A  ?   76  1  
ATOM     580  CD1  .  ILE  A   76  ?  68.10100  81.06700  146.25200  1.000  14.90737  C   ?   A  ?   76  1  
ATOM     581  N    .  ASP  A   77  ?  68.68700  86.62000  145.26600  1.000  18.90581  N   ?   A  ?   77  1  
ATOM     582  CA   .  ASP  A   77  ?  69.41200  87.81700  144.82000  1.000  22.12201  C   ?   A  ?   77  1  
ATOM     583  C    .  ASP  A   77  ?  69.24900  88.96900  145.80500  1.000  20.13457  C   ?   A  ?   77  1  
ATOM     584  O    .  ASP  A   77  ?  70.22400  89.61100  146.18800  1.000  21.05463  O   ?   A  ?   77  1  
ATOM     585  CB   .  ASP  A   77  ?  68.93400  88.28200  143.44400  1.000  21.04083  C   ?   A  ?   77  1  
ATOM     586  CG   .  ASP  A   77  ?  69.39600  87.37600  142.32000  1.000  24.41657  C   ?   A  ?   77  1  
ATOM     587  OD1  .  ASP  A   77  ?  70.36600  86.62000  142.51900  1.000  28.40706  O   ?   A  ?   77  1  
ATOM     588  OD2  .  ASP  A   77  ?  68.78700  87.43200  141.23000  1.000  31.16411  O   ?   A  ?   77  1  
ATOM     589  N    .  LYS  A   78  ?  68.00500  89.22300  146.20500  1.000  18.92764  N   ?   A  ?   78  1  
ATOM     590  CA   .  LYS  A   78  ?  67.70300  90.32800  147.10800  1.000  19.26901  C   ?   A  ?   78  1  
ATOM     591  C    .  LYS  A   78  ?  68.31300  90.08100  148.47800  1.000  19.88104  C   ?   A  ?   78  1  
ATOM     592  O    .  LYS  A   78  ?  68.89400  90.98100  149.08400  1.000  19.64659  O   ?   A  ?   78  1  
ATOM     593  CB   .  LYS  A   78  ?  66.19200  90.52400  147.24900  1.000  20.94916  C   ?   A  ?   78  1  
ATOM     594  CG   .  LYS  A   78  ?  65.48400  90.98600  145.98600  1.000  24.96039  C   ?   A  ?   78  1  
ATOM     595  CD   .  LYS  A   78  ?  63.97300  90.93600  146.20300  1.000  26.34333  C   ?   A  ?   78  1  
ATOM     596  CE   .  LYS  A   78  ?  63.19800  91.44200  144.99100  1.000  43.24769  C   ?   A  ?   78  1  
ATOM     597  NZ   .  LYS  A   78  ?  63.30800  92.91500  144.81300  1.000  51.90243  N   ?   A  ?   78  1  
ATOM     598  N    .  ALA  A   79  ?  68.16800  88.85500  148.96100  1.000  17.74846  N   ?   A  ?   79  1  
ATOM     599  CA   .  ALA  A   79  ?  68.70400  88.49000  150.26900  1.000  18.00645  C   ?   A  ?   79  1  
ATOM     600  C    .  ALA  A   79  ?  70.22800  88.59200  150.29200  1.000  18.27200  C   ?   A  ?   79  1  
ATOM     601  O    .  ALA  A   79  ?  70.80600  89.10200  151.25000  1.000  20.97807  O   ?   A  ?   79  1  
ATOM     602  CB   .  ALA  A   79  ?  68.25700  87.08800  150.64300  1.000  15.90434  C   ?   A  ?   79  1  
ATOM     603  N    .  LYS  A   80  ?  70.87600  88.11000  149.23300  1.000  18.99695  N   ?   A  ?   80  1  
ATOM     604  CA   .  LYS  A   80  ?  72.33800  88.19200  149.12900  1.000  20.99863  C   ?   A  ?   80  1  
ATOM     605  C    .  LYS  A   80  ?  72.80700  89.64100  149.16400  1.000  23.52588  C   ?   A  ?   80  1  
ATOM     606  O    .  LYS  A   80  ?  73.76000  89.97900  149.86700  1.000  24.02989  O   ?   A  ?   80  1  
ATOM     607  CB   .  LYS  A   80  ?  72.82400  87.51100  147.84400  1.000  20.58851  C   ?   A  ?   80  1  
ATOM     608  CG   .  LYS  A   80  ?  74.34200  87.43900  147.68800  1.000  21.81054  C   ?   A  ?   80  1  
ATOM     609  CD   .  LYS  A   80  ?  74.71500  86.59100  146.47500  1.000  24.53136  C   ?   A  ?   80  1  
ATOM     610  CE   .  LYS  A   80  ?  76.22600  86.48000  146.31500  1.000  33.64705  C   ?   A  ?   80  1  
ATOM     611  NZ   .  LYS  A   80  ?  76.86900  87.81600  146.25500  1.000  43.18545  N   ?   A  ?   80  1  
ATOM     612  N    .  GLN  A   81  ?  72.12900  90.49600  148.40300  1.000  23.78174  N   ?   A  ?   81  1  
ATOM     613  CA   .  GLN  A   81  ?  72.46900  91.91100  148.35000  1.000  23.00474  C   ?   A  ?   81  1  
ATOM     614  C    .  GLN  A   81  ?  72.34400  92.55300  149.73100  1.000  27.30605  C   ?   A  ?   81  1  
ATOM     615  O    .  GLN  A   81  ?  73.18100  93.36200  150.12500  1.000  24.59198  O   ?   A  ?   81  1  
ATOM     616  CB   .  GLN  A   81  ?  71.57900  92.62700  147.33500  1.000  24.48395  C   ?   A  ?   81  1  
ATOM     617  CG   .  GLN  A   81  ?  71.89900  94.10200  147.16900  1.000  37.10242  C   ?   A  ?   81  1  
ATOM     618  CD   .  GLN  A   81  ?  73.34500  94.35000  146.77600  1.000  51.79260  C   ?   A  ?   81  1  
ATOM     619  OE1  .  GLN  A   81  ?  73.92400  93.61100  145.97600  1.000  52.51498  O   ?   A  ?   81  1  
ATOM     620  NE2  .  GLN  A   81  ?  73.93800  95.39600  147.34300  1.000  53.84431  N   ?   A  ?   81  1  
ATOM     621  N    .  ALA  A   82  ?  71.31800  92.15900  150.47700  1.000  20.73154  N   ?   A  ?   82  1  
ATOM     622  CA   .  ALA  A   82  ?  71.08900  92.69600  151.81800  1.000  19.95775  C   ?   A  ?   82  1  
ATOM     623  C    .  ALA  A   82  ?  71.92500  91.99200  152.89500  1.000  21.25563  C   ?   A  ?   82  1  
ATOM     624  O    .  ALA  A   82  ?  71.93800  92.41600  154.05500  1.000  22.12936  O   ?   A  ?   82  1  
ATOM     625  CB   .  ALA  A   82  ?  69.61200  92.58800  152.16500  1.000  22.27115  C   ?   A  ?   82  1  
ATOM     626  N    .  ASN  A   83  ?  72.61200  90.92200  152.50000  1.000  20.48630  N   ?   A  ?   83  1  
ATOM     627  CA   .  ASN  A   83  ?  73.33500  90.03400  153.41600  1.000  21.53372  C   ?   A  ?   83  1  
ATOM     628  C    .  ASN  A   83  ?  72.42800  89.49300  154.53600  1.000  23.28594  C   ?   A  ?   83  1  
ATOM     629  O    .  ASN  A   83  ?  72.82100  89.41400  155.69400  1.000  21.03440  O   ?   A  ?   83  1  
ATOM     630  CB   .  ASN  A   83  ?  74.56200  90.74800  154.00700  1.000  24.72614  C   ?   A  ?   83  1  
ATOM     631  CG   .  ASN  A   83  ?  75.57800  89.77900  154.58400  1.000  31.73753  C   ?   A  ?   83  1  
ATOM     632  OD1  .  ASN  A   83  ?  75.60700  88.60000  154.22500  1.000  27.19973  O   ?   A  ?   83  1  
ATOM     633  ND2  .  ASN  A   83  ?  76.40900  90.26900  155.48900  1.000  30.71296  N   ?   A  ?   83  1  
ATOM     634  N    .  ILE  A   84  ?  71.20900  89.10600  154.17000  1.000  17.41268  N   ?   A  ?   84  1  
ATOM     635  CA   .  ILE  A   84  ?  70.27900  88.46700  155.09600  1.000  17.00669  C   ?   A  ?   84  1  
ATOM     636  C    .  ILE  A   84  ?  70.09700  87.01600  154.67300  1.000  13.19248  C   ?   A  ?   84  1  
ATOM     637  O    .  ILE  A   84  ?  69.55200  86.75100  153.60600  1.000  15.17167  O   ?   A  ?   84  1  
ATOM     638  CB   .  ILE  A   84  ?  68.91800  89.19700  155.13800  1.000  16.54933  C   ?   A  ?   84  1  
ATOM     639  CG1  .  ILE  A   84  ?  69.09700  90.65900  155.55800  1.000  19.01889  C   ?   A  ?   84  1  
ATOM     640  CG2  .  ILE  A   84  ?  67.96500  88.46300  156.09000  1.000  15.90445  C   ?   A  ?   84  1  
ATOM     641  CD1  .  ILE  A   84  ?  67.78200  91.46400  155.55000  1.000  16.94402  C   ?   A  ?   84  1  
ATOM     642  N    .  PRO  A   85  ?  70.56300  86.06700  155.49800  1.000  13.59831  N   ?   A  ?   85  1  
ATOM     643  CA   .  PRO  A   85  ?  70.47400  84.65000  155.13300  1.000  13.70055  C   ?   A  ?   85  1  
ATOM     644  C    .  PRO  A   85  ?  69.03500  84.19500  154.99000  1.000  11.31041  C   ?   A  ?   85  1  
ATOM     645  O    .  PRO  A   85  ?  68.14500  84.80100  155.59400  1.000  13.45832  O   ?   A  ?   85  1  
ATOM     646  CB   .  PRO  A   85  ?  71.14100  83.93000  156.30900  1.000  15.75874  C   ?   A  ?   85  1  
ATOM     647  CG   .  PRO  A   85  ?  71.91200  84.96500  157.03000  1.000  22.92015  C   ?   A  ?   85  1  
ATOM     648  CD   .  PRO  A   85  ?  71.19400  86.26200  156.81300  1.000  15.02056  C   ?   A  ?   85  1  
ATOM     649  N    .  VAL  A   86  ?  68.80400  83.14400  154.21100  1.000  13.27313  N   ?   A  ?   86  1  
ATOM     650  CA   .  VAL  A   86  ?  67.44600  82.70800  153.97600  1.000  13.39989  C   ?   A  ?   86  1  
ATOM     651  C    .  VAL  A   86  ?  67.35500  81.19600  153.93900  1.000  11.52745  C   ?   A  ?   86  1  
ATOM     652  O    .  VAL  A   86  ?  68.17300  80.52500  153.31800  1.000  11.95119  O   ?   A  ?   86  1  
ATOM     653  CB   .  VAL  A   86  ?  66.89300  83.34900  152.66500  1.000  14.55367  C   ?   A  ?   86  1  
ATOM     654  CG1  .  VAL  A   86  ?  67.84200  83.11900  151.48800  1.000  16.62808  C   ?   A  ?   86  1  
ATOM     655  CG2  .  VAL  A   86  ?  65.49600  82.82900  152.34700  1.000  12.68295  C   ?   A  ?   86  1  
ATOM     656  N    .  VAL  A   87  ?  66.35700  80.67000  154.63400  1.000  11.50053  N   ?   A  ?   87  1  
ATOM     657  CA   .  VAL  A   87  ?  66.01000  79.26600  154.51700  1.000   9.91892  C   ?   A  ?   87  1  
ATOM     658  C    .  VAL  A   87  ?  64.64200  79.19500  153.85300  1.000  11.21282  C   ?   A  ?   87  1  
ATOM     659  O    .  VAL  A   87  ?  63.70200  79.88600  154.25800  1.000  12.67007  O   ?   A  ?   87  1  
ATOM     660  CB   .  VAL  A   87  ?  66.04200  78.54300  155.89600  1.000  11.94244  C   ?   A  ?   87  1  
ATOM     661  CG1  .  VAL  A   87  ?  65.18900  79.27300  156.95300  1.000  14.65059  C   ?   A  ?   87  1  
ATOM     662  CG2  .  VAL  A   87  ?  65.63300  77.04900  155.75800  1.000  11.73781  C   ?   A  ?   87  1  
ATOM     663  N    .  PHE  A   88  ?  64.54100  78.38200  152.81200  1.000   8.92524  N   ?   A  ?   88  1  
ATOM     664  CA   .  PHE  A   88  ?  63.27000  78.12600  152.16600  1.000   9.29655  C   ?   A  ?   88  1  
ATOM     665  C    .  PHE  A   88  ?  62.70200  76.84600  152.73800  1.000   9.22960  C   ?   A  ?   88  1  
ATOM     666  O    .  PHE  A   88  ?  63.44300  76.00600  153.25300  1.000  10.22560  O   ?   A  ?   88  1  
ATOM     667  CB   .  PHE  A   88  ?  63.43200  78.00200  150.65100  1.000   9.18326  C   ?   A  ?   88  1  
ATOM     668  CG   .  PHE  A   88  ?  63.85300  79.28500  149.98000  1.000  10.23643  C   ?   A  ?   88  1  
ATOM     669  CD1  .  PHE  A   88  ?  62.90400  80.20700  149.56800  1.000  11.61406  C   ?   A  ?   88  1  
ATOM     670  CD2  .  PHE  A   88  ?  65.20200  79.56700  149.77300  1.000  11.18552  C   ?   A  ?   88  1  
ATOM     671  CE1  .  PHE  A   88  ?  63.28500  81.39500  148.94900  1.000  11.89868  C   ?   A  ?   88  1  
ATOM     672  CE2  .  PHE  A   88  ?  65.60000  80.75000  149.16500  1.000  12.52012  C   ?   A  ?   88  1  
ATOM     673  CZ   .  PHE  A   88  ?  64.63400  81.66900  148.74800  1.000  11.22338  C   ?   A  ?   88  1  
ATOM     674  N    .  PHE  A   89  ?  61.39300  76.67700  152.65000  1.000   8.04727  N   ?   A  ?   89  1  
ATOM     675  CA   .  PHE  A   89  ?  60.82500  75.42700  153.16200  1.000   6.79057  C   ?   A  ?   89  1  
ATOM     676  C    .  PHE  A   89  ?  59.54300  75.07600  152.43000  1.000   8.76784  C   ?   A  ?   89  1  
ATOM     677  O    .  PHE  A   89  ?  58.82100  75.95300  151.94700  1.000   9.85547  O   ?   A  ?   89  1  
ATOM     678  CB   .  PHE  A   89  ?  60.59800  75.48400  154.69900  1.000   9.26939  C   ?   A  ?   89  1  
ATOM     679  CG   .  PHE  A   89  ?  59.65200  76.57200  155.18600  1.000   9.94381  C   ?   A  ?   89  1  
ATOM     680  CD1  .  PHE  A   89  ?  60.06400  77.90200  155.26700  1.000  10.07036  C   ?   A  ?   89  1  
ATOM     681  CD2  .  PHE  A   89  ?  58.37300  76.25100  155.62200  1.000  11.76095  C   ?   A  ?   89  1  
ATOM     682  CE1  .  PHE  A   89  ?  59.19600  78.90400  155.74900  1.000  10.47830  C   ?   A  ?   89  1  
ATOM     683  CE2  .  PHE  A   89  ?  57.51400  77.23900  156.11700  1.000  11.79985  C   ?   A  ?   89  1  
ATOM     684  CZ   .  PHE  A   89  ?  57.92600  78.56400  156.18000  1.000  10.14856  C   ?   A  ?   89  1  
ATOM     685  N    .  ASN  A   90  ?  59.33900  73.76000  152.29200  1.000   8.99309  N   ?   A  ?   90  1  
ATOM     686  CA   .  ASN  A   90  ?  58.10400  73.10000  151.81300  1.000   9.36340  C   ?   A  ?   90  1  
ATOM     687  C    .  ASN  A   90  ?  57.80900  73.24500  150.30600  1.000   9.68984  C   ?   A  ?   90  1  
ATOM     688  O    .  ASN  A   90  ?  57.29700  72.31200  149.69000  1.000   9.58431  O   ?   A  ?   90  1  
ATOM     689  CB   .  ASN  A   90  ?  56.88900  73.57100  152.63000  1.000   9.46021  C   ?   A  ?   90  1  
ATOM     690  CG   .  ASN  A   90  ?  55.55900  73.17300  151.97500  1.000   9.28180  C   ?   A  ?   90  1  
ATOM     691  OD1  .  ASN  A   90  ?  54.94300  73.96700  151.26600  1.000  10.54461  O   ?   A  ?   90  1  
ATOM     692  ND2  .  ASN  A   90  ?  55.12400  71.92900  152.20200  1.000  10.79152  N   ?   A  ?   90  1  
ATOM     693  N    .  ARG  A   91  ?  58.13200  74.40200  149.72400  1.000   9.07260  N   ?   A  ?   91  1  
ATOM     694  CA   .  ARG  A   91  ?  58.03600  74.59600  148.27900  1.000   9.06745  C   ?   A  ?   91  1  
ATOM     695  C    .  ARG  A   91  ?  59.46900  74.82000  147.79700  1.000   9.92691  C   ?   A  ?   91  1  
ATOM     696  O    .  ARG  A   91  ?  60.12300  75.77600  148.21100  1.000   9.18457  O   ?   A  ?   91  1  
ATOM     697  CB   .  ARG  A   91  ?  57.09000  75.75900  147.95300  1.000   9.79641  C   ?   A  ?   91  1  
ATOM     698  CG   .  ARG  A   91  ?  55.65700  75.43900  148.41300  1.000   9.96902  C   ?   A  ?   91  1  
ATOM     699  CD   .  ARG  A   91  ?  54.78800  76.66500  148.67300  1.000   9.29662  C   ?   A  ?   91  1  
ATOM     700  NE   .  ARG  A   91  ?  54.14500  77.19000  147.45800  1.000   9.05627  N   ?   A  ?   91  1  
ATOM     701  CZ   .  ARG  A   91  ?  53.00900  76.73600  146.94200  1.000   9.63991  C   ?   A  ?   91  1  
ATOM     702  NH1  .  ARG  A   91  ?  52.35800  75.71400  147.50000  1.000   9.22141  N   ?   A  ?   91  1  
ATOM     703  NH2  .  ARG  A   91  ?  52.51500  77.30800  145.84800  1.000  10.35255  N   ?   A  ?   91  1  
ATOM     704  N    .  GLU  A   92  ?  59.97100  73.89400  146.98100  1.000   8.06683  N   ?   A  ?   92  1  
ATOM     705  CA   .  GLU  A   92  ?  61.42700  73.74800  146.80700  1.000  10.07172  C   ?   A  ?   92  1  
ATOM     706  C    .  GLU  A   92  ?  62.04500  74.60500  145.69300  1.000   8.92053  C   ?   A  ?   92  1  
ATOM     707  O    .  GLU  A   92  ?  61.68400  74.48600  144.53100  1.000  10.11471  O   ?   A  ?   92  1  
ATOM     708  CB   .  GLU  A   92  ?  61.76300  72.27100  146.55200  1.000  10.22767  C   ?   A  ?   92  1  
ATOM     709  CG   .  GLU  A   92  ?  63.25400  71.97500  146.58200  1.000  11.12278  C   ?   A  ?   92  1  
ATOM     710  CD   .  GLU  A   92  ?  63.57900  70.52200  146.25600  1.000  15.27722  C   ?   A  ?   92  1  
ATOM     711  OE1  .  GLU  A   92  ?  62.67100  69.65700  146.31900  1.000  13.15047  O   ?   A  ?   92  1  
ATOM     712  OE2  .  GLU  A   92  ?  64.75800  70.24500  145.93000  1.000  17.40784  O   ?   A  ?   92  1  
ATOM     713  N    .  PRO  A   93  ?  63.01300  75.45800  146.04000  1.000   8.93709  N   ?   A  ?   93  1  
ATOM     714  CA   .  PRO  A   93  ?  63.74400  76.17900  144.98500  1.000  11.01318  C   ?   A  ?   93  1  
ATOM     715  C    .  PRO  A   93  ?  64.42900  75.24000  144.01200  1.000  10.96417  C   ?   A  ?   93  1  
ATOM     716  O    .  PRO  A   93  ?  64.80900  74.12400  144.38900  1.000  11.44331  O   ?   A  ?   93  1  
ATOM     717  CB   .  PRO  A   93  ?  64.80100  76.96500  145.76000  1.000   9.68770  C   ?   A  ?   93  1  
ATOM     718  CG   .  PRO  A   93  ?  64.17500  77.14700  147.14200  1.000  10.75263  C   ?   A  ?   93  1  
ATOM     719  CD   .  PRO  A   93  ?  63.43200  75.86800  147.39300  1.000  11.14743  C   ?   A  ?   93  1  
ATOM     720  N    .  LEU  A   94  ?  64.60500  75.69700  142.77900  1.000  13.16119  N   ?   A  ?   94  1  
ATOM     721  CA   .  LEU  A   94  ?  65.32500  74.91500  141.78700  1.000  15.80542  C   ?   A  ?   94  1  
ATOM     722  C    .  LEU  A   94  ?  66.78200  74.72700  142.21700  1.000  16.37625  C   ?   A  ?   94  1  
ATOM     723  O    .  LEU  A   94  ?  67.38400  75.61100  142.81800  1.000  14.13335  O   ?   A  ?   94  1  
ATOM     724  CB   .  LEU  A   94  ?  65.22300  75.59100  140.42700  1.000  18.32260  C   ?   A  ?   94  1  
ATOM     725  CG   .  LEU  A   94  ?  63.77400  75.78600  139.96400  1.000  20.63158  C   ?   A  ?   94  1  
ATOM     726  CD1  .  LEU  A   94  ?  63.73400  76.65800  138.71700  1.000  21.42804  C   ?   A  ?   94  1  
ATOM     727  CD2  .  LEU  A   94  ?  63.09300  74.44400  139.70500  1.000  22.74806  C   ?   A  ?   94  1  
ATOM     728  N    .  PRO  A   95  ?  67.33700  73.54700  141.93500  1.000  17.17867  N   ?   A  ?   95  1  
ATOM     729  CA   .  PRO  A   95  ?  68.66000  73.20600  142.46400  1.000  21.51014  C   ?   A  ?   95  1  
ATOM     730  C    .  PRO  A   95  ?  69.75500  74.21400  142.08400  1.000  18.52093  C   ?   A  ?   95  1  
ATOM     731  O    .  PRO  A   95  ?  70.57300  74.52900  142.93300  1.000  19.42948  O   ?   A  ?   95  1  
ATOM     732  CB   .  PRO  A   95  ?  68.92800  71.81700  141.87100  1.000  19.68640  C   ?   A  ?   95  1  
ATOM     733  CG   .  PRO  A   95  ?  67.84100  71.56000  140.87300  1.000  22.48337  C   ?   A  ?   95  1  
ATOM     734  CD   .  PRO  A   95  ?  66.68800  72.40700  141.27000  1.000  20.83117  C   ?   A  ?   95  1  
ATOM     735  N    .  GLU  A   96  ?  69.74900  74.74900  140.86500  1.000  20.15647  N   ?   A  ?   96  1  
ATOM     736  CA   .  GLU  A   96  ?  70.77200  75.72400  140.49100  1.000  19.88561  C   ?   A  ?   96  1  
ATOM     737  C    .  GLU  A   96  ?  70.57900  77.05800  141.21700  1.000  20.55085  C   ?   A  ?   96  1  
ATOM     738  O    .  GLU  A   96  ?  71.54300  77.77900  141.46800  1.000  21.83463  O   ?   A  ?   96  1  
ATOM     739  CB   .  GLU  A   96  ?  70.78300  75.94700  138.97600  1.000  21.54442  C   ?   A  ?   96  1  
ATOM     740  CG   .  GLU  A   96  ?  71.17600  74.71600  138.18200  1.000  33.66578  C   ?   A  ?   96  1  
ATOM     741  CD   .  GLU  A   96  ?  72.49700  74.13300  138.64500  1.000  46.27329  C   ?   A  ?   96  1  
ATOM     742  OE1  .  GLU  A   96  ?  73.47600  74.90200  138.77300  1.000  40.73222  O   ?   A  ?   96  1  
ATOM     743  OE2  .  GLU  A   96  ?  72.54800  72.91100  138.90200  1.000  48.77615  O   ?   A  ?   96  1  
ATOM     744  N    .  ASP  A   97  ?  69.33700  77.38900  141.56600  1.000  17.73785  N   ?   A  ?   97  1  
ATOM     745  CA   .  ASP  A   97  ?  69.09400  78.60800  142.33000  1.000  14.48882  C   ?   A  ?   97  1  
ATOM     746  C    .  ASP  A   97  ?  69.69700  78.48500  143.72500  1.000  15.70043  C   ?   A  ?   97  1  
ATOM     747  O    .  ASP  A   97  ?  70.18400  79.47200  144.27500  1.000  17.29204  O   ?   A  ?   97  1  
ATOM     748  CB   .  ASP  A   97  ?  67.59400  78.92000  142.41600  1.000  16.87262  C   ?   A  ?   97  1  
ATOM     749  CG   .  ASP  A   97  ?  67.06700  79.57700  141.15400  1.000  30.29453  C   ?   A  ?   97  1  
ATOM     750  OD1  .  ASP  A   97  ?  67.89000  79.99900  140.30600  1.000  30.77782  O   ?   A  ?   97  1  
ATOM     751  OD2  .  ASP  A   97  ?  65.83300  79.69500  141.02000  1.000  26.23724  O   ?   A  ?   97  1  
ATOM     752  N    .  MET  A   98  ?  69.69100  77.26600  144.27000  1.000  16.36364  N   ?   A  ?   98  1  
ATOM     753  CA   .  MET  A   98  ?  70.25900  77.00000  145.59100  1.000  17.17768  C   ?   A  ?   98  1  
ATOM     754  C    .  MET  A   98  ?  71.77400  77.25500  145.60700  1.000  21.48628  C   ?   A  ?   98  1  
ATOM     755  O    .  MET  A   98  ?  72.34700  77.52900  146.65700  1.000  19.81367  O   ?   A  ?   98  1  
ATOM     756  CB   .  MET  A   98  ?  69.95400  75.55800  146.03000  1.000  18.09326  C   ?   A  ?   98  1  
ATOM     757  CG   .  MET  A   98  ?  68.46600  75.27400  146.31400  1.000  18.79610  C   ?   A  ?   98  1  
ATOM     758  SD   .  MET  A   98  ?  67.80400  76.20600  147.72500  1.000  16.28830  S   ?   A  ?   98  1  
ATOM     759  CE   .  MET  A   98  ?  68.81700  75.56600  149.08200  1.000  15.32881  C   ?   A  ?   98  1  
ATOM     760  N    .  LYS  A   99  ?  72.41500  77.18200  144.44400  1.000  19.73001  N   ?   A  ?   99  1  
ATOM     761  CA   .  LYS  A   99  ?  73.86400  77.37900  144.36500  1.000  20.52842  C   ?   A  ?   99  1  
ATOM     762  C    .  LYS  A   99  ?  74.28700  78.84400  144.21700  1.000  25.07700  C   ?   A  ?   99  1  
ATOM     763  O    .  LYS  A   99  ?  75.48300  79.14500  144.13600  1.000  24.49732  O   ?   A  ?   99  1  
ATOM     764  CB   .  LYS  A   99  ?  74.43500  76.56700  143.20600  1.000  21.40264  C   ?   A  ?   99  1  
ATOM     765  CG   .  LYS  A   99  ?  74.28600  75.07200  143.37900  1.000  23.86858  C   ?   A  ?   99  1  
ATOM     766  CD   .  LYS  A   99  ?  74.97900  74.33500  142.24900  1.000  35.02342  C   ?   A  ?   99  1  
ATOM     767  CE   .  LYS  A   99  ?  74.70900  72.84700  142.31300  1.000  40.43831  C   ?   A  ?   99  1  
ATOM     768  NZ   .  LYS  A   99  ?  75.30900  72.16000  141.14000  1.000  50.59906  N   ?   A  ?   99  1  
ATOM     769  N    .  LYS  A  100  ?  73.31700  79.75500  144.19400  1.000  19.26827  N   ?   A  ?  100  1  
ATOM     770  CA   .  LYS  A  100  ?  73.60600  81.18000  143.99400  1.000  16.66284  C   ?   A  ?  100  1  
ATOM     771  C    .  LYS  A  100  ?  74.31400  81.84100  145.18300  1.000  20.90910  C   ?   A  ?  100  1  
ATOM     772  O    .  LYS  A  100  ?  74.97800  82.86600  145.02600  1.000  25.66125  O   ?   A  ?  100  1  
ATOM     773  CB   .  LYS  A  100  ?  72.30600  81.94500  143.69100  1.000  20.33616  C   ?   A  ?  100  1  
ATOM     774  CG   .  LYS  A  100  ?  71.75000  81.68300  142.29900  1.000  23.65446  C   ?   A  ?  100  1  
ATOM     775  CD   .  LYS  A  100  ?  70.28000  82.07100  142.18200  1.000  26.25188  C   ?   A  ?  100  1  
ATOM     776  CE   .  LYS  A  100  ?  70.09300  83.56500  142.16700  1.000  35.93186  C   ?   A  ?  100  1  
ATOM     777  NZ   .  LYS  A  100  ?  70.54500  84.17100  140.88400  1.000  38.03370  N   ?   A  ?  100  1  
ATOM     778  N    .  TRP  A  101  ?  74.17100  81.26000  146.37100  1.000  18.96206  N   ?   A  ?  101  1  
ATOM     779  CA   .  TRP  A  101  ?  74.71600  81.86900  147.58400  1.000  18.43951  C   ?   A  ?  101  1  
ATOM     780  C    .  TRP  A  101  ?  74.95800  80.79600  148.63700  1.000  19.03425  C   ?   A  ?  101  1  
ATOM     781  O    .  TRP  A  101  ?  74.26900  79.77200  148.63800  1.000  19.38340  O   ?   A  ?  101  1  
ATOM     782  CB   .  TRP  A  101  ?  73.75000  82.93200  148.11100  1.000  18.38443  C   ?   A  ?  101  1  
ATOM     783  CG   .  TRP  A  101  ?  74.30300  83.87000  149.14600  1.000  20.00388  C   ?   A  ?  101  1  
ATOM     784  CD1  .  TRP  A  101  ?  75.60400  84.25000  149.31500  1.000  19.73341  C   ?   A  ?  101  1  
ATOM     785  CD2  .  TRP  A  101  ?  73.54700  84.56000  150.15300  1.000  18.51600  C   ?   A  ?  101  1  
ATOM     786  NE1  .  TRP  A  101  ?  75.70400  85.13800  150.37100  1.000  19.98398  N   ?   A  ?  101  1  
ATOM     787  CE2  .  TRP  A  101  ?  74.45600  85.33900  150.90100  1.000  19.51458  C   ?   A  ?  101  1  
ATOM     788  CE3  .  TRP  A  101  ?  72.19200  84.58600  150.49700  1.000  18.11905  C   ?   A  ?  101  1  
ATOM     789  CZ2  .  TRP  A  101  ?  74.05000  86.14300  151.96700  1.000  16.84731  C   ?   A  ?  101  1  
ATOM     790  CZ3  .  TRP  A  101  ?  71.78700  85.38600  151.55900  1.000  18.47177  C   ?   A  ?  101  1  
ATOM     791  CH2  .  TRP  A  101  ?  72.71400  86.15100  152.28000  1.000  20.36080  C   ?   A  ?  101  1  
ATOM     792  N    .  ASP  A  102  ?  75.91600  81.02900  149.53400  1.000  18.72582  N   ?   A  ?  102  1  
ATOM     793  CA   .  ASP  A  102  ?  76.27300  80.01600  150.52400  1.000  15.45881  C   ?   A  ?  102  1  
ATOM     794  C    .  ASP  A  102  ?  75.61500  80.26100  151.87800  1.000  18.26257  C   ?   A  ?  102  1  
ATOM     795  O    .  ASP  A  102  ?  76.04000  79.70300  152.88800  1.000  17.30697  O   ?   A  ?  102  1  
ATOM     796  CB   .  ASP  A  102  ?  77.79900  79.93700  150.68000  1.000  18.53093  C   ?   A  ?  102  1  
ATOM     797  CG   .  ASP  A  102  ?  78.41800  81.22700  151.21600  1.000  27.20396  C   ?   A  ?  102  1  
ATOM     798  OD1  .  ASP  A  102  ?  77.73000  82.26700  151.29100  1.000  22.92593  O   ?   A  ?  102  1  
ATOM     799  OD2  .  ASP  A  102  ?  79.62600  81.19800  151.55800  1.000  37.76218  O   ?   A  ?  102  1  
ATOM     800  N    .  LYS  A  103  ?  74.57300  81.08800  151.89200  1.000  14.34522  N   ?   A  ?  103  1  
ATOM     801  CA   .  LYS  A  103  ?  73.77900  81.28400  153.10400  1.000  13.92765  C   ?   A  ?  103  1  
ATOM     802  C    .  LYS  A  103  ?  72.31900  80.98000  152.79900  1.000  14.74215  C   ?   A  ?  103  1  
ATOM     803  O    .  LYS  A  103  ?  71.41800  81.59700  153.35700  1.000  15.90657  O   ?   A  ?  103  1  
ATOM     804  CB   .  LYS  A  103  ?  73.95400  82.71000  153.65300  1.000  16.57793  C   ?   A  ?  103  1  
ATOM     805  CG   .  LYS  A  103  ?  75.41300  83.03400  154.04200  1.000  17.47306  C   ?   A  ?  103  1  
ATOM     806  CD   .  LYS  A  103  ?  75.49500  84.30700  154.87100  1.000  25.50998  C   ?   A  ?  103  1  
ATOM     807  CE   .  LYS  A  103  ?  76.92900  84.64700  155.23900  1.000  33.64346  C   ?   A  ?  103  1  
ATOM     808  NZ   .  LYS  A  103  ?  76.99600  85.97000  155.91600  1.000  34.14111  N   ?   A  ?  103  1  
ATOM     809  N    .  VAL  A  104  ?  72.09900  80.01100  151.91200  1.000  13.27063  N   ?   A  ?  104  1  
ATOM     810  CA   .  VAL  A  104  ?  70.75700  79.58400  151.52200  1.000  11.46452  C   ?   A  ?  104  1  
ATOM     811  C    .  VAL  A  104  ?  70.53000  78.10800  151.85100  1.000  12.46878  C   ?   A  ?  104  1  
ATOM     812  O    .  VAL  A  104  ?  71.36200  77.26300  151.52900  1.000  14.66826  O   ?   A  ?  104  1  
ATOM     813  CB   .  VAL  A  104  ?  70.51800  79.82900  150.02100  1.000  13.08972  C   ?   A  ?  104  1  
ATOM     814  CG1  .  VAL  A  104  ?  69.10500  79.41000  149.62600  1.000  16.98096  C   ?   A  ?  104  1  
ATOM     815  CG2  .  VAL  A  104  ?  70.77100  81.29300  149.69200  1.000  18.62577  C   ?   A  ?  104  1  
ATOM     816  N    .  TYR  A  105  ?  69.38300  77.80100  152.46100  1.000  10.94957  N   ?   A  ?  105  1  
ATOM     817  CA   .  TYR  A  105  ?  69.05700  76.43800  152.85000  1.000   9.08188  C   ?   A  ?  105  1  
ATOM     818  C    .  TYR  A  105  ?  67.63800  76.07800  152.43500  1.000   9.37824  C   ?   A  ?  105  1  
ATOM     819  O    .  TYR  A  105  ?  66.84700  76.95400  152.08600  1.000   9.84132  O   ?   A  ?  105  1  
ATOM     820  CB   .  TYR  A  105  ?  69.22300  76.26200  154.37500  1.000   9.97959  C   ?   A  ?  105  1  
ATOM     821  CG   .  TYR  A  105  ?  70.66900  76.38600  154.80400  1.000  11.62306  C   ?   A  ?  105  1  
ATOM     822  CD1  .  TYR  A  105  ?  71.25700  77.63400  154.97900  1.000  13.34711  C   ?   A  ?  105  1  
ATOM     823  CD2  .  TYR  A  105  ?  71.46100  75.25700  154.98200  1.000  15.33967  C   ?   A  ?  105  1  
ATOM     824  CE1  .  TYR  A  105  ?  72.58800  77.75400  155.33500  1.000  14.79411  C   ?   A  ?  105  1  
ATOM     825  CE2  .  TYR  A  105  ?  72.78900  75.36300  155.33900  1.000  15.46572  C   ?   A  ?  105  1  
ATOM     826  CZ   .  TYR  A  105  ?  73.35100  76.61500  155.51700  1.000  16.69296  C   ?   A  ?  105  1  
ATOM     827  OH   .  TYR  A  105  ?  74.68300  76.73200  155.86800  1.000  18.52315  O   ?   A  ?  105  1  
ATOM     828  N    .  TYR  A  106  ?  67.32800  74.78300  152.46500  1.000   9.94799  N   ?   A  ?  106  1  
ATOM     829  CA   .  TYR  A  106  ?  65.96500  74.32300  152.19900  1.000   8.44763  C   ?   A  ?  106  1  
ATOM     830  C    .  TYR  A  106  ?  65.61100  73.21200  153.17000  1.000  11.67341  C   ?   A  ?  106  1  
ATOM     831  O    .  TYR  A  106  ?  66.41200  72.29500  153.37700  1.000  11.53922  O   ?   A  ?  106  1  
ATOM     832  CB   .  TYR  A  106  ?  65.80400  73.79900  150.76200  1.000   9.41135  C   ?   A  ?  106  1  
ATOM     833  CG   .  TYR  A  106  ?  64.39700  73.26400  150.54100  1.000   9.57413  C   ?   A  ?  106  1  
ATOM     834  CD1  .  TYR  A  106  ?  63.31500  74.13800  150.42100  1.000   9.13927  C   ?   A  ?  106  1  
ATOM     835  CD2  .  TYR  A  106  ?  64.13600  71.88900  150.50800  1.000   9.22950  C   ?   A  ?  106  1  
ATOM     836  CE1  .  TYR  A  106  ?  62.01300  73.66200  150.25500  1.000   7.47868  C   ?   A  ?  106  1  
ATOM     837  CE2  .  TYR  A  106  ?  62.81800  71.40800  150.32500  1.000   8.91691  C   ?   A  ?  106  1  
ATOM     838  CZ   .  TYR  A  106  ?  61.77300  72.30200  150.21100  1.000   9.79750  C   ?   A  ?  106  1  
ATOM     839  OH   .  TYR  A  106  ?  60.48500  71.87300  150.04600  1.000  10.12853  O   ?   A  ?  106  1  
ATOM     840  N    .  VAL  A  107  ?  64.42200  73.30400  153.76700  1.000   8.81547  N   ?   A  ?  107  1  
ATOM     841  CA   .  VAL  A  107  ?  63.87700  72.22700  154.58600  1.000   8.80762  C   ?   A  ?  107  1  
ATOM     842  C    .  VAL  A  107  ?  62.62000  71.65000  153.96400  1.000   9.16321  C   ?   A  ?  107  1  
ATOM     843  O    .  VAL  A  107  ?  61.68100  72.38700  153.64000  1.000   9.16216  O   ?   A  ?  107  1  
ATOM     844  CB   .  VAL  A  107  ?  63.57300  72.70400  156.02100  1.000  11.74064  C   ?   A  ?  107  1  
ATOM     845  CG1  .  VAL  A  107  ?  62.97400  71.55500  156.83500  1.000   9.70938  C   ?   A  ?  107  1  
ATOM     846  CG2  .  VAL  A  107  ?  64.83300  73.23900  156.69400  1.000  10.09690  C   ?   A  ?  107  1  
ATOM     847  N    .  GLY  A  108  ?  62.58200  70.33000  153.83800  1.000  10.52163  N   ?   A  ?  108  1  
ATOM     848  CA   .  GLY  A  108  ?  61.39300  69.67600  153.32000  1.000  10.05691  C   ?   A  ?  108  1  
ATOM     849  C    .  GLY  A  108  ?  61.47100  68.18100  153.49000  1.000   9.92798  C   ?   A  ?  108  1  
ATOM     850  O    .  GLY  A  108  ?  61.93500  67.67600  154.51500  1.000  10.67130  O   ?   A  ?  108  1  
ATOM     851  N    .  ALA  A  109  ?  61.01000  67.46800  152.46800  1.000  10.08508  N   ?   A  ?  109  1  
ATOM     852  CA   .  ALA  A  109  ?  60.95800  66.02300  152.52600  1.000  10.23207  C   ?   A  ?  109  1  
ATOM     853  C    .  ALA  A  109  ?  61.04700  65.49600  151.10300  1.000  14.33391  C   ?   A  ?  109  1  
ATOM     854  O    .  ALA  A  109  ?  60.76500  66.23000  150.15700  1.000  11.70690  O   ?   A  ?  109  1  
ATOM     855  CB   .  ALA  A  109  ?  59.68900  65.56400  153.21500  1.000  10.51907  C   ?   A  ?  109  1  
ATOM     856  N    .  LYS  A  110  ?  61.44300  64.24100  150.95400  1.000  11.41568  N   ?   A  ?  110  1  
ATOM     857  CA   .  LYS  A  110  ?  61.63500  63.67400  149.62200  1.000  12.32471  C   ?   A  ?  110  1  
ATOM     858  C    .  LYS  A  110  ?  60.30100  63.20900  149.07800  1.000  12.50143  C   ?   A  ?  110  1  
ATOM     859  O    .  LYS  A  110  ?  59.80200  62.15100  149.45000  1.000  12.09903  O   ?   A  ?  110  1  
ATOM     860  CB   .  LYS  A  110  ?  62.64900  62.53300  149.66500  1.000  13.19149  C   ?   A  ?  110  1  
ATOM     861  CG   .  LYS  A  110  ?  64.06800  63.01400  149.94900  1.000  15.28290  C   ?   A  ?  110  1  
ATOM     862  CD   .  LYS  A  110  ?  64.51300  63.99400  148.86100  1.000  23.54495  C   ?   A  ?  110  1  
ATOM     863  CE   .  LYS  A  110  ?  66.02800  64.00000  148.70300  1.000  32.74660  C   ?   A  ?  110  1  
ATOM     864  NZ   .  LYS  A  110  ?  66.53000  62.72700  148.12300  1.000  33.87239  N   ?   A  ?  110  1  
ATOM     865  N    .  ALA  A  111  ?  59.72800  64.00500  148.17600  1.000  11.18977  N   ?   A  ?  111  1  
ATOM     866  CA   .  ALA  A  111  ?  58.38100  63.72800  147.68700  1.000  12.13271  C   ?   A  ?  111  1  
ATOM     867  C    .  ALA  A  111  ?  58.27800  62.34900  147.02600  1.000   9.33835  C   ?   A  ?  111  1  
ATOM     868  O    .  ALA  A  111  ?  57.21400  61.72800  147.06600  1.000  11.61087  O   ?   A  ?  111  1  
ATOM     869  CB   .  ALA  A  111  ?  57.94000  64.81100  146.71200  1.000  12.68240  C   ?   A  ?  111  1  
ATOM     870  N    .  GLU  A  112  ?  59.37700  61.89000  146.41300  1.000  10.94203  N   ?   A  ?  112  1  
ATOM     871  CA   .  GLU  A  112  ?  59.42100  60.55600  145.81700  1.000  11.77020  C   ?   A  ?  112  1  
ATOM     872  C    .  GLU  A  112  ?  59.01500  59.49500  146.83300  1.000  10.59097  C   ?   A  ?  112  1  
ATOM     873  O    .  GLU  A  112  ?  58.27700  58.55700  146.52300  1.000  11.07778  O   ?   A  ?  112  1  
ATOM     874  CB   .  GLU  A  112  ?  60.82700  60.23200  145.27900  1.000  12.89291  C   ?   A  ?  112  1  
ATOM     875  CG   .  GLU  A  112  ?  61.35600  61.18300  144.21600  1.000  19.58651  C   ?   A  ?  112  1  
ATOM     876  CD   .  GLU  A  112  ?  62.13800  62.35800  144.78700  1.000  20.87721  C   ?   A  ?  112  1  
ATOM     877  OE1  .  GLU  A  112  ?  61.88700  62.76200  145.94600  1.000  16.94301  O   ?   A  ?  112  1  
ATOM     878  OE2  .  GLU  A  112  ?  63.01300  62.88400  144.06000  1.000  25.35787  O   ?   A  ?  112  1  
ATOM     879  N    .  GLN  A  113  ?  59.51500  59.64300  148.05400  1.000  11.85022  N   ?   A  ?  113  1  
ATOM     880  C    .  GLN  A  113  ?  57.75200  58.68200  149.48200  1.000  12.34888  C   ?   A  ?  113  1  
ATOM     881  O    .  GLN  A  113  ?  57.15200  57.61900  149.69800  1.000  11.98586  O   ?   A  ?  113  1  
ATOM     882  CA   A  GLN  A  113  ?  59.24400  58.70600  149.14200  0.610  12.35551  C   ?   A  ?  113  1  
ATOM     883  CB   A  GLN  A  113  ?  60.07800  59.07700  150.38500  0.610  12.15328  C   ?   A  ?  113  1  
ATOM     884  CG   A  GLN  A  113  ?  59.81100  58.22100  151.63400  0.610  12.12322  C   ?   A  ?  113  1  
ATOM     885  CD   A  GLN  A  113  ?  60.63300  58.63200  152.87300  0.610  19.46093  C   ?   A  ?  113  1  
ATOM     886  OE1  A  GLN  A  113  ?  60.77600  59.82100  153.20300  0.610  12.10786  O   ?   A  ?  113  1  
ATOM     887  NE2  A  GLN  A  113  ?  61.16000  57.63200  153.56900  0.610  22.66602  N   ?   A  ?  113  1  
ATOM     888  CA   B  GLN  A  113  ?  59.22700  58.65000  149.07000  0.390  12.36117  C   ?   A  ?  113  1  
ATOM     889  CB   B  GLN  A  113  ?  60.14300  58.84200  150.27400  0.390  12.47715  C   ?   A  ?  113  1  
ATOM     890  CG   B  GLN  A  113  ?  61.60900  58.66200  149.92800  0.390  14.77588  C   ?   A  ?  113  1  
ATOM     891  CD   B  GLN  A  113  ?  61.91300  57.30800  149.29700  0.390  17.13108  C   ?   A  ?  113  1  
ATOM     892  OE1  B  GLN  A  113  ?  61.48900  56.26300  149.79500  0.390  18.98137  O   ?   A  ?  113  1  
ATOM     893  NE2  B  GLN  A  113  ?  62.64500  57.32500  148.19100  0.390  18.09928  N   ?   A  ?  113  1  
ATOM     894  N    .  SER  A  114  ?  57.14400  59.86700  149.56300  1.000  10.49567  N   ?   A  ?  114  1  
ATOM     895  CA   .  SER  A  114  ?  55.71700  59.88400  149.87500  1.000   9.78173  C   ?   A  ?  114  1  
ATOM     896  C    .  SER  A  114  ?  54.89500  59.23400  148.75400  1.000  11.03307  C   ?   A  ?  114  1  
ATOM     897  O    .  SER  A  114  ?  53.91100  58.55200  149.03200  1.000  10.07096  O   ?   A  ?  114  1  
ATOM     898  CB   .  SER  A  114  ?  55.20400  61.30400  150.17300  1.000  11.20706  C   ?   A  ?  114  1  
ATOM     899  OG   .  SER  A  114  ?  55.34600  62.20100  149.07800  1.000  10.53453  O   ?   A  ?  114  1  
ATOM     900  N    .  GLY  A  115  ?  55.30300  59.42900  147.50400  1.000  11.27844  N   ?   A  ?  115  1  
ATOM     901  CA   .  GLY  A  115  ?  54.63200  58.78500  146.38400  1.000  11.31207  C   ?   A  ?  115  1  
ATOM     902  C    .  GLY  A  115  ?  54.74100  57.26700  146.44400  1.000  10.99584  C   ?   A  ?  115  1  
ATOM     903  O    .  GLY  A  115  ?  53.74800  56.54700  146.24600  1.000  11.12394  O   ?   A  ?  115  1  
ATOM     904  N    .  ILE  A  116  ?  55.94800  56.77900  146.71800  1.000  10.47217  N   ?   A  ?  116  1  
ATOM     905  CA   .  ILE  A  116  ?  56.16500  55.34200  146.85400  1.000  10.43974  C   ?   A  ?  116  1  
ATOM     906  C    .  ILE  A  116  ?  55.27900  54.77600  147.95700  1.000  10.90404  C   ?   A  ?  116  1  
ATOM     907  O    .  ILE  A  116  ?  54.62600  53.75300  147.76600  1.000  10.88844  O   ?   A  ?  116  1  
ATOM     908  CB   .  ILE  A  116  ?  57.64300  55.02400  147.12000  1.000  11.76478  C   ?   A  ?  116  1  
ATOM     909  CG1  .  ILE  A  116  ?  58.48400  55.37500  145.87700  1.000  13.54938  C   ?   A  ?  116  1  
ATOM     910  CG2  .  ILE  A  116  ?  57.81800  53.55000  147.50400  1.000  12.99815  C   ?   A  ?  116  1  
ATOM     911  CD1  .  ILE  A  116  ?  59.97300  55.43300  146.12600  1.000  12.94667  C   ?   A  ?  116  1  
ATOM     912  N    .  LEU  A  117  ?  55.25600  55.43200  149.11500  1.000  11.10816  N   ?   A  ?  117  1  
ATOM     913  CA   .  LEU  A  117  ?  54.48900  54.89400  150.23200  1.000  11.43031  C   ?   A  ?  117  1  
ATOM     914  C    .  LEU  A  117  ?  52.98800  54.88100  149.91500  1.000  12.63445  C   ?   A  ?  117  1  
ATOM     915  O    .  LEU  A  117  ?  52.28300  53.92700  150.27000  1.000  12.67640  O   ?   A  ?  117  1  
ATOM     916  CB   .  LEU  A  117  ?  54.79400  55.68000  151.51400  1.000  12.86354  C   ?   A  ?  117  1  
ATOM     917  CG   .  LEU  A  117  ?  56.23100  55.50300  152.02200  1.000  12.44761  C   ?   A  ?  117  1  
ATOM     918  CD1  .  LEU  A  117  ?  56.52400  56.50800  153.13600  1.000  11.16752  C   ?   A  ?  117  1  
ATOM     919  CD2  .  LEU  A  117  ?  56.47300  54.08000  152.51800  1.000  13.60229  C   ?   A  ?  117  1  
ATOM     920  N    A  GLN  A  118  ?  52.50200  55.93200  149.25200  0.670  10.94467  N   ?   A  ?  118  1  
ATOM     921  CA   A  GLN  A  118  ?  51.12200  55.96800  148.75600  0.670  10.90417  C   ?   A  ?  118  1  
ATOM     922  C    A  GLN  A  118  ?  50.82700  54.76900  147.89600  0.670  11.76995  C   ?   A  ?  118  1  
ATOM     923  O    A  GLN  A  118  ?  49.82200  54.07500  148.08000  0.670  12.13580  O   ?   A  ?  118  1  
ATOM     924  CB   A  GLN  A  118  ?  50.85600  57.21000  147.91200  0.670  12.63166  C   ?   A  ?  118  1  
ATOM     925  CG   A  GLN  A  118  ?  50.47400  58.43700  148.65400  0.670  13.31892  C   ?   A  ?  118  1  
ATOM     926  CD   A  GLN  A  118  ?  49.89000  59.46100  147.71500  0.670  13.57218  C   ?   A  ?  118  1  
ATOM     927  OE1  A  GLN  A  118  ?  50.58800  59.98000  146.83000  0.670  18.12866  O   ?   A  ?  118  1  
ATOM     928  NE2  A  GLN  A  118  ?  48.60100  59.73900  147.87400  0.670   6.71790  N   ?   A  ?  118  1  
ATOM     929  N    B  GLN  A  118  ?  52.52000  55.91600  149.22700  0.330  10.96748  N   ?   A  ?  118  1  
ATOM     930  CA   B  GLN  A  118  ?  51.12900  55.99500  148.79500  0.330  10.95343  C   ?   A  ?  118  1  
ATOM     931  C    B  GLN  A  118  ?  50.77500  54.86800  147.82200  0.330  11.78409  C   ?   A  ?  118  1  
ATOM     932  O    B  GLN  A  118  ?  49.68500  54.29400  147.88700  0.330  11.67905  O   ?   A  ?  118  1  
ATOM     933  CB   B  GLN  A  118  ?  50.86100  57.35400  148.14900  0.330  12.26668  C   ?   A  ?  118  1  
ATOM     934  CG   B  GLN  A  118  ?  49.49700  57.47800  147.52900  0.330  12.60477  C   ?   A  ?  118  1  
ATOM     935  CD   B  GLN  A  118  ?  49.39700  58.65400  146.57300  0.330   9.63604  C   ?   A  ?  118  1  
ATOM     936  OE1  B  GLN  A  118  ?  48.34100  58.91700  146.00700  0.330  21.18807  O   ?   A  ?  118  1  
ATOM     937  NE2  B  GLN  A  118  ?  50.50600  59.36200  146.38400  0.330  16.37037  N   ?   A  ?  118  1  
ATOM     938  N    .  GLY  A  119  ?  51.70100  54.56000  146.91700  1.000   9.61842  N   ?   A  ?  119  1  
ATOM     939  CA   .  GLY  A  119  ?  51.52500  53.47700  145.96400  1.000  12.05300  C   ?   A  ?  119  1  
ATOM     940  C    .  GLY  A  119  ?  51.49500  52.11500  146.63900  1.000  11.42028  C   ?   A  ?  119  1  
ATOM     941  O    .  GLY  A  119  ?  50.72600  51.24300  146.24900  1.000  11.73181  O   ?   A  ?  119  1  
ATOM     942  N    .  GLN  A  120  ?  52.32800  51.93700  147.66200  1.000  12.01258  N   ?   A  ?  120  1  
ATOM     943  CA   .  GLN  A  120  ?  52.34300  50.67600  148.39900  1.000   9.44033  C   ?   A  ?  120  1  
ATOM     944  C    .  GLN  A  120  ?  51.00300  50.42000  149.09200  1.000  11.97602  C   ?   A  ?  120  1  
ATOM     945  O    .  GLN  A  120  ?  50.51100  49.29800  149.08200  1.000  13.36434  O   ?   A  ?  120  1  
ATOM     946  CB   .  GLN  A  120  ?  53.47600  50.66300  149.42100  1.000  11.19543  C   ?   A  ?  120  1  
ATOM     947  CG   .  GLN  A  120  ?  54.83300  50.61600  148.76100  1.000  11.66253  C   ?   A  ?  120  1  
ATOM     948  CD   .  GLN  A  120  ?  55.94900  50.61200  149.76300  1.000  12.09216  C   ?   A  ?  120  1  
ATOM     949  OE1  .  GLN  A  120  ?  55.71700  50.74500  150.96100  1.000  15.20797  O   ?   A  ?  120  1  
ATOM     950  NE2  .  GLN  A  120  ?  57.17600  50.44700  149.28200  1.000  15.32710  N   ?   A  ?  120  1  
ATOM     951  N    .  ILE  A  121  ?  50.42600  51.46200  149.68800  1.000  11.31554  N   ?   A  ?  121  1  
ATOM     952  CA   .  ILE  A  121  ?  49.13600  51.31600  150.35700  1.000   9.94180  C   ?   A  ?  121  1  
ATOM     953  C    .  ILE  A  121  ?  48.10000  50.79400  149.37300  1.000  11.66254  C   ?   A  ?  121  1  
ATOM     954  O    .  ILE  A  121  ?  47.36000  49.83000  149.66000  1.000  11.82854  O   ?   A  ?  121  1  
ATOM     955  CB   .  ILE  A  121  ?  48.67800  52.65100  150.98600  1.000  10.79072  C   ?   A  ?  121  1  
ATOM     956  CG1  .  ILE  A  121  ?  49.63200  53.07200  152.10100  1.000  11.36104  C   ?   A  ?  121  1  
ATOM     957  CG2  .  ILE  A  121  ?  47.23500  52.54700  151.49900  1.000  11.57416  C   ?   A  ?  121  1  
ATOM     958  CD1  .  ILE  A  121  ?  49.46600  54.53700  152.52100  1.000  11.91993  C   ?   A  ?  121  1  
ATOM     959  N    .  MET  A  122  ?  48.03900  51.42700  148.20800  1.000   9.94234  N   ?   A  ?  122  1  
ATOM     960  CA   .  MET  A  122  ?  47.01900  51.05600  147.23500  1.000  10.59545  C   ?   A  ?  122  1  
ATOM     961  C    .  MET  A  122  ?  47.29100  49.67400  146.64100  1.000  12.69813  C   ?   A  ?  122  1  
ATOM     962  O    .  MET  A  122  ?  46.35900  48.89700  146.43000  1.000  12.81601  O   ?   A  ?  122  1  
ATOM     963  CB   .  MET  A  122  ?  46.93000  52.11100  146.11800  1.000  12.38986  C   ?   A  ?  122  1  
ATOM     964  CG   .  MET  A  122  ?  45.73700  51.90500  145.18500  1.000  11.32157  C   ?   A  ?  122  1  
ATOM     965  SD   .  MET  A  122  ?  44.16600  52.29700  145.99500  1.000  14.85993  S   ?   A  ?  122  1  
ATOM     966  CE   .  MET  A  122  ?  44.17200  54.08800  145.87500  1.000  13.37361  C   ?   A  ?  122  1  
ATOM     967  N    .  ALA  A  123  ?  48.55900  49.37200  146.36200  1.000  10.75818  N   ?   A  ?  123  1  
ATOM     968  CA   .  ALA  A  123  ?  48.90000  48.08400  145.76800  1.000  11.15926  C   ?   A  ?  123  1  
ATOM     969  C    .  ALA  A  123  ?  48.58800  46.95300  146.73000  1.000  11.52960  C   ?   A  ?  123  1  
ATOM     970  O    .  ALA  A  123  ?  48.04500  45.91900  146.33300  1.000  13.73531  O   ?   A  ?  123  1  
ATOM     971  CB   .  ALA  A  123  ?  50.36600  48.04000  145.36900  1.000  12.38667  C   ?   A  ?  123  1  
ATOM     972  N    .  ASP  A  124  ?  48.92400  47.14900  148.00000  1.000  12.96759  N   ?   A  ?  124  1  
ATOM     973  CA   .  ASP  A  124  ?  48.66900  46.11200  148.99100  1.000  13.51176  C   ?   A  ?  124  1  
ATOM     974  C    .  ASP  A  124  ?  47.16900  45.88200  149.17600  1.000  16.06341  C   ?   A  ?  124  1  
ATOM     975  O    .  ASP  A  124  ?  46.71900  44.73800  149.32000  1.000  16.76686  O   ?   A  ?  124  1  
ATOM     976  CB   .  ASP  A  124  ?  49.32800  46.47800  150.31600  1.000  11.35177  C   ?   A  ?  124  1  
ATOM     977  CG   .  ASP  A  124  ?  50.84000  46.29000  150.28300  1.000  18.18810  C   ?   A  ?  124  1  
ATOM     978  OD1  .  ASP  A  124  ?  51.33800  45.51600  149.42100  1.000  19.72029  O   ?   A  ?  124  1  
ATOM     979  OD2  .  ASP  A  124  ?  51.52100  46.89000  151.13600  1.000  20.93942  O   ?   A  ?  124  1  
ATOM     980  N    .  TYR  A  125  ?  46.39000  46.96300  149.16000  1.000  11.91432  N   ?   A  ?  125  1  
ATOM     981  CA   .  TYR  A  125  ?  44.93900  46.81800  149.21100  1.000  14.26144  C   ?   A  ?  125  1  
ATOM     982  C    .  TYR  A  125  ?  44.42900  46.01400  147.99900  1.000  14.53816  C   ?   A  ?  125  1  
ATOM     983  O    .  TYR  A  125  ?  43.63700  45.07300  148.14500  1.000  14.34440  O   ?   A  ?  125  1  
ATOM     984  CB   .  TYR  A  125  ?  44.25000  48.19700  149.26900  1.000  14.41553  C   ?   A  ?  125  1  
ATOM     985  CG   .  TYR  A  125  ?  42.75700  48.06200  149.05100  1.000  13.44677  C   ?   A  ?  125  1  
ATOM     986  CD1  .  TYR  A  125  ?  41.91000  47.73200  150.09800  1.000  18.85740  C   ?   A  ?  125  1  
ATOM     987  CD2  .  TYR  A  125  ?  42.21600  48.19800  147.78100  1.000  16.74369  C   ?   A  ?  125  1  
ATOM     988  CE1  .  TYR  A  125  ?  40.54300  47.57000  149.88600  1.000  18.46724  C   ?   A  ?  125  1  
ATOM     989  CE2  .  TYR  A  125  ?  40.86900  48.02900  147.55300  1.000  17.81727  C   ?   A  ?  125  1  
ATOM     990  CZ   .  TYR  A  125  ?  40.03900  47.71700  148.59900  1.000  18.59407  C   ?   A  ?  125  1  
ATOM     991  OH   .  TYR  A  125  ?  38.69000  47.56400  148.33700  1.000  21.07371  O   ?   A  ?  125  1  
ATOM     992  N    .  TRP  A  126  ?  44.89600  46.38400  146.81000  1.000  12.27215  N   ?   A  ?  126  1  
ATOM     993  CA   .  TRP  A  126  ?  44.45000  45.76200  145.56600  1.000  12.85471  C   ?   A  ?  126  1  
ATOM     994  C    .  TRP  A  126  ?  44.71800  44.25200  145.58700  1.000  16.87096  C   ?   A  ?  126  1  
ATOM     995  O    .  TRP  A  126  ?  43.84800  43.44500  145.24900  1.000  14.99006  O   ?   A  ?  126  1  
ATOM     996  CB   .  TRP  A  126  ?  45.15400  46.43100  144.37500  1.000  15.17078  C   ?   A  ?  126  1  
ATOM     997  CG   .  TRP  A  126  ?  44.79500  45.87300  143.02500  1.000  15.80958  C   ?   A  ?  126  1  
ATOM     998  CD1  .  TRP  A  126  ?  45.44800  44.87900  142.34500  1.000  16.70605  C   ?   A  ?  126  1  
ATOM     999  CD2  .  TRP  A  126  ?  43.71200  46.28700  142.18700  1.000  19.15471  C   ?   A  ?  126  1  
ATOM    1000  NE1  .  TRP  A  126  ?  44.82400  44.64300  141.14100  1.000  20.80346  N   ?   A  ?  126  1  
ATOM    1001  CE2  .  TRP  A  126  ?  43.76000  45.49800  141.02100  1.000  20.90367  C   ?   A  ?  126  1  
ATOM    1002  CE3  .  TRP  A  126  ?  42.69900  47.24200  142.31700  1.000  19.56858  C   ?   A  ?  126  1  
ATOM    1003  CZ2  .  TRP  A  126  ?  42.83600  45.64100  139.98500  1.000  20.72952  C   ?   A  ?  126  1  
ATOM    1004  CZ3  .  TRP  A  126  ?  41.77700  47.38100  141.28800  1.000  18.73691  C   ?   A  ?  126  1  
ATOM    1005  CH2  .  TRP  A  126  ?  41.85500  46.58500  140.14200  1.000  18.73667  C   ?   A  ?  126  1  
ATOM    1006  N    .  LYS  A  127  ?  45.91800  43.87600  146.01800  1.000  15.50295  N   ?   A  ?  127  1  
ATOM    1007  CA   .  LYS  A  127  ?  46.30900  42.47600  146.07000  1.000  15.37652  C   ?   A  ?  127  1  
ATOM    1008  C    .  LYS  A  127  ?  45.45100  41.66900  147.05600  1.000  18.67925  C   ?   A  ?  127  1  
ATOM    1009  O    .  LYS  A  127  ?  45.17500  40.48700  146.82600  1.000  20.58543  O   ?   A  ?  127  1  
ATOM    1010  CB   .  LYS  A  127  ?  47.79000  42.36100  146.43400  1.000  14.50571  C   ?   A  ?  127  1  
ATOM    1011  CG   .  LYS  A  127  ?  48.70400  42.82500  145.31700  1.000  12.69013  C   ?   A  ?  127  1  
ATOM    1012  CD   .  LYS  A  127  ?  50.15700  42.86900  145.77400  1.000  15.32457  C   ?   A  ?  127  1  
ATOM    1013  CE   .  LYS  A  127  ?  51.05900  43.23500  144.62200  1.000  16.52307  C   ?   A  ?  127  1  
ATOM    1014  NZ   .  LYS  A  127  ?  52.47400  43.30400  145.06400  1.000  16.49413  N   ?   A  ?  127  1  
ATOM    1015  N    .  ALA  A  128  ?  45.00200  42.31600  148.13100  1.000  16.21679  N   ?   A  ?  128  1  
ATOM    1016  CA   .  ALA  A  128  ?  44.26300  41.62200  149.17800  1.000  16.99535  C   ?   A  ?  128  1  
ATOM    1017  C    .  ALA  A  128  ?  42.76000  41.58900  148.92500  1.000  20.39437  C   ?   A  ?  128  1  
ATOM    1018  O    .  ALA  A  128  ?  42.03900  40.86400  149.60800  1.000  20.71413  O   ?   A  ?  128  1  
ATOM    1019  CB   .  ALA  A  128  ?  44.54300  42.26700  150.52800  1.000  18.28791  C   ?   A  ?  128  1  
ATOM    1020  N    .  HIS  A  129  ?  42.29400  42.36900  147.95400  1.000  17.18761  N   ?   A  ?  129  1  
ATOM    1021  CA   .  HIS  A  129  ?  40.85700  42.52200  147.72300  1.000  15.13206  C   ?   A  ?  129  1  
ATOM    1022  C    .  HIS  A  129  ?  40.47300  42.33400  146.26000  1.000  21.94155  C   ?   A  ?  129  1  
ATOM    1023  O    .  HIS  A  129  ?  40.37500  43.30500  145.51600  1.000  20.72197  O   ?   A  ?  129  1  
ATOM    1024  CB   .  HIS  A  129  ?  40.40300  43.90700  148.20400  1.000  15.99550  C   ?   A  ?  129  1  
ATOM    1025  CG   .  HIS  A  129  ?  40.53000  44.09200  149.67900  1.000  16.81586  C   ?   A  ?  129  1  
ATOM    1026  ND1  .  HIS  A  129  ?  41.70900  44.47700  150.28200  1.000  22.29465  N   ?   A  ?  129  1  
ATOM    1027  CD2  .  HIS  A  129  ?  39.63900  43.89800  150.68100  1.000  24.99355  C   ?   A  ?  129  1  
ATOM    1028  CE1  .  HIS  A  129  ?  41.53100  44.53500  151.59100  1.000  25.84413  C   ?   A  ?  129  1  
ATOM    1029  NE2  .  HIS  A  129  ?  40.28600  44.18500  151.85800  1.000  27.11815  N   ?   A  ?  129  1  
ATOM    1030  N    .  PRO  A  130  ?  40.23500  41.08200  145.85000  1.000  24.26004  N   ?   A  ?  130  1  
ATOM    1031  CA   .  PRO  A  130  ?  39.85800  40.75600  144.46700  1.000  29.82141  C   ?   A  ?  130  1  
ATOM    1032  C    .  PRO  A  130  ?  38.63800  41.54100  143.99200  1.000  23.56767  C   ?   A  ?  130  1  
ATOM    1033  O    .  PRO  A  130  ?  38.51800  41.87600  142.80600  1.000  24.13185  O   ?   A  ?  130  1  
ATOM    1034  CB   .  PRO  A  130  ?  39.53500  39.26200  144.53500  1.000  31.70119  C   ?   A  ?  130  1  
ATOM    1035  CG   .  PRO  A  130  ?  40.23800  38.76900  145.75100  1.000  33.76411  C   ?   A  ?  130  1  
ATOM    1036  CD   .  PRO  A  130  ?  40.22600  39.89500  146.72200  1.000  29.65438  C   ?   A  ?  130  1  
ATOM    1037  N    .  GLU  A  131  ?  37.74600  41.84300  144.92900  1.000  19.05385  N   ?   A  ?  131  1  
ATOM    1038  CA   .  GLU  A  131  ?  36.51000  42.54300  144.61000  1.000  23.41213  C   ?   A  ?  131  1  
ATOM    1039  C    .  GLU  A  131  ?  36.76500  43.99100  144.15400  1.000  20.87601  C   ?   A  ?  131  1  
ATOM    1040  O    .  GLU  A  131  ?  35.87200  44.65000  143.60700  1.000  24.79549  O   ?   A  ?  131  1  
ATOM    1041  CB   .  GLU  A  131  ?  35.56500  42.52100  145.82100  1.000  25.62258  C   ?   A  ?  131  1  
ATOM    1042  CG   .  GLU  A  131  ?  35.97300  43.42200  146.98700  1.000  26.42600  C   ?   A  ?  131  1  
ATOM    1043  CD   .  GLU  A  131  ?  36.92300  42.75500  147.98500  1.000  28.00781  C   ?   A  ?  131  1  
ATOM    1044  OE1  .  GLU  A  131  ?  37.56100  41.72800  147.65600  1.000  26.29170  O   ?   A  ?  131  1  
ATOM    1045  OE2  .  GLU  A  131  ?  37.03500  43.27700  149.11400  1.000  30.06882  O   ?   A  ?  131  1  
ATOM    1046  N    .  ALA  A  132  ?  37.98400  44.48500  144.35800  1.000  16.97801  N   ?   A  ?  132  1  
ATOM    1047  CA   .  ALA  A  132  ?  38.31500  45.86800  143.99900  1.000  16.74160  C   ?   A  ?  132  1  
ATOM    1048  C    .  ALA  A  132  ?  38.31400  46.08300  142.48500  1.000  17.70822  C   ?   A  ?  132  1  
ATOM    1049  O    .  ALA  A  132  ?  38.05900  47.18900  141.99800  1.000  17.17654  O   ?   A  ?  132  1  
ATOM    1050  CB   .  ALA  A  132  ?  39.66000  46.25600  144.57500  1.000  19.40921  C   ?   A  ?  132  1  
ATOM    1051  N    .  ASP  A  133  ?  38.60700  45.02000  141.74800  1.000  18.24890  N   ?   A  ?  133  1  
ATOM    1052  CA   .  ASP  A  133  ?  38.59200  45.05700  140.29400  1.000  17.77786  C   ?   A  ?  133  1  
ATOM    1053  C    .  ASP  A  133  ?  37.14800  44.86100  139.82500  1.000  17.30144  C   ?   A  ?  133  1  
ATOM    1054  O    .  ASP  A  133  ?  36.73900  43.76100  139.42900  1.000  17.74918  O   ?   A  ?  133  1  
ATOM    1055  CB   .  ASP  A  133  ?  39.53100  43.98000  139.75400  1.000  15.63198  C   ?   A  ?  133  1  
ATOM    1056  CG   .  ASP  A  133  ?  39.63400  43.98100  138.25600  1.000  19.16053  C   ?   A  ?  133  1  
ATOM    1057  OD1  .  ASP  A  133  ?  39.29900  45.00900  137.64000  1.000  16.33348  O   ?   A  ?  133  1  
ATOM    1058  OD2  .  ASP  A  133  ?  40.07400  42.94100  137.70900  1.000  19.87386  O   ?   A  ?  133  1  
ATOM    1059  N    .  LYS  A  134  ?  36.38400  45.94900  139.87500  1.000  16.12581  N   ?   A  ?  134  1  
ATOM    1060  C    .  LYS  A  134  ?  34.48700  45.44900  138.32200  1.000  20.65039  C   ?   A  ?  134  1  
ATOM    1061  O    .  LYS  A  134  ?  33.41700  44.85200  138.17300  1.000  23.77577  O   ?   A  ?  134  1  
ATOM    1062  CA   A  LYS  A  134  ?  34.93500  45.89700  139.71300  0.430  17.80960  C   ?   A  ?  134  1  
ATOM    1063  CB   A  LYS  A  134  ?  34.34500  47.26400  140.05300  0.430  18.84919  C   ?   A  ?  134  1  
ATOM    1064  CG   A  LYS  A  134  ?  34.61400  47.65600  141.50100  0.430  19.78504  C   ?   A  ?  134  1  
ATOM    1065  CD   A  LYS  A  134  ?  34.94400  49.13100  141.65600  0.430  23.76773  C   ?   A  ?  134  1  
ATOM    1066  CE   A  LYS  A  134  ?  33.78100  49.99700  141.25300  0.430  19.86896  C   ?   A  ?  134  1  
ATOM    1067  NZ   A  LYS  A  134  ?  33.87400  51.38900  141.77100  0.430  21.75817  N   ?   A  ?  134  1  
ATOM    1068  CA   B  LYS  A  134  ?  34.93100  45.89200  139.71700  0.570  17.75456  C   ?   A  ?  134  1  
ATOM    1069  CB   B  LYS  A  134  ?  34.30700  47.25100  140.05900  0.570  18.82960  C   ?   A  ?  134  1  
ATOM    1070  CG   B  LYS  A  134  ?  34.52200  47.68200  141.51500  0.570  19.80913  C   ?   A  ?  134  1  
ATOM    1071  CD   B  LYS  A  134  ?  33.51000  48.74700  141.94700  0.570  17.48944  C   ?   A  ?  134  1  
ATOM    1072  CE   B  LYS  A  134  ?  33.69500  49.18300  143.41500  0.570  21.56293  C   ?   A  ?  134  1  
ATOM    1073  NZ   B  LYS  A  134  ?  34.79700  50.17200  143.63600  0.570  25.41168  N   ?   A  ?  134  1  
ATOM    1074  N    .  ASN  A  135  ?  35.29700  45.71700  137.30000  1.000  16.81797  N   ?   A  ?  135  1  
ATOM    1075  CA   .  ASN  A  135  ?  34.92300  45.28200  135.94900  1.000  17.05629  C   ?   A  ?  135  1  
ATOM    1076  C    .  ASN  A  135  ?  35.69600  44.03200  135.51200  1.000  18.30497  C   ?   A  ?  135  1  
ATOM    1077  O    .  ASN  A  135  ?  35.60700  43.61500  134.35800  1.000  21.67059  O   ?   A  ?  135  1  
ATOM    1078  CB   .  ASN  A  135  ?  35.11900  46.42800  134.94200  1.000  20.35128  C   ?   A  ?  135  1  
ATOM    1079  CG   .  ASN  A  135  ?  36.57700  46.68000  134.60900  1.000  15.67127  C   ?   A  ?  135  1  
ATOM    1080  OD1  .  ASN  A  135  ?  37.46400  46.40100  135.40800  1.000  16.52609  O   ?   A  ?  135  1  
ATOM    1081  ND2  .  ASN  A  135  ?  36.83200  47.20900  133.41400  1.000  18.09441  N   ?   A  ?  135  1  
ATOM    1082  N    .  HIS  A  136  ?  36.44400  43.43800  136.44200  1.000  19.63563  N   ?   A  ?  136  1  
ATOM    1083  CA   .  HIS  A  136  ?  37.08900  42.13600  136.23300  1.000  22.41648  C   ?   A  ?  136  1  
ATOM    1084  C    .  HIS  A  136  ?  38.00600  42.06700  135.01300  1.000  26.72150  C   ?   A  ?  136  1  
ATOM    1085  O    .  HIS  A  136  ?  38.09500  41.00800  134.36800  1.000  24.94593  O   ?   A  ?  136  1  
ATOM    1086  CB   .  HIS  A  136  ?  36.02400  41.03900  136.10500  1.000  25.01002  C   ?   A  ?  136  1  
ATOM    1087  CG   .  HIS  A  136  ?  34.93200  41.13700  137.12400  1.000  24.49780  C   ?   A  ?  136  1  
ATOM    1088  ND1  .  HIS  A  136  ?  35.13300  40.85600  138.45900  1.000  32.65690  N   ?   A  ?  136  1  
ATOM    1089  CD2  .  HIS  A  136  ?  33.62900  41.48700  137.00400  1.000  34.09479  C   ?   A  ?  136  1  
ATOM    1090  CE1  .  HIS  A  136  ?  34.00100  41.03100  139.11800  1.000  31.63979  C   ?   A  ?  136  1  
ATOM    1091  NE2  .  HIS  A  136  ?  33.07300  41.41200  138.25800  1.000  36.38188  N   ?   A  ?  136  1  
ATOM    1092  N    .  ASP  A  137  ?  38.67600  43.17200  134.68900  1.000  18.99588  N   ?   A  ?  137  1  
ATOM    1093  CA   .  ASP  A  137  ?  39.56300  43.18800  133.52600  1.000  19.72997  C   ?   A  ?  137  1  
ATOM    1094  C    .  ASP  A  137  ?  41.03900  43.01800  133.89000  1.000  19.78721  C   ?   A  ?  137  1  
ATOM    1095  O    .  ASP  A  137  ?  41.90200  43.02600  133.00800  1.000  20.10676  O   ?   A  ?  137  1  
ATOM    1096  CB   .  ASP  A  137  ?  39.36100  44.48000  132.71100  1.000  19.28932  C   ?   A  ?  137  1  
ATOM    1097  CG   .  ASP  A  137  ?  39.77100  45.74500  133.46100  1.000  19.34310  C   ?   A  ?  137  1  
ATOM    1098  OD1  .  ASP  A  137  ?  40.11900  45.67900  134.66000  1.000  18.22035  O   ?   A  ?  137  1  
ATOM    1099  OD2  .  ASP  A  137  ?  39.74200  46.82000  132.82300  1.000  17.78892  O   ?   A  ?  137  1  
ATOM    1100  N    .  GLY  A  138  ?  41.32600  42.86000  135.18100  1.000  19.72948  N   ?   A  ?  138  1  
ATOM    1101  CA   .  GLY  A  138  ?  42.69400  42.69300  135.64500  1.000  20.23797  C   ?   A  ?  138  1  
ATOM    1102  C    .  GLY  A  138  ?  43.52900  43.96100  135.58900  1.000  18.57325  C   ?   A  ?  138  1  
ATOM    1103  O    .  GLY  A  138  ?  44.75600  43.90700  135.58600  1.000  19.72954  O   ?   A  ?  138  1  
ATOM    1104  N    .  VAL  A  139  ?  42.85200  45.10300  135.54200  1.000  16.03238  N   ?   A  ?  139  1  
ATOM    1105  CA   .  VAL  A  139  ?  43.49000  46.41500  135.47400  1.000  14.02456  C   ?   A  ?  139  1  
ATOM    1106  C    .  VAL  A  139  ?  42.86600  47.32500  136.53000  1.000  14.85718  C   ?   A  ?  139  1  
ATOM    1107  O    .  VAL  A  139  ?  41.64600  47.33000  136.70400  1.000  15.14119  O   ?   A  ?  139  1  
ATOM    1108  CB   .  VAL  A  139  ?  43.34200  47.04400  134.07200  1.000  16.66981  C   ?   A  ?  139  1  
ATOM    1109  CG1  .  VAL  A  139  ?  44.03200  48.40400  134.01100  1.000  16.22442  C   ?   A  ?  139  1  
ATOM    1110  CG2  .  VAL  A  139  ?  43.89500  46.11400  133.00200  1.000  19.66587  C   ?   A  ?  139  1  
ATOM    1111  N    .  MET  A  140  ?  43.69200  48.08900  137.23700  1.000  12.51171  N   ?   A  ?  140  1  
ATOM    1112  CA   .  MET  A  140  ?  43.18300  49.06600  138.19300  1.000  13.77297  C   ?   A  ?  140  1  
ATOM    1113  C    .  MET  A  140  ?  42.82100  50.38400  137.51000  1.000  12.01398  C   ?   A  ?  140  1  
ATOM    1114  O    .  MET  A  140  ?  43.70500  51.13900  137.09600  1.000  14.29320  O   ?   A  ?  140  1  
ATOM    1115  CB   .  MET  A  140  ?  44.21200  49.31800  139.29600  1.000  11.82510  C   ?   A  ?  140  1  
ATOM    1116  CG   .  MET  A  140  ?  43.80500  50.40500  140.29300  1.000  12.65799  C   ?   A  ?  140  1  
ATOM    1117  SD   .  MET  A  140  ?  45.20200  51.00000  141.30300  1.000  14.26229  S   ?   A  ?  140  1  
ATOM    1118  CE   .  MET  A  140  ?  45.54000  49.55100  142.29900  1.000  13.50142  C   ?   A  ?  140  1  
ATOM    1119  N    .  GLN  A  141  ?  41.52500  50.65300  137.38200  1.000  11.55637  N   ?   A  ?  141  1  
ATOM    1120  CA   .  GLN  A  141  ?  41.07300  51.94900  136.86300  1.000  10.52209  C   ?   A  ?  141  1  
ATOM    1121  C    .  GLN  A  141  ?  41.12900  52.99800  137.95600  1.000  12.99627  C   ?   A  ?  141  1  
ATOM    1122  O    .  GLN  A  141  ?  40.44400  52.85300  138.96800  1.000  13.86118  O   ?   A  ?  141  1  
ATOM    1123  CB   .  GLN  A  141  ?  39.64200  51.86900  136.33700  1.000  11.88367  C   ?   A  ?  141  1  
ATOM    1124  CG   .  GLN  A  141  ?  39.50700  51.40800  134.89000  1.000  13.29978  C   ?   A  ?  141  1  
ATOM    1125  CD   .  GLN  A  141  ?  39.71700  49.91600  134.71600  1.000  13.99566  C   ?   A  ?  141  1  
ATOM    1126  OE1  .  GLN  A  141  ?  39.28300  49.10600  135.54100  1.000  14.01309  O   ?   A  ?  141  1  
ATOM    1127  NE2  .  GLN  A  141  ?  40.35600  49.54000  133.61300  1.000  14.45118  N   ?   A  ?  141  1  
ATOM    1128  N    .  TYR  A  142  ?  41.89500  54.06700  137.74900  1.000   9.87118  N   ?   A  ?  142  1  
ATOM    1129  CA   .  TYR  A  142  ?  42.05300  55.07300  138.80300  1.000  10.52848  C   ?   A  ?  142  1  
ATOM    1130  C    .  TYR  A  142  ?  41.85900  56.50300  138.30100  1.000  11.84849  C   ?   A  ?  142  1  
ATOM    1131  O    .  TYR  A  142  ?  41.91500  56.77300  137.09800  1.000  11.91137  O   ?   A  ?  142  1  
ATOM    1132  CB   .  TYR  A  142  ?  43.44000  54.94700  139.46100  1.000  11.54299  C   ?   A  ?  142  1  
ATOM    1133  CG   .  TYR  A  142  ?  44.59400  55.44200  138.60300  1.000  10.08041  C   ?   A  ?  142  1  
ATOM    1134  CD1  .  TYR  A  142  ?  45.25100  54.58100  137.72800  1.000  12.73068  C   ?   A  ?  142  1  
ATOM    1135  CD2  .  TYR  A  142  ?  45.02900  56.77000  138.67400  1.000  12.22097  C   ?   A  ?  142  1  
ATOM    1136  CE1  .  TYR  A  142  ?  46.30400  55.02000  136.93400  1.000  12.45715  C   ?   A  ?  142  1  
ATOM    1137  CE2  .  TYR  A  142  ?  46.09500  57.22800  137.87200  1.000  12.83937  C   ?   A  ?  142  1  
ATOM    1138  CZ   .  TYR  A  142  ?  46.72600  56.33200  137.01600  1.000  11.42127  C   ?   A  ?  142  1  
ATOM    1139  OH   .  TYR  A  142  ?  47.76400  56.73600  136.20800  1.000  12.07079  O   ?   A  ?  142  1  
ATOM    1140  N    .  VAL  A  143  ?  41.62900  57.41900  139.24000  1.000  11.02066  N   ?   A  ?  143  1  
ATOM    1141  CA   .  VAL  A  143  ?  41.69200  58.85000  138.96500  1.000   9.28938  C   ?   A  ?  143  1  
ATOM    1142  C    .  VAL  A  143  ?  42.73800  59.45300  139.88800  1.000   9.39353  C   ?   A  ?  143  1  
ATOM    1143  O    .  VAL  A  143  ?  43.04500  58.90200  140.94400  1.000   9.90124  O   ?   A  ?  143  1  
ATOM    1144  CB   .  VAL  A  143  ?  40.33400  59.57000  139.13200  1.000   8.50743  C   ?   A  ?  143  1  
ATOM    1145  CG1  .  VAL  A  143  ?  39.31600  59.03800  138.11200  1.000  10.35507  C   ?   A  ?  143  1  
ATOM    1146  CG2  .  VAL  A  143  ?  39.81300  59.42200  140.56800  1.000  11.33733  C   ?   A  ?  143  1  
ATOM    1147  N    .  MET  A  144  ?  43.26500  60.60000  139.47300  1.000   9.00803  N   ?   A  ?  144  1  
ATOM    1148  CA   .  MET  A  144  ?  44.38800  61.23300  140.14700  1.000   8.00978  C   ?   A  ?  144  1  
ATOM    1149  C    .  MET  A  144  ?  44.12400  62.71900  140.36400  1.000   8.55115  C   ?   A  ?  144  1  
ATOM    1150  O    .  MET  A  144  ?  43.93300  63.46600  139.39400  1.000   9.44467  O   ?   A  ?  144  1  
ATOM    1151  CB   .  MET  A  144  ?  45.66500  61.03000  139.31500  1.000  10.13843  C   ?   A  ?  144  1  
ATOM    1152  CG   .  MET  A  144  ?  46.87500  61.83000  139.81700  1.000  10.66876  C   ?   A  ?  144  1  
ATOM    1153  SD   .  MET  A  144  ?  47.60300  61.24400  141.36800  1.000  12.68016  S   ?   A  ?  144  1  
ATOM    1154  CE   .  MET  A  144  ?  48.28700  59.66100  140.85000  1.000  14.68184  C   ?   A  ?  144  1  
ATOM    1155  N    .  LEU  A  145  ?  44.09600  63.13300  141.63000  1.000   7.65191  N   ?   A  ?  145  1  
ATOM    1156  CA   .  LEU  A  145  ?  43.92900  64.54400  141.98700  1.000   8.03240  C   ?   A  ?  145  1  
ATOM    1157  C    .  LEU  A  145  ?  45.29400  65.13300  142.31300  1.000   9.24362  C   ?   A  ?  145  1  
ATOM    1158  O    .  LEU  A  145  ?  45.89800  64.77400  143.33100  1.000  11.28180  O   ?   A  ?  145  1  
ATOM    1159  CB   .  LEU  A  145  ?  42.97500  64.68700  143.17100  1.000   8.89076  C   ?   A  ?  145  1  
ATOM    1160  CG   .  LEU  A  145  ?  41.53500  64.38300  142.78600  1.000  10.21885  C   ?   A  ?  145  1  
ATOM    1161  CD1  .  LEU  A  145  ?  40.75000  63.90900  144.02000  1.000  12.19954  C   ?   A  ?  145  1  
ATOM    1162  CD2  .  LEU  A  145  ?  40.90900  65.63800  142.17500  1.000  11.01862  C   ?   A  ?  145  1  
ATOM    1163  N    .  MET  A  146  ?  45.79300  66.00100  141.43100  1.000   8.80914  N   ?   A  ?  146  1  
ATOM    1164  CA   .  MET  A  146  ?  47.13000  66.57300  141.60300  1.000   8.19409  C   ?   A  ?  146  1  
ATOM    1165  C    .  MET  A  146  ?  47.06900  67.88100  142.37500  1.000   9.37745  C   ?   A  ?  146  1  
ATOM    1166  O    .  MET  A  146  ?  46.03300  68.52100  142.42500  1.000  11.22684  O   ?   A  ?  146  1  
ATOM    1167  CB   .  MET  A  146  ?  47.79800  66.78500  140.24900  1.000   9.92354  C   ?   A  ?  146  1  
ATOM    1168  CG   .  MET  A  146  ?  47.92000  65.49300  139.46900  1.000   9.82559  C   ?   A  ?  146  1  
ATOM    1169  SD   .  MET  A  146  ?  48.71400  65.73600  137.88100  1.000  13.39149  S   ?   A  ?  146  1  
ATOM    1170  CE   .  MET  A  146  ?  47.45900  66.66500  136.99200  1.000  14.64953  C   ?   A  ?  146  1  
ATOM    1171  N    .  GLY  A  147  ?  48.19400  68.25900  142.97900  1.000   9.57000  N   ?   A  ?  147  1  
ATOM    1172  CA   .  GLY  A  147  ?  48.33700  69.55000  143.63700  1.000   8.67216  C   ?   A  ?  147  1  
ATOM    1173  C    .  GLY  A  147  ?  48.42800  70.71800  142.66100  1.000  14.87222  C   ?   A  ?  147  1  
ATOM    1174  O    .  GLY  A  147  ?  47.78200  70.71400  141.62500  1.000  17.10123  O   ?   A  ?  147  1  
ATOM    1175  N    .  GLN  A  148  ?  49.21300  71.73600  142.99100  1.000   8.73937  N   ?   A  ?  148  1  
ATOM    1176  CA   .  GLN  A  148  ?  49.39400  72.84300  142.05500  1.000  11.96522  C   ?   A  ?  148  1  
ATOM    1177  C    .  GLN  A  148  ?  50.37200  72.47300  140.94900  1.000   9.38191  C   ?   A  ?  148  1  
ATOM    1178  O    .  GLN  A  148  ?  51.38900  71.83200  141.20400  1.000  10.67842  O   ?   A  ?  148  1  
ATOM    1179  CB   .  GLN  A  148  ?  49.90100  74.08600  142.79400  1.000  10.83322  C   ?   A  ?  148  1  
ATOM    1180  CG   .  GLN  A  148  ?  48.86400  74.70900  143.72400  1.000  11.33437  C   ?   A  ?  148  1  
ATOM    1181  CD   .  GLN  A  148  ?  49.48200  75.73200  144.66000  1.000  14.20099  C   ?   A  ?  148  1  
ATOM    1182  OE1  .  GLN  A  148  ?  50.46600  75.44700  145.35400  1.000  12.42780  O   ?   A  ?  148  1  
ATOM    1183  NE2  .  GLN  A  148  ?  48.91100  76.94600  144.67700  1.000  14.57243  N   ?   A  ?  148  1  
ATOM    1184  N    .  PRO  A  149  ?  50.10700  72.93400  139.71700  1.000  10.65131  N   ?   A  ?  149  1  
ATOM    1185  CA   .  PRO  A  149  ?  51.02000  72.64100  138.60500  1.000  13.71010  C   ?   A  ?  149  1  
ATOM    1186  C    .  PRO  A  149  ?  52.44700  73.09900  138.91400  1.000  14.16496  C   ?   A  ?  149  1  
ATOM    1187  O    .  PRO  A  149  ?  52.65000  74.22200  139.36900  1.000  15.62959  O   ?   A  ?  149  1  
ATOM    1188  CB   .  PRO  A  149  ?  50.44200  73.45100  137.44400  1.000  14.02240  C   ?   A  ?  149  1  
ATOM    1189  CG   .  PRO  A  149  ?  49.02300  73.69000  137.80000  1.000  14.98778  C   ?   A  ?  149  1  
ATOM    1190  CD   .  PRO  A  149  ?  48.92000  73.68600  139.29200  1.000   9.60482  C   ?   A  ?  149  1  
ATOM    1191  N    .  GLY  A  150  ?  53.41500  72.22800  138.68400  1.000  13.77704  N   ?   A  ?  150  1  
ATOM    1192  CA   .  GLY  A  150  ?  54.80000  72.62900  138.87500  1.000  13.71900  C   ?   A  ?  150  1  
ATOM    1193  C    .  GLY  A  150  ?  55.34800  72.57100  140.29000  1.000  14.47280  C   ?   A  ?  150  1  
ATOM    1194  O    .  GLY  A  150  ?  56.54600  72.74900  140.49000  1.000  13.50897  O   ?   A  ?  150  1  
ATOM    1195  N    .  HIS  A  151  ?  54.48600  72.33900  141.27000  1.000   9.87206  N   ?   A  ?  151  1  
ATOM    1196  CA   .  HIS  A  151  ?  54.94700  72.12100  142.63500  1.000   8.70426  C   ?   A  ?  151  1  
ATOM    1197  C    .  HIS  A  151  ?  55.67900  70.77700  142.67400  1.000   9.73893  C   ?   A  ?  151  1  
ATOM    1198  O    .  HIS  A  151  ?  55.15500  69.79900  142.13900  1.000   9.52125  O   ?   A  ?  151  1  
ATOM    1199  CB   .  HIS  A  151  ?  53.71400  72.15000  143.54400  1.000   7.99572  C   ?   A  ?  151  1  
ATOM    1200  CG   .  HIS  A  151  ?  53.98400  72.12100  145.01300  1.000   8.46374  C   ?   A  ?  151  1  
ATOM    1201  ND1  .  HIS  A  151  ?  54.66700  71.10000  145.64800  1.000   9.42460  N   ?   A  ?  151  1  
ATOM    1202  CD2  .  HIS  A  151  ?  53.58000  72.96700  145.99400  1.000  10.40313  C   ?   A  ?  151  1  
ATOM    1203  CE1  .  HIS  A  151  ?  54.67300  71.32500  146.94900  1.000   9.40593  C   ?   A  ?  151  1  
ATOM    1204  NE2  .  HIS  A  151  ?  54.01700  72.45200  147.18400  1.000   9.72443  N   ?   A  ?  151  1  
ATOM    1205  N    .  GLN  A  152  ?  56.86400  70.70900  143.28700  1.000   9.47672  N   ?   A  ?  152  1  
ATOM    1206  CA   .  GLN  A  152  ?  57.63700  69.45700  143.23200  1.000   9.17964  C   ?   A  ?  152  1  
ATOM    1207  C    .  GLN  A  152  ?  56.89700  68.26800  143.87500  1.000   8.89063  C   ?   A  ?  152  1  
ATOM    1208  O    .  GLN  A  152  ?  57.06200  67.12200  143.44700  1.000  10.33976  O   ?   A  ?  152  1  
ATOM    1209  CB   .  GLN  A  152  ?  59.02100  69.63600  143.87400  1.000   9.92116  C   ?   A  ?  152  1  
ATOM    1210  CG   .  GLN  A  152  ?  59.07000  69.52800  145.40200  1.000   9.36117  C   ?   A  ?  152  1  
ATOM    1211  CD   .  GLN  A  152  ?  58.52800  70.74000  146.12600  1.000  10.94742  C   ?   A  ?  152  1  
ATOM    1212  OE1  .  GLN  A  152  ?  58.44400  71.83600  145.57100  1.000  10.47120  O   ?   A  ?  152  1  
ATOM    1213  NE2  .  GLN  A  152  ?  58.16200  70.54400  147.39100  1.000  10.55519  N   ?   A  ?  152  1  
ATOM    1214  N    .  ASP  A  153  ?  56.08500  68.51900  144.89300  1.000   9.99939  N   ?   A  ?  153  1  
ATOM    1215  CA   .  ASP  A  153  ?  55.36700  67.42600  145.52200  1.000   8.99124  C   ?   A  ?  153  1  
ATOM    1216  C    .  ASP  A  153  ?  54.26500  66.90000  144.61300  1.000   9.79497  C   ?   A  ?  153  1  
ATOM    1217  O    .  ASP  A  153  ?  53.98400  65.70700  144.61700  1.000  10.26448  O   ?   A  ?  153  1  
ATOM    1218  CB   .  ASP  A  153  ?  54.76200  67.86600  146.85300  1.000   9.95028  C   ?   A  ?  153  1  
ATOM    1219  CG   .  ASP  A  153  ?  55.81800  68.16200  147.90800  1.000   9.30075  C   ?   A  ?  153  1  
ATOM    1220  OD1  .  ASP  A  153  ?  56.99300  67.77000  147.74300  1.000  11.34444  O   ?   A  ?  153  1  
ATOM    1221  OD2  .  ASP  A  153  ?  55.46800  68.79000  148.92600  1.000  12.42675  O   ?   A  ?  153  1  
ATOM    1222  N    .  ALA  A  154  ?  53.63500  67.78800  143.84500  1.000   9.57170  N   ?   A  ?  154  1  
ATOM    1223  CA   .  ALA  A  154  ?  52.59000  67.35100  142.92600  1.000   9.94699  C   ?   A  ?  154  1  
ATOM    1224  C    .  ALA  A  154  ?  53.23200  66.51700  141.82200  1.000  10.49324  C   ?   A  ?  154  1  
ATOM    1225  O    .  ALA  A  154  ?  52.75100  65.43700  141.50500  1.000  12.36264  O   ?   A  ?  154  1  
ATOM    1226  CB   .  ALA  A  154  ?  51.82500  68.54600  142.33900  1.000  10.69281  C   ?   A  ?  154  1  
ATOM    1227  N    .  ILE  A  155  ?  54.33400  67.00300  141.25700  1.000  10.13729  N   ?   A  ?  155  1  
ATOM    1228  CA   .  ILE  A  155  ?  55.00900  66.28200  140.18000  1.000   9.60896  C   ?   A  ?  155  1  
ATOM    1229  C    .  ILE  A  155  ?  55.42900  64.89600  140.65600  1.000  11.80786  C   ?   A  ?  155  1  
ATOM    1230  O    .  ILE  A  155  ?  55.13900  63.88000  140.01300  1.000  11.88252  O   ?   A  ?  155  1  
ATOM    1231  CB   .  ILE  A  155  ?  56.23200  67.06800  139.66500  1.000  10.40398  C   ?   A  ?  155  1  
ATOM    1232  CG1  .  ILE  A  155  ?  55.78800  68.39400  139.04300  1.000  10.52025  C   ?   A  ?  155  1  
ATOM    1233  CG2  .  ILE  A  155  ?  57.00500  66.25700  138.61900  1.000  14.42847  C   ?   A  ?  155  1  
ATOM    1234  CD1  .  ILE  A  155  ?  56.92100  69.38700  138.85300  1.000  15.93668  C   ?   A  ?  155  1  
ATOM    1235  N    .  LEU  A  156  ?  56.12900  64.85800  141.78600  1.000   9.45712  N   ?   A  ?  156  1  
ATOM    1236  CA   .  LEU  A  156  ?  56.76000  63.61200  142.20600  1.000  11.23143  C   ?   A  ?  156  1  
ATOM    1237  C    .  LEU  A  156  ?  55.77700  62.63900  142.86800  1.000  10.85098  C   ?   A  ?  156  1  
ATOM    1238  O    .  LEU  A  156  ?  55.89700  61.42600  142.67100  1.000  10.99474  O   ?   A  ?  156  1  
ATOM    1239  CB   .  LEU  A  156  ?  57.94400  63.91800  143.13400  1.000  10.86031  C   ?   A  ?  156  1  
ATOM    1240  CG   .  LEU  A  156  ?  59.08800  64.61800  142.39800  1.000  11.97167  C   ?   A  ?  156  1  
ATOM    1241  CD1  .  LEU  A  156  ?  60.09100  65.15600  143.41700  1.000  14.83173  C   ?   A  ?  156  1  
ATOM    1242  CD2  .  LEU  A  156  ?  59.75700  63.65700  141.39200  1.000  14.13803  C   ?   A  ?  156  1  
ATOM    1243  N    .  ARG  A  157  ?  54.80200  63.12900  143.63300  1.000   9.19812  N   ?   A  ?  157  1  
ATOM    1244  CA   .  ARG  A  157  ?  53.83000  62.20000  144.21100  1.000   9.05388  C   ?   A  ?  157  1  
ATOM    1245  C    .  ARG  A  157  ?  52.99400  61.55600  143.12400  1.000  11.56818  C   ?   A  ?  157  1  
ATOM    1246  O    .  ARG  A  157  ?  52.68200  60.36800  143.20000  1.000  12.39858  O   ?   A  ?  157  1  
ATOM    1247  CB   .  ARG  A  157  ?  52.93600  62.89800  145.23200  1.000   9.10385  C   ?   A  ?  157  1  
ATOM    1248  CG   .  ARG  A  157  ?  53.66500  63.21400  146.53100  1.000   8.32070  C   ?   A  ?  157  1  
ATOM    1249  CD   .  ARG  A  157  ?  52.79700  64.09300  147.39800  1.000   9.15141  C   ?   A  ?  157  1  
ATOM    1250  NE   .  ARG  A  157  ?  53.52700  64.58200  148.57100  1.000   8.99833  N   ?   A  ?  157  1  
ATOM    1251  CZ   .  ARG  A  157  ?  53.10000  65.57700  149.34100  1.000  11.80772  C   ?   A  ?  157  1  
ATOM    1252  NH1  .  ARG  A  157  ?  51.95600  66.18100  149.07000  1.000  10.77693  N   ?   A  ?  157  1  
ATOM    1253  NH2  .  ARG  A  157  ?  53.82300  65.97900  150.37600  1.000  10.33729  N   ?   A  ?  157  1  
ATOM    1254  N    .  THR  A  158  ?  52.65200  62.32900  142.10300  1.000   9.63692  N   ?   A  ?  158  1  
ATOM    1255  CA   .  THR  A  158  ?  51.86000  61.80800  140.99200  1.000  10.94406  C   ?   A  ?  158  1  
ATOM    1256  C    .  THR  A  158  ?  52.62500  60.72200  140.23700  1.000  12.79772  C   ?   A  ?  158  1  
ATOM    1257  O    .  THR  A  158  ?  52.07600  59.65500  139.92900  1.000  12.00512  O   ?   A  ?  158  1  
ATOM    1258  CB   .  THR  A  158  ?  51.46300  62.93300  140.02500  1.000   9.04900  C   ?   A  ?  158  1  
ATOM    1259  OG1  .  THR  A  158  ?  50.64100  63.88100  140.73000  1.000   9.76724  O   ?   A  ?  158  1  
ATOM    1260  CG2  .  THR  A  158  ?  50.68200  62.38100  138.85000  1.000  12.67975  C   ?   A  ?  158  1  
ATOM    1261  N    .  GLN  A  159  ?  53.90000  60.99000  139.95800  1.000  10.33765  N   ?   A  ?  159  1  
ATOM    1262  CA   .  GLN  A  159  ?  54.74100  60.06900  139.21600  1.000  10.74424  C   ?   A  ?  159  1  
ATOM    1263  C    .  GLN  A  159  ?  55.00100  58.79100  140.01600  1.000  11.48329  C   ?   A  ?  159  1  
ATOM    1264  O    .  GLN  A  159  ?  54.83900  57.68200  139.50800  1.000  11.61138  O   ?   A  ?  159  1  
ATOM    1265  CB   .  GLN  A  159  ?  56.05700  60.75700  138.86300  1.000  12.36949  C   ?   A  ?  159  1  
ATOM    1266  CG   .  GLN  A  159  ?  57.06900  59.86100  138.19900  1.000  21.37589  C   ?   A  ?  159  1  
ATOM    1267  CD   .  GLN  A  159  ?  58.38300  60.57400  137.97400  1.000  34.30691  C   ?   A  ?  159  1  
ATOM    1268  OE1  .  GLN  A  159  ?  58.47900  61.79700  138.13900  1.000  31.56371  O   ?   A  ?  159  1  
ATOM    1269  NE2  .  GLN  A  159  ?  59.40900  59.81600  137.60600  1.000  36.57026  N   ?   A  ?  159  1  
ATOM    1270  N    .  TYR  A  160  ?  55.42800  58.94300  141.26100  1.000  10.12789  N   ?   A  ?  160  1  
ATOM    1271  CA   .  TYR  A  160  ?  55.92500  57.77500  141.98700  1.000   9.56923  C   ?   A  ?  160  1  
ATOM    1272  C    .  TYR  A  160  ?  54.82400  56.90600  142.58000  1.000  11.84478  C   ?   A  ?  160  1  
ATOM    1273  O    .  TYR  A  160  ?  55.03500  55.70900  142.75500  1.000  11.16240  O   ?   A  ?  160  1  
ATOM    1274  CB   .  TYR  A  160  ?  56.92500  58.21600  143.07800  1.000  12.12973  C   ?   A  ?  160  1  
ATOM    1275  CG   .  TYR  A  160  ?  58.32100  58.43600  142.51700  1.000  13.03868  C   ?   A  ?  160  1  
ATOM    1276  CD1  .  TYR  A  160  ?  58.66300  59.63200  141.89400  1.000  11.17797  C   ?   A  ?  160  1  
ATOM    1277  CD2  .  TYR  A  160  ?  59.27700  57.43100  142.57500  1.000  15.17792  C   ?   A  ?  160  1  
ATOM    1278  CE1  .  TYR  A  160  ?  59.92800  59.82200  141.35500  1.000  15.05229  C   ?   A  ?  160  1  
ATOM    1279  CE2  .  TYR  A  160  ?  60.54900  57.61500  142.04400  1.000  15.88695  C   ?   A  ?  160  1  
ATOM    1280  CZ   .  TYR  A  160  ?  60.86600  58.81200  141.44100  1.000  17.17956  C   ?   A  ?  160  1  
ATOM    1281  OH   .  TYR  A  160  ?  62.14300  58.99300  140.91700  1.000  19.83816  O   ?   A  ?  160  1  
ATOM    1282  N    .  SER  A  161  ?  53.65100  57.47100  142.86300  1.000   9.55007  N   ?   A  ?  161  1  
ATOM    1283  CA   .  SER  A  161  ?  52.55500  56.64100  143.36700  1.000  10.85214  C   ?   A  ?  161  1  
ATOM    1284  C    .  SER  A  161  ?  52.17600  55.60700  142.31800  1.000  11.10829  C   ?   A  ?  161  1  
ATOM    1285  O    .  SER  A  161  ?  52.09700  54.40900  142.61300  1.000  12.33751  O   ?   A  ?  161  1  
ATOM    1286  CB   .  SER  A  161  ?  51.33300  57.47500  143.76000  1.000  12.24914  C   ?   A  ?  161  1  
ATOM    1287  OG   .  SER  A  161  ?  50.89300  58.30000  142.68400  1.000  12.15136  O   ?   A  ?  161  1  
ATOM    1288  N    .  ILE  A  162  ?  51.97900  56.06100  141.08200  1.000  10.24536  N   ?   A  ?  162  1  
ATOM    1289  CA   .  ILE  A  162  ?  51.51900  55.15800  140.04300  1.000  11.49008  C   ?   A  ?  162  1  
ATOM    1290  C    .  ILE  A  162  ?  52.64800  54.21700  139.61500  1.000  11.84187  C   ?   A  ?  162  1  
ATOM    1291  O    .  ILE  A  162  ?  52.41700  53.03200  139.40800  1.000  12.02715  O   ?   A  ?  162  1  
ATOM    1292  CB   .  ILE  A  162  ?  50.95200  55.92900  138.83700  1.000  11.87407  C   ?   A  ?  162  1  
ATOM    1293  CG1  .  ILE  A  162  ?  49.76500  56.80500  139.26100  1.000  10.84098  C   ?   A  ?  162  1  
ATOM    1294  CG2  .  ILE  A  162  ?  50.52300  54.94800  137.73300  1.000  14.30164  C   ?   A  ?  162  1  
ATOM    1295  CD1  .  ILE  A  162  ?  48.69700  56.09200  140.09300  1.000  15.02466  C   ?   A  ?  162  1  
ATOM    1296  N    .  GLN  A  163  ?  53.87500  54.72300  139.49300  1.000  10.66808  N   ?   A  ?  163  1  
ATOM    1297  CA   .  GLN  A  163  ?  54.98000  53.84300  139.12600  1.000  12.13462  C   ?   A  ?  163  1  
ATOM    1298  C    .  GLN  A  163  ?  55.13800  52.72300  140.15200  1.000  12.70444  C   ?   A  ?  163  1  
ATOM    1299  O    .  GLN  A  163  ?  55.47000  51.59300  139.79300  1.000  13.10704  O   ?   A  ?  163  1  
ATOM    1300  CB   .  GLN  A  163  ?  56.29200  54.61500  138.99000  1.000  14.76110  C   ?   A  ?  163  1  
ATOM    1301  CG   .  GLN  A  163  ?  57.42700  53.73300  138.42000  1.000  16.11474  C   ?   A  ?  163  1  
ATOM    1302  CD   .  GLN  A  163  ?  57.06800  53.14200  137.05600  1.000  20.29000  C   ?   A  ?  163  1  
ATOM    1303  OE1  .  GLN  A  163  ?  56.62900  53.86200  136.15700  1.000  24.10467  O   ?   A  ?  163  1  
ATOM    1304  NE2  .  GLN  A  163  ?  57.23700  51.82600  136.90300  1.000  20.57966  N   ?   A  ?  163  1  
ATOM    1305  N    .  THR  A  164  ?  54.86000  53.03600  141.42000  1.000  10.54055  N   ?   A  ?  164  1  
ATOM    1306  CA   .  THR  A  164  ?  55.00000  52.04700  142.47500  1.000  11.17551  C   ?   A  ?  164  1  
ATOM    1307  C    .  THR  A  164  ?  53.94000  50.95000  142.35800  1.000  11.22827  C   ?   A  ?  164  1  
ATOM    1308  O    .  THR  A  164  ?  54.24400  49.76900  142.56600  1.000  12.52138  O   ?   A  ?  164  1  
ATOM    1309  CB   .  THR  A  164  ?  54.94800  52.72500  143.86100  1.000  11.44288  C   ?   A  ?  164  1  
ATOM    1310  OG1  .  THR  A  164  ?  56.11600  53.54200  144.00900  1.000  13.52977  O   ?   A  ?  164  1  
ATOM    1311  CG2  .  THR  A  164  ?  54.92400  51.69200  144.98400  1.000  14.38426  C   ?   A  ?  164  1  
ATOM    1312  N    .  VAL  A  165  ?  52.71000  51.34000  142.01500  1.000  10.59769  N   ?   A  ?  165  1  
ATOM    1313  CA   .  VAL  A  165  ?  51.66700  50.35600  141.73000  1.000   9.45945  C   ?   A  ?  165  1  
ATOM    1314  C    .  VAL  A  165  ?  52.08500  49.45100  140.56100  1.000  10.37575  C   ?   A  ?  165  1  
ATOM    1315  O    .  VAL  A  165  ?  51.93400  48.22800  140.64100  1.000  13.39154  O   ?   A  ?  165  1  
ATOM    1316  CB   .  VAL  A  165  ?  50.32300  51.04100  141.43700  1.000  10.93375  C   ?   A  ?  165  1  
ATOM    1317  CG1  .  VAL  A  165  ?  49.25500  50.00000  141.08700  1.000  12.46687  C   ?   A  ?  165  1  
ATOM    1318  CG2  .  VAL  A  165  ?  49.88400  51.83100  142.65800  1.000  12.89836  C   ?   A  ?  165  1  
ATOM    1319  N    .  LYS  A  166  ?  52.60500  50.02900  139.48100  1.000  11.38182  N   ?   A  ?  166  1  
ATOM    1320  CA   .  LYS  A  166  ?  53.04500  49.19800  138.36100  1.000  12.80462  C   ?   A  ?  166  1  
ATOM    1321  C    .  LYS  A  166  ?  54.18400  48.26600  138.78100  1.000  16.68939  C   ?   A  ?  166  1  
ATOM    1322  O    .  LYS  A  166  ?  54.21900  47.09100  138.38700  1.000  16.03731  O   ?   A  ?  166  1  
ATOM    1323  CB   .  LYS  A  166  ?  53.50700  50.04900  137.17600  1.000  13.26647  C   ?   A  ?  166  1  
ATOM    1324  CG   .  LYS  A  166  ?  52.44000  50.92300  136.55900  1.000  14.71463  C   ?   A  ?  166  1  
ATOM    1325  CD   .  LYS  A  166  ?  53.06000  51.71500  135.40400  1.000  18.76636  C   ?   A  ?  166  1  
ATOM    1326  CE   .  LYS  A  166  ?  52.08000  52.68500  134.78700  1.000  31.49952  C   ?   A  ?  166  1  
ATOM    1327  NZ   .  LYS  A  166  ?  52.76000  53.52400  133.76100  1.000  38.14587  N   ?   A  ?  166  1  
ATOM    1328  N    .  ASP  A  167  ?  55.11000  48.79600  139.57400  1.000  13.72968  N   ?   A  ?  167  1  
ATOM    1329  CA   .  ASP  A  167  ?  56.25900  48.01800  140.03400  1.000  15.61428  C   ?   A  ?  167  1  
ATOM    1330  C    .  ASP  A  167  ?  55.82400  46.83000  140.90100  1.000  15.83834  C   ?   A  ?  167  1  
ATOM    1331  O    .  ASP  A  167  ?  56.54000  45.83500  141.01800  1.000  20.04660  O   ?   A  ?  167  1  
ATOM    1332  CB   .  ASP  A  167  ?  57.22500  48.91200  140.80400  1.000  16.31873  C   ?   A  ?  167  1  
ATOM    1333  CG   .  ASP  A  167  ?  57.97300  49.88100  139.89800  1.000  19.68296  C   ?   A  ?  167  1  
ATOM    1334  OD1  .  ASP  A  167  ?  57.91500  49.71600  138.65800  1.000  22.84154  O   ?   A  ?  167  1  
ATOM    1335  OD2  .  ASP  A  167  ?  58.62500  50.80000  140.43300  1.000  22.58398  O   ?   A  ?  167  1  
ATOM    1336  N    .  ALA  A  168  ?  54.64000  46.94600  141.50100  1.000  14.21345  N   ?   A  ?  168  1  
ATOM    1337  CA   .  ALA  A  168  ?  54.07700  45.89400  142.32600  1.000  15.85018  C   ?   A  ?  168  1  
ATOM    1338  C    .  ALA  A  168  ?  53.42800  44.79500  141.47900  1.000  15.71340  C   ?   A  ?  168  1  
ATOM    1339  O    .  ALA  A  168  ?  52.89000  43.82600  142.01800  1.000  18.54694  O   ?   A  ?  168  1  
ATOM    1340  CB   .  ALA  A  168  ?  53.05900  46.48400  143.30800  1.000  15.14069  C   ?   A  ?  168  1  
ATOM    1341  N    .  GLY  A  169  ?  53.46800  44.96400  140.15700  1.000  14.01079  N   ?   A  ?  169  1  
ATOM    1342  CA   .  GLY  A  169  ?  52.95700  43.96000  139.24100  1.000  17.22220  C   ?   A  ?  169  1  
ATOM    1343  C    .  GLY  A  169  ?  51.51500  44.17600  138.80500  1.000  19.96898  C   ?   A  ?  169  1  
ATOM    1344  O    .  GLY  A  169  ?  50.89600  43.28300  138.21100  1.000  23.87062  O   ?   A  ?  169  1  
ATOM    1345  N    .  ILE  A  170  ?  50.98100  45.35900  139.09400  1.000  14.22537  N   ?   A  ?  170  1  
ATOM    1346  CA   .  ILE  A  170  ?  49.57200  45.65800  138.81900  1.000  13.48808  C   ?   A  ?  170  1  
ATOM    1347  C    .  ILE  A  170  ?  49.43700  46.52300  137.57000  1.000  16.12339  C   ?   A  ?  170  1  
ATOM    1348  O    .  ILE  A  170  ?  50.10700  47.54500  137.45200  1.000  17.92613  O   ?   A  ?  170  1  
ATOM    1349  CB   .  ILE  A  170  ?  48.91900  46.35000  140.03900  1.000  13.67048  C   ?   A  ?  170  1  
ATOM    1350  CG1  .  ILE  A  170  ?  48.98800  45.43400  141.26900  1.000  13.55806  C   ?   A  ?  170  1  
ATOM    1351  CG2  .  ILE  A  170  ?  47.46900  46.79200  139.75000  1.000  13.55727  C   ?   A  ?  170  1  
ATOM    1352  CD1  .  ILE  A  170  ?  48.79500  46.20900  142.57100  1.000  13.39210  C   ?   A  ?  170  1  
ATOM    1353  N    .  LYS  A  171  ?  48.56500  46.11600  136.64800  1.000  14.00442  N   ?   A  ?  171  1  
ATOM    1354  CA   .  LYS  A  171  ?  48.27400  46.92800  135.47100  1.000  15.14869  C   ?   A  ?  171  1  
ATOM    1355  C    .  LYS  A  171  ?  47.31800  48.04200  135.84900  1.000  14.61734  C   ?   A  ?  171  1  
ATOM    1356  O    .  LYS  A  171  ?  46.38500  47.83600  136.63300  1.000  14.52947  O   ?   A  ?  171  1  
ATOM    1357  CB   .  LYS  A  171  ?  47.66900  46.07800  134.35300  1.000  19.36758  C   ?   A  ?  171  1  
ATOM    1358  CG   .  LYS  A  171  ?  48.61600  45.02800  133.80200  1.000  24.66870  C   ?   A  ?  171  1  
ATOM    1359  CD   .  LYS  A  171  ?  47.90600  44.19400  132.73900  1.000  25.00129  C   ?   A  ?  171  1  
ATOM    1360  CE   .  LYS  A  171  ?  48.76200  43.03400  132.26500  1.000  44.82819  C   ?   A  ?  171  1  
ATOM    1361  NZ   .  LYS  A  171  ?  47.97500  42.14000  131.36800  1.000  55.90900  N   ?   A  ?  171  1  
ATOM    1362  N    .  VAL  A  172  ?  47.54100  49.22700  135.29400  1.000  14.01443  N   ?   A  ?  172  1  
ATOM    1363  CA   .  VAL  A  172  ?  46.71600  50.37500  135.67100  1.000  13.26310  C   ?   A  ?  172  1  
ATOM    1364  C    .  VAL  A  172  ?  46.16300  51.07800  134.44400  1.000  14.51164  C   ?   A  ?  172  1  
ATOM    1365  O    .  VAL  A  172  ?  46.70000  50.96300  133.34000  1.000  16.74002  O   ?   A  ?  172  1  
ATOM    1366  CB   .  VAL  A  172  ?  47.50000  51.38200  136.55200  1.000  12.46506  C   ?   A  ?  172  1  
ATOM    1367  CG1  .  VAL  A  172  ?  48.09000  50.67600  137.77400  1.000  13.96256  C   ?   A  ?  172  1  
ATOM    1368  CG2  .  VAL  A  172  ?  48.59000  52.07600  135.74000  1.000  13.91854  C   ?   A  ?  172  1  
ATOM    1369  N    .  GLN  A  173  ?  45.08100  51.81900  134.65700  1.000  12.03897  N   ?   A  ?  173  1  
ATOM    1370  CA   .  GLN  A  173  ?  44.49700  52.65600  133.62800  1.000  12.68145  C   ?   A  ?  173  1  
ATOM    1371  C    .  GLN  A  173  ?  44.03200  53.95400  134.25200  1.000  12.16390  C   ?   A  ?  173  1  
ATOM    1372  O    .  GLN  A  173  ?  43.17200  53.95200  135.13000  1.000  12.81076  O   ?   A  ?  173  1  
ATOM    1373  CB   .  GLN  A  173  ?  43.32200  51.96700  132.93300  1.000  13.13384  C   ?   A  ?  173  1  
ATOM    1374  CG   .  GLN  A  173  ?  42.76000  52.83000  131.81500  1.000  14.53488  C   ?   A  ?  173  1  
ATOM    1375  CD   .  GLN  A  173  ?  41.59600  52.19200  131.09900  1.000  18.91618  C   ?   A  ?  173  1  
ATOM    1376  OE1  .  GLN  A  173  ?  40.73700  51.56100  131.71500  1.000  16.85624  O   ?   A  ?  173  1  
ATOM    1377  NE2  .  GLN  A  173  ?  41.56600  52.33900  129.77900  1.000  17.38067  N   ?   A  ?  173  1  
ATOM    1378  N    .  GLU  A  174  ?  44.59500  55.05700  133.77600  1.000  13.38417  N   ?   A  ?  174  1  
ATOM    1379  CA   .  GLU  A  174  ?  44.23600  56.38600  134.23500  1.000  10.26834  C   ?   A  ?  174  1  
ATOM    1380  C    .  GLU  A  174  ?  42.96000  56.87600  133.54600  1.000  13.62645  C   ?   A  ?  174  1  
ATOM    1381  O    .  GLU  A  174  ?  42.98800  57.21900  132.36300  1.000  15.41753  O   ?   A  ?  174  1  
ATOM    1382  CB   .  GLU  A  174  ?  45.37500  57.35000  133.95000  1.000  15.18138  C   ?   A  ?  174  1  
ATOM    1383  CG   .  GLU  A  174  ?  45.21700  58.69300  134.58900  1.000  15.16779  C   ?   A  ?  174  1  
ATOM    1384  CD   .  GLU  A  174  ?  46.48400  59.50900  134.41900  1.000  23.24450  C   ?   A  ?  174  1  
ATOM    1385  OE1  .  GLU  A  174  ?  47.42000  59.34100  135.23000  1.000  30.29023  O   ?   A  ?  174  1  
ATOM    1386  OE2  .  GLU  A  174  ?  46.55500  60.28300  133.45400  1.000  24.32716  O   ?   A  ?  174  1  
ATOM    1387  N    .  LEU  A  175  ?  41.84700  56.90100  134.27000  1.000  10.82178  N   ?   A  ?  175  1  
ATOM    1388  CA   .  LEU  A  175  ?  40.60200  57.39200  133.67700  1.000  10.82127  C   ?   A  ?  175  1  
ATOM    1389  C    .  LEU  A  175  ?  40.58600  58.90900  133.56200  1.000  13.97579  C   ?   A  ?  175  1  
ATOM    1390  O    .  LEU  A  175  ?  40.02000  59.45900  132.61100  1.000  15.10952  O   ?   A  ?  175  1  
ATOM    1391  CB   .  LEU  A  175  ?  39.39200  56.93100  134.49500  1.000  11.91019  C   ?   A  ?  175  1  
ATOM    1392  CG   .  LEU  A  175  ?  39.13100  55.42800  134.52200  1.000  12.14976  C   ?   A  ?  175  1  
ATOM    1393  CD1  .  LEU  A  175  ?  37.91400  55.15900  135.40200  1.000  15.51968  C   ?   A  ?  175  1  
ATOM    1394  CD2  .  LEU  A  175  ?  38.89800  54.91300  133.11100  1.000  16.35688  C   ?   A  ?  175  1  
ATOM    1395  N    .  ALA  A  176  ?  41.18200  59.57800  134.54800  1.000  12.72437  N   ?   A  ?  176  1  
ATOM    1396  CA   .  ALA  A  176  ?  41.22100  61.04000  134.58000  1.000  13.37282  C   ?   A  ?  176  1  
ATOM    1397  C    .  ALA  A  176  ?  42.27400  61.51900  135.54100  1.000  13.65538  C   ?   A  ?  176  1  
ATOM    1398  O    .  ALA  A  176  ?  42.56600  60.85900  136.52700  1.000  12.42927  O   ?   A  ?  176  1  
ATOM    1399  CB   .  ALA  A  176  ?  39.87000  61.60100  134.98400  1.000  15.11838  C   ?   A  ?  176  1  
ATOM    1400  N    .  LYS  A  177  ?  42.84100  62.68000  135.25800  1.000  15.61212  N   ?   A  ?  177  1  
ATOM    1401  CA   .  LYS  A  177  ?  43.70900  63.33900  136.21800  1.000  13.56688  C   ?   A  ?  177  1  
ATOM    1402  C    .  LYS  A  177  ?  43.55900  64.82400  136.01600  1.000  17.17491  C   ?   A  ?  177  1  
ATOM    1403  O    .  LYS  A  177  ?  43.31900  65.28300  134.90300  1.000  18.66048  O   ?   A  ?  177  1  
ATOM    1404  CB   .  LYS  A  177  ?  45.16800  62.91100  136.05700  1.000  20.32093  C   ?   A  ?  177  1  
ATOM    1405  CG   .  LYS  A  177  ?  45.86700  63.44500  134.82500  1.000  25.83483  C   ?   A  ?  177  1  
ATOM    1406  CD   .  LYS  A  177  ?  47.36900  63.20600  134.92400  1.000  29.04664  C   ?   A  ?  177  1  
ATOM    1407  CE   .  LYS  A  177  ?  48.04900  63.51100  133.60500  1.000  36.18165  C   ?   A  ?  177  1  
ATOM    1408  NZ   .  LYS  A  177  ?  49.47200  63.10500  133.64100  1.000  39.27054  N   ?   A  ?  177  1  
ATOM    1409  N    .  ASP  A  178  ?  43.66700  65.58600  137.09200  1.000  12.10412  N   ?   A  ?  178  1  
ATOM    1410  CA   .  ASP  A  178  ?  43.57700  67.03700  136.96500  1.000  11.43693  C   ?   A  ?  178  1  
ATOM    1411  C    .  ASP  A  178  ?  44.17200  67.66000  138.20300  1.000  12.46312  C   ?   A  ?  178  1  
ATOM    1412  O    .  ASP  A  178  ?  44.34800  67.00000  139.23000  1.000  11.65769  O   ?   A  ?  178  1  
ATOM    1413  CB   .  ASP  A  178  ?  42.11800  67.48400  136.77300  1.000  14.79196  C   ?   A  ?  178  1  
ATOM    1414  CG   .  ASP  A  178  ?  41.99200  68.83900  136.07600  1.000  21.75988  C   ?   A  ?  178  1  
ATOM    1415  OD1  .  ASP  A  178  ?  43.02100  69.52900  135.86000  1.000  18.13419  O   ?   A  ?  178  1  
ATOM    1416  OD2  .  ASP  A  178  ?  40.84400  69.22700  135.75300  1.000  20.65972  O   ?   A  ?  178  1  
ATOM    1417  N    .  TYR  A  179  ?  44.46200  68.94900  138.08600  1.000  12.37764  N   ?   A  ?  179  1  
ATOM    1418  CA   .  TYR  A  179  ?  44.97200  69.74700  139.18400  1.000  11.40911  C   ?   A  ?  179  1  
ATOM    1419  C    .  TYR  A  179  ?  43.83400  70.26800  140.03700  1.000  11.47830  C   ?   A  ?  179  1  
ATOM    1420  O    .  TYR  A  179  ?  42.92700  70.92700  139.52100  1.000  13.55572  O   ?   A  ?  179  1  
ATOM    1421  CB   .  TYR  A  179  ?  45.79000  70.92500  138.64200  1.000   9.97831  C   ?   A  ?  179  1  
ATOM    1422  CG   .  TYR  A  179  ?  47.02500  70.50800  137.88500  1.000   9.74368  C   ?   A  ?  179  1  
ATOM    1423  CD1  .  TYR  A  179  ?  48.17000  70.08400  138.55700  1.000  12.47704  C   ?   A  ?  179  1  
ATOM    1424  CD2  .  TYR  A  179  ?  47.05100  70.55300  136.49600  1.000  12.99223  C   ?   A  ?  179  1  
ATOM    1425  CE1  .  TYR  A  179  ?  49.30600  69.70300  137.85800  1.000  14.76331  C   ?   A  ?  179  1  
ATOM    1426  CE2  .  TYR  A  179  ?  48.18000  70.18400  135.79700  1.000  15.37816  C   ?   A  ?  179  1  
ATOM    1427  CZ   .  TYR  A  179  ?  49.29500  69.76000  136.48300  1.000  14.00683  C   ?   A  ?  179  1  
ATOM    1428  OH   .  TYR  A  179  ?  50.41700  69.38700  135.76400  1.000  15.99569  O   ?   A  ?  179  1  
ATOM    1429  N    .  ALA  A  180  ?  43.90300  70.00500  141.34500  1.000  10.04357  N   ?   A  ?  180  1  
ATOM    1430  CA   .  ALA  A  180  ?  42.96100  70.62800  142.26500  1.000   8.52485  C   ?   A  ?  180  1  
ATOM    1431  C    .  ALA  A  180  ?  43.67500  71.49500  143.30100  1.000  10.55632  C   ?   A  ?  180  1  
ATOM    1432  O    .  ALA  A  180  ?  43.04500  71.95100  144.24900  1.000  10.10693  O   ?   A  ?  180  1  
ATOM    1433  CB   .  ALA  A  180  ?  42.08200  69.57500  142.94100  1.000   9.26940  C   ?   A  ?  180  1  
ATOM    1434  N    .  ASN  A  181  ?  44.98200  71.71900  143.11000  1.000  10.36053  N   ?   A  ?  181  1  
ATOM    1435  CA   .  ASN  A  181  ?  45.67800  72.84500  143.75900  1.000   9.61574  C   ?   A  ?  181  1  
ATOM    1436  C    .  ASN  A  181  ?  45.72800  72.75700  145.27700  1.000  10.33852  C   ?   A  ?  181  1  
ATOM    1437  O    .  ASN  A  181  ?  45.79400  73.79200  145.95200  1.000  11.81580  O   ?   A  ?  181  1  
ATOM    1438  CB   .  ASN  A  181  ?  45.02000  74.16700  143.35400  1.000  11.27851  C   ?   A  ?  181  1  
ATOM    1439  CG   .  ASN  A  181  ?  44.93600  74.32400  141.85600  1.000  13.08050  C   ?   A  ?  181  1  
ATOM    1440  OD1  .  ASN  A  181  ?  45.90900  74.06100  141.13900  1.000  15.17689  O   ?   A  ?  181  1  
ATOM    1441  ND2  .  ASN  A  181  ?  43.76000  74.70500  141.36500  1.000  14.98561  N   ?   A  ?  181  1  
ATOM    1442  N    .  TRP  A  182  ?  45.68500  71.51900  145.78800  1.000   9.79733  N   ?   A  ?  182  1  
ATOM    1443  CA   .  TRP  A  182  ?  45.76900  71.20500  147.23000  1.000   8.47756  C   ?   A  ?  182  1  
ATOM    1444  C    .  TRP  A  182  ?  44.47700  71.52100  147.97200  1.000  11.22367  C   ?   A  ?  182  1  
ATOM    1445  O    .  TRP  A  182  ?  44.42000  71.38400  149.20300  1.000  12.13158  O   ?   A  ?  182  1  
ATOM    1446  CB   .  TRP  A  182  ?  46.92100  71.96300  147.92700  1.000   8.38210  C   ?   A  ?  182  1  
ATOM    1447  CG   .  TRP  A  182  ?  48.26500  71.86800  147.25900  1.000   8.80745  C   ?   A  ?  182  1  
ATOM    1448  CD1  .  TRP  A  182  ?  49.00700  72.90100  146.76700  1.000   9.27064  C   ?   A  ?  182  1  
ATOM    1449  CD2  .  TRP  A  182  ?  49.04000  70.68100  147.04700  1.000   9.32544  C   ?   A  ?  182  1  
ATOM    1450  NE1  .  TRP  A  182  ?  50.18500  72.43000  146.23800  1.000   9.77646  N   ?   A  ?  182  1  
ATOM    1451  CE2  .  TRP  A  182  ?  50.23600  71.07000  146.40400  1.000   9.03457  C   ?   A  ?  182  1  
ATOM    1452  CE3  .  TRP  A  182  ?  48.83800  69.32600  147.34200  1.000   9.62289  C   ?   A  ?  182  1  
ATOM    1453  CZ2  .  TRP  A  182  ?  51.23400  70.15700  146.05200  1.000   8.86519  C   ?   A  ?  182  1  
ATOM    1454  CZ3  .  TRP  A  182  ?  49.82100  68.41400  146.98300  1.000   9.70080  C   ?   A  ?  182  1  
ATOM    1455  CH2  .  TRP  A  182  ?  51.01000  68.83600  146.34000  1.000   9.27768  C   ?   A  ?  182  1  
ATOM    1456  N    A  ASP  A  183  ?  43.45000  71.89600  147.21700  0.460  10.07991  N   ?   A  ?  183  1  
ATOM    1457  CA   A  ASP  A  183  ?  42.21700  72.42400  147.78100  0.460  12.13610  C   ?   A  ?  183  1  
ATOM    1458  C    A  ASP  A  183  ?  41.14900  71.34100  147.93700  0.460  11.31818  C   ?   A  ?  183  1  
ATOM    1459  O    A  ASP  A  183  ?  40.93700  70.51700  147.04600  0.460  12.44283  O   ?   A  ?  183  1  
ATOM    1460  CB   A  ASP  A  183  ?  41.69300  73.56400  146.90000  0.460  12.59338  C   ?   A  ?  183  1  
ATOM    1461  CG   A  ASP  A  183  ?  40.49800  74.26400  147.50000  0.460  14.91648  C   ?   A  ?  183  1  
ATOM    1462  OD1  A  ASP  A  183  ?  40.58000  74.68300  148.67000  0.460  18.38258  O   ?   A  ?  183  1  
ATOM    1463  OD2  A  ASP  A  183  ?  39.46200  74.38800  146.80900  0.460  16.30781  O   ?   A  ?  183  1  
ATOM    1464  N    B  ASP  A  183  ?  43.44500  71.95600  147.24300  0.540   9.96347  N   ?   A  ?  183  1  
ATOM    1465  CA   B  ASP  A  183  ?  42.22100  72.49300  147.86200  0.540  12.03903  C   ?   A  ?  183  1  
ATOM    1466  C    B  ASP  A  183  ?  41.05900  71.50300  147.89800  0.540  11.28745  C   ?   A  ?  183  1  
ATOM    1467  O    B  ASP  A  183  ?  40.67200  70.93500  146.87800  0.540  10.69999  O   ?   A  ?  183  1  
ATOM    1468  CB   B  ASP  A  183  ?  41.74900  73.75800  147.13400  0.540  12.43816  C   ?   A  ?  183  1  
ATOM    1469  CG   B  ASP  A  183  ?  42.76700  74.86700  147.16600  0.540  12.28544  C   ?   A  ?  183  1  
ATOM    1470  OD1  B  ASP  A  183  ?  43.41500  75.06100  148.22100  0.540  14.59581  O   ?   A  ?  183  1  
ATOM    1471  OD2  B  ASP  A  183  ?  42.90700  75.55400  146.13200  0.540  13.11254  O   ?   A  ?  183  1  
ATOM    1472  N    .  ARG  A  184  ?  40.48000  71.35000  149.08300  1.000  11.82453  N   ?   A  ?  184  1  
ATOM    1473  C    .  ARG  A  184  ?  38.19900  70.64100  148.42300  1.000  13.00964  C   ?   A  ?  184  1  
ATOM    1474  O    .  ARG  A  184  ?  37.71400  69.72000  147.78300  1.000  11.19311  O   ?   A  ?  184  1  
ATOM    1475  CA   A  ARG  A  184  ?  39.40100  70.41100  149.35100  0.550  11.31580  C   ?   A  ?  184  1  
ATOM    1476  CB   A  ARG  A  184  ?  38.97900  70.53100  150.81900  0.550  13.16884  C   ?   A  ?  184  1  
ATOM    1477  CG   A  ARG  A  184  ?  37.97200  69.48600  151.28500  0.550  15.18657  C   ?   A  ?  184  1  
ATOM    1478  CD   A  ARG  A  184  ?  37.91100  69.42700  152.81900  0.550  19.96978  C   ?   A  ?  184  1  
ATOM    1479  NE   A  ARG  A  184  ?  36.96600  68.41400  153.28500  0.550  22.57338  N   ?   A  ?  184  1  
ATOM    1480  CZ   A  ARG  A  184  ?  36.98000  67.87400  154.49900  0.550  19.40081  C   ?   A  ?  184  1  
ATOM    1481  NH1  A  ARG  A  184  ?  37.89700  68.24200  155.38100  0.550  19.12310  N   ?   A  ?  184  1  
ATOM    1482  NH2  A  ARG  A  184  ?  36.07300  66.96000  154.82900  0.550  21.87788  N   ?   A  ?  184  1  
ATOM    1483  CA   B  ARG  A  184  ?  39.40500  70.40300  149.32500  0.450  11.24488  C   ?   A  ?  184  1  
ATOM    1484  CB   B  ARG  A  184  ?  38.98000  70.47500  150.79200  0.450  13.26768  C   ?   A  ?  184  1  
ATOM    1485  CG   B  ARG  A  184  ?  37.69800  69.72100  151.09900  0.450  15.10732  C   ?   A  ?  184  1  
ATOM    1486  CD   B  ARG  A  184  ?  37.36800  69.80100  152.58000  0.450  18.72845  C   ?   A  ?  184  1  
ATOM    1487  NE   B  ARG  A  184  ?  37.45700  71.16900  153.06700  0.450  22.94701  N   ?   A  ?  184  1  
ATOM    1488  CZ   B  ARG  A  184  ?  36.49200  72.06800  152.92700  0.450  25.51914  C   ?   A  ?  184  1  
ATOM    1489  NH1  B  ARG  A  184  ?  35.36300  71.73800  152.31100  0.450  23.52000  N   ?   A  ?  184  1  
ATOM    1490  NH2  B  ARG  A  184  ?  36.65500  73.29500  153.40000  0.450  28.94363  N   ?   A  ?  184  1  
ATOM    1491  N    .  VAL  A  185  ?  37.72900  71.88200  148.34700  1.000  12.48193  N   ?   A  ?  185  1  
ATOM    1492  CA   .  VAL  A  185  ?  36.51200  72.14800  147.58000  1.000  12.90192  C   ?   A  ?  185  1  
ATOM    1493  C    .  VAL  A  185  ?  36.75000  71.90600  146.09400  1.000  12.92886  C   ?   A  ?  185  1  
ATOM    1494  O    .  VAL  A  185  ?  35.89000  71.33000  145.40900  1.000  11.54736  O   ?   A  ?  185  1  
ATOM    1495  CB   .  VAL  A  185  ?  35.98500  73.55200  147.84500  1.000  15.88785  C   ?   A  ?  185  1  
ATOM    1496  CG1  .  VAL  A  185  ?  34.80600  73.87100  146.91300  1.000  18.57647  C   ?   A  ?  185  1  
ATOM    1497  CG2  .  VAL  A  185  ?  35.54200  73.65400  149.29700  1.000  21.06987  C   ?   A  ?  185  1  
ATOM    1498  N    .  THR  A  186  ?  37.91500  72.30200  145.59200  1.000  10.90822  N   ?   A  ?  186  1  
ATOM    1499  CA   .  THR  A  186  ?  38.21700  72.05800  144.17800  1.000   9.83284  C   ?   A  ?  186  1  
ATOM    1500  C    .  THR  A  186  ?  38.25600  70.56700  143.85900  1.000  11.01162  C   ?   A  ?  186  1  
ATOM    1501  O    .  THR  A  186  ?  37.72400  70.11800  142.84100  1.000  10.79342  O   ?   A  ?  186  1  
ATOM    1502  CB   .  THR  A  186  ?  39.55600  72.71000  143.78500  1.000  12.07986  C   ?   A  ?  186  1  
ATOM    1503  OG1  .  THR  A  186  ?  39.52200  74.09500  144.15300  1.000  13.74378  O   ?   A  ?  186  1  
ATOM    1504  CG2  .  THR  A  186  ?  39.79300  72.59100  142.28600  1.000  14.04438  C   ?   A  ?  186  1  
ATOM    1505  N    .  ALA  A  187  ?  38.88600  69.79100  144.73400  1.000  10.69672  N   ?   A  ?  187  1  
ATOM    1506  CA   .  ALA  A  187  ?  38.93400  68.35100  144.55300  1.000   9.49555  C   ?   A  ?  187  1  
ATOM    1507  C    .  ALA  A  187  ?  37.53300  67.74400  144.58200  1.000  11.17765  C   ?   A  ?  187  1  
ATOM    1508  O    .  ALA  A  187  ?  37.21200  66.86300  143.79100  1.000  10.95204  O   ?   A  ?  187  1  
ATOM    1509  CB   .  ALA  A  187  ?  39.80000  67.73000  145.62800  1.000  10.24827  C   ?   A  ?  187  1  
ATOM    1510  N    .  HIS  A  188  ?  36.70900  68.21800  145.50800  1.000   9.56775  N   ?   A  ?  188  1  
ATOM    1511  CA   .  HIS  A  188  ?  35.31800  67.78100  145.56900  1.000   9.10748  C   ?   A  ?  188  1  
ATOM    1512  C    .  HIS  A  188  ?  34.63100  67.98900  144.22700  1.000  10.55110  C   ?   A  ?  188  1  
ATOM    1513  O    .  HIS  A  188  ?  33.96000  67.08600  143.72400  1.000  11.88774  O   ?   A  ?  188  1  
ATOM    1514  CB   .  HIS  A  188  ?  34.57100  68.52600  146.66900  1.000   9.15138  C   ?   A  ?  188  1  
ATOM    1515  CG   .  HIS  A  188  ?  33.09000  68.38400  146.57200  1.000  11.29190  C   ?   A  ?  188  1  
ATOM    1516  ND1  .  HIS  A  188  ?  32.31600  69.21200  145.78300  1.000  13.31803  N   ?   A  ?  188  1  
ATOM    1517  CD2  .  HIS  A  188  ?  32.24100  67.48900  147.13100  1.000  12.71399  C   ?   A  ?  188  1  
ATOM    1518  CE1  .  HIS  A  188  ?  31.05200  68.83900  145.87400  1.000  17.84134  C   ?   A  ?  188  1  
ATOM    1519  NE2  .  HIS  A  188  ?  30.98000  67.79600  146.68700  1.000  18.26690  N   ?   A  ?  188  1  
ATOM    1520  N    .  ASP  A  189  ?  34.81200  69.17600  143.65600  1.000  10.29272  N   ?   A  ?  189  1  
ATOM    1521  CA   .  ASP  A  189  ?  34.12800  69.52200  142.42000  1.000  12.01818  C   ?   A  ?  189  1  
ATOM    1522  C    .  ASP  A  189  ?  34.65400  68.67500  141.25400  1.000  14.21029  C   ?   A  ?  189  1  
ATOM    1523  O    .  ASP  A  189  ?  33.86700  68.20900  140.41600  1.000  14.48342  O   ?   A  ?  189  1  
ATOM    1524  CB   .  ASP  A  189  ?  34.27400  71.01900  142.13100  1.000  13.37267  C   ?   A  ?  189  1  
ATOM    1525  CG   .  ASP  A  189  ?  33.53500  71.89900  143.14500  1.000  20.30505  C   ?   A  ?  189  1  
ATOM    1526  OD1  .  ASP  A  189  ?  32.78300  71.38100  144.01200  1.000  17.43369  O   ?   A  ?  189  1  
ATOM    1527  OD2  .  ASP  A  189  ?  33.70600  73.13400  143.06900  1.000  18.66881  O   ?   A  ?  189  1  
ATOM    1528  N    .  LYS  A  190  ?  35.97100  68.46500  141.20000  1.000  12.07483  N   ?   A  ?  190  1  
ATOM    1529  CA   .  LYS  A  190  ?  36.54600  67.61300  140.15300  1.000  11.47356  C   ?   A  ?  190  1  
ATOM    1530  C    .  LYS  A  190  ?  36.00200  66.18800  140.25700  1.000  11.13547  C   ?   A  ?  190  1  
ATOM    1531  O    .  LYS  A  190  ?  35.58700  65.58100  139.25800  1.000  13.11760  O   ?   A  ?  190  1  
ATOM    1532  CB   .  LYS  A  190  ?  38.07500  67.57900  140.24300  1.000  11.75897  C   ?   A  ?  190  1  
ATOM    1533  CG   .  LYS  A  190  ?  38.78600  68.91700  140.08400  1.000  17.37338  C   ?   A  ?  190  1  
ATOM    1534  CD   .  LYS  A  190  ?  38.69100  69.44800  138.66100  1.000  21.39149  C   ?   A  ?  190  1  
ATOM    1535  CE   .  LYS  A  190  ?  39.55600  70.69500  138.47400  1.000  20.82820  C   ?   A  ?  190  1  
ATOM    1536  NZ   .  LYS  A  190  ?  39.44600  71.17800  137.05900  1.000  22.17995  N   ?   A  ?  190  1  
ATOM    1537  N    .  MET  A  191  ?  35.99500  65.65400  141.47300  1.000   9.64076  N   ?   A  ?  191  1  
ATOM    1538  CA   .  MET  A  191  ?  35.57400  64.27600  141.70100  1.000   8.50452  C   ?   A  ?  191  1  
ATOM    1539  C    .  MET  A  191  ?  34.09400  64.09000  141.38500  1.000  11.44168  C   ?   A  ?  191  1  
ATOM    1540  O    .  MET  A  191  ?  33.70700  63.06400  140.82300  1.000  11.71718  O   ?   A  ?  191  1  
ATOM    1541  CB   .  MET  A  191  ?  35.86100  63.86800  143.14900  1.000   9.12972  C   ?   A  ?  191  1  
ATOM    1542  CG   .  MET  A  191  ?  35.57900  62.40100  143.43900  1.000  10.03366  C   ?   A  ?  191  1  
ATOM    1543  SD   .  MET  A  191  ?  36.87600  61.35200  142.73300  1.000  14.80227  S   ?   A  ?  191  1  
ATOM    1544  CE   .  MET  A  191  ?  36.05000  59.77100  142.71500  1.000  17.79437  C   ?   A  ?  191  1  
ATOM    1545  N    .  ALA  A  192  ?  33.26000  65.07200  141.74200  1.000   9.65125  N   ?   A  ?  192  1  
ATOM    1546  CA   .  ALA  A  192  ?  31.83400  64.96500  141.46700  1.000  12.36653  C   ?   A  ?  192  1  
ATOM    1547  C    .  ALA  A  192  ?  31.58400  64.84300  139.96500  1.000  13.45483  C   ?   A  ?  192  1  
ATOM    1548  O    .  ALA  A  192  ?  30.72500  64.06000  139.53100  1.000  13.74291  O   ?   A  ?  192  1  
ATOM    1549  CB   .  ALA  A  192  ?  31.08400  66.16200  142.04000  1.000  13.10945  C   ?   A  ?  192  1  
ATOM    1550  N    .  ALA  A  193  ?  32.32600  65.62200  139.18000  1.000  13.23468  N   ?   A  ?  193  1  
ATOM    1551  CA   .  ALA  A  193  ?  32.16900  65.61200  137.72900  1.000  12.82000  C   ?   A  ?  193  1  
ATOM    1552  C    .  ALA  A  193  ?  32.64000  64.27000  137.15800  1.000  14.12775  C   ?   A  ?  193  1  
ATOM    1553  O    .  ALA  A  193  ?  31.99100  63.68300  136.28400  1.000  15.06674  O   ?   A  ?  193  1  
ATOM    1554  CB   .  ALA  A  193  ?  32.93600  66.78000  137.08900  1.000  13.41730  C   ?   A  ?  193  1  
ATOM    1555  N    .  TRP  A  194  ?  33.77700  63.78000  137.64400  1.000  11.38833  N   ?   A  ?  194  1  
ATOM    1556  CA   .  TRP  A  194  ?  34.22300  62.45200  137.25200  1.000  10.56339  C   ?   A  ?  194  1  
ATOM    1557  C    .  TRP  A  194  ?  33.19400  61.36500  137.57700  1.000  12.96463  C   ?   A  ?  194  1  
ATOM    1558  O    .  TRP  A  194  ?  32.99800  60.45000  136.77900  1.000  12.65521  O   ?   A  ?  194  1  
ATOM    1559  CB   .  TRP  A  194  ?  35.54200  62.11600  137.93500  1.000  12.15041  C   ?   A  ?  194  1  
ATOM    1560  CG   .  TRP  A  194  ?  36.70000  62.92700  137.44000  1.000  11.22999  C   ?   A  ?  194  1  
ATOM    1561  CD1  .  TRP  A  194  ?  36.79600  63.60700  136.25200  1.000  11.70963  C   ?   A  ?  194  1  
ATOM    1562  CD2  .  TRP  A  194  ?  37.94000  63.13700  138.12200  1.000  10.15282  C   ?   A  ?  194  1  
ATOM    1563  NE1  .  TRP  A  194  ?  38.02700  64.22000  136.15700  1.000  12.23378  N   ?   A  ?  194  1  
ATOM    1564  CE2  .  TRP  A  194  ?  38.74100  63.95400  137.30200  1.000  10.54490  C   ?   A  ?  194  1  
ATOM    1565  CE3  .  TRP  A  194  ?  38.44300  62.72000  139.36000  1.000  10.95278  C   ?   A  ?  194  1  
ATOM    1566  CZ2  .  TRP  A  194  ?  40.03900  64.35000  137.66900  1.000  14.41854  C   ?   A  ?  194  1  
ATOM    1567  CZ3  .  TRP  A  194  ?  39.72700  63.10400  139.72000  1.000  11.41551  C   ?   A  ?  194  1  
ATOM    1568  CH2  .  TRP  A  194  ?  40.50600  63.92200  138.88500  1.000  12.47836  C   ?   A  ?  194  1  
ATOM    1569  N    .  LEU  A  195  ?  32.54300  61.45000  138.73400  1.000  11.31863  N   ?   A  ?  195  1  
ATOM    1570  CA   .  LEU  A  195  ?  31.55800  60.42400  139.10300  1.000  12.35551  C   ?   A  ?  195  1  
ATOM    1571  C    .  LEU  A  195  ?  30.35300  60.45100  138.15800  1.000  13.72980  C   ?   A  ?  195  1  
ATOM    1572  O    .  LEU  A  195  ?  29.79100  59.40800  137.82100  1.000  14.06917  O   ?   A  ?  195  1  
ATOM    1573  CB   .  LEU  A  195  ?  31.11200  60.59700  140.55700  1.000  12.21525  C   ?   A  ?  195  1  
ATOM    1574  CG   .  LEU  A  195  ?  32.20500  60.18300  141.54500  1.000  12.46854  C   ?   A  ?  195  1  
ATOM    1575  CD1  .  LEU  A  195  ?  31.94000  60.78200  142.92900  1.000  11.81063  C   ?   A  ?  195  1  
ATOM    1576  CD2  .  LEU  A  195  ?  32.29900  58.66200  141.64600  1.000  14.39175  C   ?   A  ?  195  1  
ATOM    1577  N    A  SER  A  196  ?  29.96100  61.64400  137.72900  0.540  14.54732  N   ?   A  ?  196  1  
ATOM    1578  CA   A  SER  A  196  ?  28.88500  61.75500  136.75600  0.540  13.54384  C   ?   A  ?  196  1  
ATOM    1579  C    A  SER  A  196  ?  29.28900  61.13500  135.41700  0.540  15.27167  C   ?   A  ?  196  1  
ATOM    1580  O    A  SER  A  196  ?  28.48900  60.46500  134.75900  0.540  17.24119  O   ?   A  ?  196  1  
ATOM    1581  CB   A  SER  A  196  ?  28.50000  63.22000  136.55800  0.540  14.98968  C   ?   A  ?  196  1  
ATOM    1582  OG   A  SER  A  196  ?  27.46900  63.33300  135.59400  0.540  14.61572  O   ?   A  ?  196  1  
ATOM    1583  N    B  SER  A  196  ?  29.96500  61.64500  137.72500  0.460  14.54342  N   ?   A  ?  196  1  
ATOM    1584  CA   B  SER  A  196  ?  28.88500  61.76900  136.75400  0.460  13.58601  C   ?   A  ?  196  1  
ATOM    1585  C    B  SER  A  196  ?  29.28000  61.16600  135.40500  0.460  15.27910  C   ?   A  ?  196  1  
ATOM    1586  O    B  SER  A  196  ?  28.46200  60.54000  134.72700  0.460  17.21023  O   ?   A  ?  196  1  
ATOM    1587  CB   B  SER  A  196  ?  28.49700  63.23900  136.58100  0.460  14.98937  C   ?   A  ?  196  1  
ATOM    1588  OG   B  SER  A  196  ?  27.91300  63.75000  137.76500  0.460  14.35543  O   ?   A  ?  196  1  
ATOM    1589  N    .  SER  A  197  ?  30.53400  61.36500  135.01700  1.000  12.46807  N   ?   A  ?  197  1  
ATOM    1590  CA   .  SER  A  197  ?  31.01400  60.88200  133.71900  1.000  14.72097  C   ?   A  ?  197  1  
ATOM    1591  C    .  SER  A  197  ?  31.27700  59.37900  133.67300  1.000  16.72280  C   ?   A  ?  197  1  
ATOM    1592  O    .  SER  A  197  ?  30.90300  58.71600  132.70700  1.000  18.18297  O   ?   A  ?  197  1  
ATOM    1593  CB   .  SER  A  197  ?  32.30200  61.61000  133.32500  1.000  17.71381  C   ?   A  ?  197  1  
ATOM    1594  OG   .  SER  A  197  ?  32.06400  62.97200  133.02600  1.000  19.16536  O   ?   A  ?  197  1  
ATOM    1595  N    .  PHE  A  198  ?  31.93300  58.85200  134.71400  1.000  13.79676  N   ?   A  ?  198  1  
ATOM    1596  CA   .  PHE  A  198  ?  32.50500  57.50600  134.66200  1.000  16.44545  C   ?   A  ?  198  1  
ATOM    1597  C    .  PHE  A  198  ?  31.88200  56.58600  135.69000  1.000  26.23718  C   ?   A  ?  198  1  
ATOM    1598  O    .  PHE  A  198  ?  31.92700  55.36000  135.54600  1.000  25.49598  O   ?   A  ?  198  1  
ATOM    1599  CB   .  PHE  A  198  ?  34.02700  57.53300  134.90500  1.000  24.46645  C   ?   A  ?  198  1  
ATOM    1600  CG   .  PHE  A  198  ?  34.79500  58.36800  133.93200  1.000  19.61246  C   ?   A  ?  198  1  
ATOM    1601  CD1  .  PHE  A  198  ?  34.96300  57.94100  132.61500  1.000  33.29740  C   ?   A  ?  198  1  
ATOM    1602  CD2  .  PHE  A  198  ?  35.37400  59.56200  134.32800  1.000  25.28646  C   ?   A  ?  198  1  
ATOM    1603  CE1  .  PHE  A  198  ?  35.68200  58.70500  131.70700  1.000  36.09684  C   ?   A  ?  198  1  
ATOM    1604  CE2  .  PHE  A  198  ?  36.09300  60.32800  133.43400  1.000  29.93406  C   ?   A  ?  198  1  
ATOM    1605  CZ   .  PHE  A  198  ?  36.25000  59.90100  132.12000  1.000  32.09770  C   ?   A  ?  198  1  
ATOM    1606  N    .  GLY  A  199  ?  31.32300  57.17500  136.74100  1.000  18.25516  N   ?   A  ?  199  1  
ATOM    1607  CA   .  GLY  A  199  ?  30.57500  56.40500  137.71400  1.000  32.74413  C   ?   A  ?  199  1  
ATOM    1608  C    .  GLY  A  199  ?  31.30100  55.20700  138.28700  1.000  21.25576  C   ?   A  ?  199  1  
ATOM    1609  O    .  GLY  A  199  ?  32.40700  55.32200  138.84900  1.000  21.81697  O   ?   A  ?  199  1  
ATOM    1610  N    .  ASP  A  200  ?  30.69700  54.03700  138.12600  1.000  22.37872  N   ?   A  ?  200  1  
ATOM    1611  C    .  ASP  A  200  ?  32.46200  52.30400  138.04900  1.000  18.98391  C   ?   A  ?  200  1  
ATOM    1612  O    .  ASP  A  200  ?  32.97500  51.25900  138.41600  1.000  25.18487  O   ?   A  ?  200  1  
ATOM    1613  CA   A  ASP  A  200  ?  31.24100  52.85300  138.77800  0.590  24.24279  C   ?   A  ?  200  1  
ATOM    1614  CB   A  ASP  A  200  ?  30.18100  51.75700  138.91000  0.590  27.66416  C   ?   A  ?  200  1  
ATOM    1615  CG   A  ASP  A  200  ?  30.50800  50.76400  140.02000  0.590  32.27446  C   ?   A  ?  200  1  
ATOM    1616  OD1  A  ASP  A  200  ?  30.89300  51.20700  141.12800  0.590  27.62404  O   ?   A  ?  200  1  
ATOM    1617  OD2  A  ASP  A  200  ?  30.39700  49.54500  139.77800  0.590  29.97495  O   ?   A  ?  200  1  
ATOM    1618  CA   B  ASP  A  200  ?  31.20800  52.82500  138.74500  0.410  24.27645  C   ?   A  ?  200  1  
ATOM    1619  CB   B  ASP  A  200  ?  30.13000  51.73500  138.75900  0.410  27.62623  C   ?   A  ?  200  1  
ATOM    1620  CG   B  ASP  A  200  ?  28.99800  52.04200  139.72700  0.410  30.38671  C   ?   A  ?  200  1  
ATOM    1621  OD1  B  ASP  A  200  ?  29.19900  52.87100  140.64200  0.410  27.82480  O   ?   A  ?  200  1  
ATOM    1622  OD2  B  ASP  A  200  ?  27.90600  51.45000  139.57300  0.410  34.66117  O   ?   A  ?  200  1  
ATOM    1623  N    .  LYS  A  201  ?  32.95000  53.01900  137.03700  1.000  15.84099  N   ?   A  ?  201  1  
ATOM    1624  CA   .  LYS  A  201  ?  34.20100  52.59900  136.39600  1.000  13.48054  C   ?   A  ?  201  1  
ATOM    1625  C    .  LYS  A  201  ?  35.41500  52.87000  137.29000  1.000  13.12435  C   ?   A  ?  201  1  
ATOM    1626  O    .  LYS  A  201  ?  36.44500  52.20100  137.15500  1.000  12.91465  O   ?   A  ?  201  1  
ATOM    1627  CB   .  LYS  A  201  ?  34.41900  53.30900  135.06100  1.000  18.04595  C   ?   A  ?  201  1  
ATOM    1628  CG   .  LYS  A  201  ?  33.53100  52.83100  133.93200  1.000  26.06448  C   ?   A  ?  201  1  
ATOM    1629  CD   .  LYS  A  201  ?  33.96600  53.49500  132.62900  1.000  25.52523  C   ?   A  ?  201  1  
ATOM    1630  CE   .  LYS  A  201  ?  33.33600  52.80600  131.43700  1.000  35.12511  C   ?   A  ?  201  1  
ATOM    1631  NZ   .  LYS  A  201  ?  33.69000  51.34900  131.40200  1.000  37.32853  N   ?   A  ?  201  1  
ATOM    1632  N    .  ILE  A  202  ?  35.30100  53.85800  138.17700  1.000  13.53865  N   ?   A  ?  202  1  
ATOM    1633  CA   .  ILE  A  202  ?  36.42000  54.25100  139.01900  1.000  11.03754  C   ?   A  ?  202  1  
ATOM    1634  C    .  ILE  A  202  ?  36.65600  53.20100  140.10000  1.000  12.47079  C   ?   A  ?  202  1  
ATOM    1635  O    .  ILE  A  202  ?  35.73700  52.88200  140.86000  1.000  16.38738  O   ?   A  ?  202  1  
ATOM    1636  CB   .  ILE  A  202  ?  36.19300  55.62600  139.65800  1.000  14.42174  C   ?   A  ?  202  1  
ATOM    1637  CG1  .  ILE  A  202  ?  35.84600  56.67000  138.58800  1.000  15.11328  C   ?   A  ?  202  1  
ATOM    1638  CG2  .  ILE  A  202  ?  37.43600  56.05200  140.44300  1.000  13.11954  C   ?   A  ?  202  1  
ATOM    1639  CD1  .  ILE  A  202  ?  35.52400  58.05600  139.16400  1.000  15.45936  C   ?   A  ?  202  1  
ATOM    1640  N    .  GLU  A  203  ?  37.88500  52.68600  140.17600  1.000  12.92321  N   ?   A  ?  203  1  
ATOM    1641  CA   .  GLU  A  203  ?  38.20300  51.62800  141.13300  1.000  12.30975  C   ?   A  ?  203  1  
ATOM    1642  C    .  GLU  A  203  ?  39.15300  52.08100  142.23300  1.000  13.46980  C   ?   A  ?  203  1  
ATOM    1643  O    .  GLU  A  203  ?  39.30600  51.39600  143.24500  1.000  14.18843  O   ?   A  ?  203  1  
ATOM    1644  CB   .  GLU  A  203  ?  38.78400  50.41500  140.39300  1.000  13.13890  C   ?   A  ?  203  1  
ATOM    1645  CG   .  GLU  A  203  ?  37.76900  49.79200  139.43100  1.000  13.30857  C   ?   A  ?  203  1  
ATOM    1646  CD   .  GLU  A  203  ?  38.34800  48.68600  138.55400  1.000  13.27104  C   ?   A  ?  203  1  
ATOM    1647  OE1  .  GLU  A  203  ?  39.59000  48.54200  138.48600  1.000  13.85469  O   ?   A  ?  203  1  
ATOM    1648  OE2  .  GLU  A  203  ?  37.56300  47.94700  137.91700  1.000  14.97397  O   ?   A  ?  203  1  
ATOM    1649  N    .  ALA  A  204  ?  39.78100  53.23500  142.04900  1.000  11.68166  N   ?   A  ?  204  1  
ATOM    1650  CA   .  ALA  A  204  ?  40.76300  53.73300  143.00100  1.000  10.65839  C   ?   A  ?  204  1  
ATOM    1651  C    .  ALA  A  204  ?  40.94300  55.23800  142.83500  1.000  10.66882  C   ?   A  ?  204  1  
ATOM    1652  O    .  ALA  A  204  ?  40.87300  55.76400  141.72100  1.000  12.81265  O   ?   A  ?  204  1  
ATOM    1653  CB   .  ALA  A  204  ?  42.09900  53.01700  142.81600  1.000  12.81463  C   ?   A  ?  204  1  
ATOM    1654  N    .  VAL  A  205  ?  41.16600  55.93800  143.94500  1.000  10.00787  N   ?   A  ?  205  1  
ATOM    1655  CA   .  VAL  A  205  ?  41.40000  57.37600  143.90900  1.000   9.10138  C   ?   A  ?  205  1  
ATOM    1656  C    .  VAL  A  205  ?  42.71900  57.69500  144.57700  1.000  11.19703  C   ?   A  ?  205  1  
ATOM    1657  O    .  VAL  A  205  ?  42.91000  57.36000  145.74600  1.000  10.19690  O   ?   A  ?  205  1  
ATOM    1658  CB   .  VAL  A  205  ?  40.27500  58.16400  144.61600  1.000   9.94372  C   ?   A  ?  205  1  
ATOM    1659  CG1  .  VAL  A  205  ?  40.61200  59.64500  144.63800  1.000  11.80906  C   ?   A  ?  205  1  
ATOM    1660  CG2  .  VAL  A  205  ?  38.92900  57.91400  143.94400  1.000  11.39393  C   ?   A  ?  205  1  
ATOM    1661  N    .  PHE  A  206  ?  43.61300  58.34000  143.83800  1.000   8.38564  N   ?   A  ?  206  1  
ATOM    1662  CA   .  PHE  A  206  ?  44.86100  58.88800  144.39500  1.000   8.64593  C   ?   A  ?  206  1  
ATOM    1663  C    .  PHE  A  206  ?  44.73200  60.39700  144.50600  1.000   9.73803  C   ?   A  ?  206  1  
ATOM    1664  O    .  PHE  A  206  ?  44.29400  61.05100  143.55900  1.000  10.77700  O   ?   A  ?  206  1  
ATOM    1665  CB   .  PHE  A  206  ?  46.08400  58.57600  143.51200  1.000   9.39710  C   ?   A  ?  206  1  
ATOM    1666  CG   .  PHE  A  206  ?  46.41300  57.11600  143.39400  1.000   9.76991  C   ?   A  ?  206  1  
ATOM    1667  CD1  .  PHE  A  206  ?  45.74300  56.32200  142.45700  1.000  13.41916  C   ?   A  ?  206  1  
ATOM    1668  CD2  .  PHE  A  206  ?  47.40200  56.54500  144.18000  1.000  15.07547  C   ?   A  ?  206  1  
ATOM    1669  CE1  .  PHE  A  206  ?  46.03900  54.98300  142.32600  1.000  17.88181  C   ?   A  ?  206  1  
ATOM    1670  CE2  .  PHE  A  206  ?  47.71000  55.19300  144.04600  1.000  13.66434  C   ?   A  ?  206  1  
ATOM    1671  CZ   .  PHE  A  206  ?  47.02900  54.42300  143.11700  1.000  14.49107  C   ?   A  ?  206  1  
ATOM    1672  N    .  ALA  A  207  ?  45.13600  60.95900  145.64600  1.000   8.27460  N   ?   A  ?  207  1  
ATOM    1673  CA   .  ALA  A  207  ?  45.22600  62.42100  145.77200  1.000   8.61512  C   ?   A  ?  207  1  
ATOM    1674  C    .  ALA  A  207  ?  46.59400  62.80800  146.30900  1.000   9.44727  C   ?   A  ?  207  1  
ATOM    1675  O    .  ALA  A  207  ?  47.12500  62.14500  147.20800  1.000   9.35722  O   ?   A  ?  207  1  
ATOM    1676  CB   .  ALA  A  207  ?  44.13000  62.95500  146.68400  1.000   9.85770  C   ?   A  ?  207  1  
ATOM    1677  N    .  ASN  A  208  ?  47.15500  63.89700  145.79200  1.000   9.13693  N   ?   A  ?  208  1  
ATOM    1678  CA   .  ASN  A  208  ?  48.49700  64.28600  146.21800  1.000   9.32355  C   ?   A  ?  208  1  
ATOM    1679  C    .  ASN  A  208  ?  48.51600  64.79300  147.67700  1.000   9.59167  C   ?   A  ?  208  1  
ATOM    1680  O    .  ASN  A  208  ?  49.59000  64.89700  148.26700  1.000   9.82863  O   ?   A  ?  208  1  
ATOM    1681  CB   .  ASN  A  208  ?  49.09700  65.39500  145.34300  1.000   7.53030  C   ?   A  ?  208  1  
ATOM    1682  CG   .  ASN  A  208  ?  49.45500  64.98000  143.90500  1.000   9.55556  C   ?   A  ?  208  1  
ATOM    1683  OD1  .  ASN  A  208  ?  49.76500  65.87000  143.12600  1.000   9.73826  O   ?   A  ?  208  1  
ATOM    1684  ND2  .  ASN  A  208  ?  49.45300  63.68700  143.55900  1.000  10.63386  N   ?   A  ?  208  1  
ATOM    1685  N    .  ASN  A  209  ?  47.36500  65.15600  148.25200  1.000   9.03698  N   ?   A  ?  209  1  
ATOM    1686  CA   .  ASN  A  209  ?  47.33900  65.46500  149.68800  1.000   8.52122  C   ?   A  ?  209  1  
ATOM    1687  C    .  ASN  A  209  ?  46.00300  65.09200  150.31900  1.000   9.78687  C   ?   A  ?  209  1  
ATOM    1688  O    .  ASN  A  209  ?  45.05300  64.70500  149.63000  1.000  11.70868  O   ?   A  ?  209  1  
ATOM    1689  CB   .  ASN  A  209  ?  47.68700  66.95400  149.97500  1.000   8.62045  C   ?   A  ?  209  1  
ATOM    1690  CG   .  ASN  A  209  ?  46.52500  67.91800  149.72100  1.000  11.97212  C   ?   A  ?  209  1  
ATOM    1691  OD1  .  ASN  A  209  ?  45.53400  67.56600  149.07400  1.000   9.55061  O   ?   A  ?  209  1  
ATOM    1692  ND2  .  ASN  A  209  ?  46.66700  69.15800  150.21400  1.000   9.11860  N   ?   A  ?  209  1  
ATOM    1693  N    .  ASP  A  210  ?  45.95400  65.20100  151.64200  1.000   9.94855  N   ?   A  ?  210  1  
ATOM    1694  CA   .  ASP  A  210  ?  44.76700  64.80500  152.38800  1.000  10.02156  C   ?   A  ?  210  1  
ATOM    1695  C    .  ASP  A  210  ?  43.58100  65.70200  152.09600  1.000  11.08651  C   ?   A  ?  210  1  
ATOM    1696  O    .  ASP  A  210  ?  42.47000  65.21400  151.97800  1.000  11.61760  O   ?   A  ?  210  1  
ATOM    1697  CB   .  ASP  A  210  ?  45.05000  64.79600  153.89300  1.000  11.63508  C   ?   A  ?  210  1  
ATOM    1698  CG   .  ASP  A  210  ?  45.79400  63.54400  154.34100  1.000  12.86571  C   ?   A  ?  210  1  
ATOM    1699  OD1  .  ASP  A  210  ?  46.08900  62.66200  153.49900  1.000  14.68500  O   ?   A  ?  210  1  
ATOM    1700  OD2  .  ASP  A  210  ?  46.08200  63.45000  155.54800  1.000  14.22764  O   ?   A  ?  210  1  
ATOM    1701  N    .  ASP  A  211  ?  43.79700  67.00900  151.98700  1.000  10.51007  N   ?   A  ?  211  1  
ATOM    1702  CA   .  ASP  A  211  ?  42.64300  67.87900  151.76700  1.000  10.78698  C   ?   A  ?  211  1  
ATOM    1703  C    .  ASP  A  211  ?  41.93000  67.51000  150.46800  1.000  11.15806  C   ?   A  ?  211  1  
ATOM    1704  O    .  ASP  A  211  ?  40.70500  67.47600  150.41700  1.000  10.53771  O   ?   A  ?  211  1  
ATOM    1705  CB   .  ASP  A  211  ?  43.05600  69.35300  151.76300  1.000  12.66517  C   ?   A  ?  211  1  
ATOM    1706  CG   .  ASP  A  211  ?  42.77700  70.03200  153.09600  1.000  19.57301  C   ?   A  ?  211  1  
ATOM    1707  OD1  .  ASP  A  211  ?  42.29800  69.35000  154.03400  1.000  21.72687  O   ?   A  ?  211  1  
ATOM    1708  OD2  .  ASP  A  211  ?  43.03400  71.24700  153.21800  1.000  20.29547  O   ?   A  ?  211  1  
ATOM    1709  N    .  MET  A  212  ?  42.68800  67.19300  149.42600  1.000  10.86274  N   ?   A  ?  212  1  
ATOM    1710  CA   .  MET  A  212  ?  42.05200  66.79000  148.17600  1.000   9.00911  C   ?   A  ?  212  1  
ATOM    1711  C    .  MET  A  212  ?  41.39500  65.42000  148.31400  1.000   9.42873  C   ?   A  ?  212  1  
ATOM    1712  O    .  MET  A  212  ?  40.31600  65.19200  147.76500  1.000  10.10590  O   ?   A  ?  212  1  
ATOM    1713  CB   .  MET  A  212  ?  43.07300  66.80900  147.03100  1.000   7.62659  C   ?   A  ?  212  1  
ATOM    1714  CG   .  MET  A  212  ?  43.47900  68.25500  146.68700  1.000   8.60637  C   ?   A  ?  212  1  
ATOM    1715  SD   .  MET  A  212  ?  44.49500  68.38500  145.20700  1.000   9.53877  S   ?   A  ?  212  1  
ATOM    1716  CE   .  MET  A  212  ?  45.92100  67.36400  145.67600  1.000   9.69360  C   ?   A  ?  212  1  
ATOM    1717  N    .  ALA  A  213  ?  42.03500  64.50700  149.04600  1.000   8.72945  N   ?   A  ?  213  1  
ATOM    1718  CA   .  ALA  A  213  ?  41.42500  63.19400  149.27900  1.000   8.29925  C   ?   A  ?  213  1  
ATOM    1719  C    .  ALA  A  213  ?  40.09400  63.35400  150.00000  1.000   9.06254  C   ?   A  ?  213  1  
ATOM    1720  O    .  ALA  A  213  ?  39.12500  62.65900  149.67900  1.000  10.20352  O   ?   A  ?  213  1  
ATOM    1721  CB   .  ALA  A  213  ?  42.34500  62.28600  150.08000  1.000  10.93167  C   ?   A  ?  213  1  
ATOM    1722  N    .  LEU  A  214  ?  40.04600  64.28700  150.95900  1.000   9.04904  N   ?   A  ?  214  1  
ATOM    1723  CA   .  LEU  A  214  ?  38.84000  64.52300  151.75500  1.000  10.89581  C   ?   A  ?  214  1  
ATOM    1724  C    .  LEU  A  214  ?  37.71900  65.10800  150.91800  1.000  11.35900  C   ?   A  ?  214  1  
ATOM    1725  O    .  LEU  A  214  ?  36.55800  64.75100  151.09500  1.000  11.62832  O   ?   A  ?  214  1  
ATOM    1726  CB   .  LEU  A  214  ?  39.15400  65.44600  152.94200  1.000  10.95409  C   ?   A  ?  214  1  
ATOM    1727  CG   .  LEU  A  214  ?  40.10600  64.80400  153.95700  1.000  16.14935  C   ?   A  ?  214  1  
ATOM    1728  CD1  .  LEU  A  214  ?  40.61100  65.81200  154.99200  1.000  15.93098  C   ?   A  ?  214  1  
ATOM    1729  CD2  .  LEU  A  214  ?  39.45400  63.60400  154.64800  1.000  14.94794  C   ?   A  ?  214  1  
ATOM    1730  N    .  GLY  A  215  ?  38.07000  66.00300  150.00100  1.000  10.52307  N   ?   A  ?  215  1  
ATOM    1731  CA   .  GLY  A  215  ?  37.08800  66.53900  149.06900  1.000  11.49853  C   ?   A  ?  215  1  
ATOM    1732  C    .  GLY  A  215  ?  36.55300  65.43800  148.16900  1.000  12.54479  C   ?   A  ?  215  1  
ATOM    1733  O    .  GLY  A  215  ?  35.34300  65.38300  147.91400  1.000  11.53736  O   ?   A  ?  215  1  
ATOM    1734  N    .  ALA  A  216  ?  37.44300  64.56900  147.68800  1.000   9.56877  N   ?   A  ?  216  1  
ATOM    1735  CA   .  ALA  A  216  ?  37.01500  63.42700  146.88300  1.000   9.37833  C   ?   A  ?  216  1  
ATOM    1736  C    .  ALA  A  216  ?  36.08400  62.51500  147.69000  1.000  12.40837  C   ?   A  ?  216  1  
ATOM    1737  O    .  ALA  A  216  ?  35.05600  62.05900  147.17500  1.000  11.75691  O   ?   A  ?  216  1  
ATOM    1738  CB   .  ALA  A  216  ?  38.22000  62.64700  146.36300  1.000  11.68694  C   ?   A  ?  216  1  
ATOM    1739  N    .  ILE  A  217  ?  36.42100  62.27300  148.95600  1.000  11.75506  N   ?   A  ?  217  1  
ATOM    1740  CA   .  ILE  A  217  ?  35.58600  61.43500  149.80500  1.000  11.27184  C   ?   A  ?  217  1  
ATOM    1741  C    .  ILE  A  217  ?  34.19300  62.04600  149.96900  1.000  11.44568  C   ?   A  ?  217  1  
ATOM    1742  O    .  ILE  A  217  ?  33.19600  61.32500  149.96700  1.000  12.17562  O   ?   A  ?  217  1  
ATOM    1743  CB   .  ILE  A  217  ?  36.28300  61.18000  151.16400  1.000  11.59335  C   ?   A  ?  217  1  
ATOM    1744  CG1  .  ILE  A  217  ?  37.40100  60.15000  150.97700  1.000  13.12722  C   ?   A  ?  217  1  
ATOM    1745  CG2  .  ILE  A  217  ?  35.27600  60.69200  152.22800  1.000  12.26898  C   ?   A  ?  217  1  
ATOM    1746  CD1  .  ILE  A  217  ?  38.44800  60.17500  152.08600  1.000  11.87258  C   ?   A  ?  217  1  
ATOM    1747  N    .  GLU  A  218  ?  34.09500  63.36900  150.07400  1.000  11.50708  N   ?   A  ?  218  1  
ATOM    1748  C    .  GLU  A  218  ?  31.95100  63.82700  148.93800  1.000  13.52607  C   ?   A  ?  218  1  
ATOM    1749  O    .  GLU  A  218  ?  30.74400  63.62000  149.01100  1.000  12.72110  O   ?   A  ?  218  1  
ATOM    1750  CA   A  GLU  A  218  ?  32.78400  63.99800  150.21200  0.450  11.93116  C   ?   A  ?  218  1  
ATOM    1751  CB   A  GLU  A  218  ?  32.92300  65.48000  150.56800  0.450  13.70165  C   ?   A  ?  218  1  
ATOM    1752  CG   A  GLU  A  218  ?  33.44500  65.73100  151.98000  0.450  12.15478  C   ?   A  ?  218  1  
ATOM    1753  CD   A  GLU  A  218  ?  32.71100  64.91600  153.04500  0.450  14.08004  C   ?   A  ?  218  1  
ATOM    1754  OE1  A  GLU  A  218  ?  31.46500  64.95400  153.08800  0.450  18.16731  O   ?   A  ?  218  1  
ATOM    1755  OE2  A  GLU  A  218  ?  33.37700  64.22600  153.84400  0.450  14.50690  O   ?   A  ?  218  1  
ATOM    1756  CA   B  GLU  A  218  ?  32.78000  63.99000  150.21100  0.550  11.91634  C   ?   A  ?  218  1  
ATOM    1757  CB   B  GLU  A  218  ?  32.89900  65.46900  150.56900  0.550  13.70852  C   ?   A  ?  218  1  
ATOM    1758  CG   B  GLU  A  218  ?  31.54300  66.13400  150.76900  0.550  16.27241  C   ?   A  ?  218  1  
ATOM    1759  CD   B  GLU  A  218  ?  30.65600  65.38300  151.75900  0.550  19.07065  C   ?   A  ?  218  1  
ATOM    1760  OE1  B  GLU  A  218  ?  31.14300  65.06500  152.86900  0.550  21.43529  O   ?   A  ?  218  1  
ATOM    1761  OE2  B  GLU  A  218  ?  29.47900  65.09800  151.42800  0.550  10.31630  O   ?   A  ?  218  1  
ATOM    1762  N    .  ALA  A  219  ?  32.59500  63.91500  147.77400  1.000  11.12937  N   ?   A  ?  219  1  
ATOM    1763  CA   .  ALA  A  219  ?  31.87600  63.68600  146.52700  1.000  10.35538  C   ?   A  ?  219  1  
ATOM    1764  C    .  ALA  A  219  ?  31.42600  62.22700  146.44100  1.000  13.21366  C   ?   A  ?  219  1  
ATOM    1765  O    .  ALA  A  219  ?  30.31300  61.93600  145.99400  1.000  11.96184  O   ?   A  ?  219  1  
ATOM    1766  CB   .  ALA  A  219  ?  32.75400  64.05600  145.31800  1.000  10.18331  C   ?   A  ?  219  1  
ATOM    1767  N    .  LEU  A  220  ?  32.29000  61.32200  146.88800  1.000  11.15417  N   ?   A  ?  220  1  
ATOM    1768  CA   .  LEU  A  220  ?  31.95200  59.90000  146.89900  1.000   9.65035  C   ?   A  ?  220  1  
ATOM    1769  C    .  LEU  A  220  ?  30.79100  59.60300  147.84100  1.000  13.20994  C   ?   A  ?  220  1  
ATOM    1770  O    .  LEU  A  220  ?  29.87100  58.86800  147.48400  1.000  14.22508  O   ?   A  ?  220  1  
ATOM    1771  CB   .  LEU  A  220  ?  33.17300  59.07700  147.29000  1.000  12.48883  C   ?   A  ?  220  1  
ATOM    1772  CG   .  LEU  A  220  ?  34.25300  59.01400  146.21100  1.000  11.20257  C   ?   A  ?  220  1  
ATOM    1773  CD1  .  LEU  A  220  ?  35.60300  58.69200  146.81100  1.000  11.96473  C   ?   A  ?  220  1  
ATOM    1774  CD2  .  LEU  A  220  ?  33.84100  58.00000  145.13200  1.000  13.91592  C   ?   A  ?  220  1  
ATOM    1775  N    .  LYS  A  221  ?  30.82000  60.16800  149.04800  1.000  13.17255  N   ?   A  ?  221  1  
ATOM    1776  CA   .  LYS  A  221  ?  29.68000  60.02300  149.95900  1.000  16.28658  C   ?   A  ?  221  1  
ATOM    1777  C    .  LYS  A  221  ?  28.37000  60.49800  149.31100  1.000  17.97031  C   ?   A  ?  221  1  
ATOM    1778  O    .  LYS  A  221  ?  27.34100  59.80400  149.35400  1.000  17.65454  O   ?   A  ?  221  1  
ATOM    1779  CB   .  LYS  A  221  ?  29.92300  60.80200  151.25400  1.000  15.32162  C   ?   A  ?  221  1  
ATOM    1780  CG   .  LYS  A  221  ?  30.93600  60.18700  152.18400  1.000  15.85491  C   ?   A  ?  221  1  
ATOM    1781  CD   .  LYS  A  221  ?  31.16900  61.11900  153.36000  1.000  18.39932  C   ?   A  ?  221  1  
ATOM    1782  CE   .  LYS  A  221  ?  32.07400  60.48400  154.39000  1.000  26.31705  C   ?   A  ?  221  1  
ATOM    1783  NZ   .  LYS  A  221  ?  32.33600  61.43200  155.50700  1.000  27.80608  N   ?   A  ?  221  1  
ATOM    1784  N    .  SER  A  222  ?  28.42600  61.67900  148.70600  1.000  14.35359  N   ?   A  ?  222  1  
ATOM    1785  CA   .  SER  A  222  ?  27.25900  62.27000  148.05300  1.000  14.16539  C   ?   A  ?  222  1  
ATOM    1786  C    .  SER  A  222  ?  26.67000  61.33900  146.99100  1.000  17.38001  C   ?   A  ?  222  1  
ATOM    1787  O    .  SER  A  222  ?  25.44600  61.30900  146.78700  1.000  19.14233  O   ?   A  ?  222  1  
ATOM    1788  CB   .  SER  A  222  ?  27.63500  63.61600  147.42500  1.000  15.81024  C   ?   A  ?  222  1  
ATOM    1789  OG   .  SER  A  222  ?  26.49200  64.31900  146.96400  1.000  19.70735  O   ?   A  ?  222  1  
ATOM    1790  N    .  ALA  A  223  ?  27.54000  60.57600  146.33900  1.000  13.51259  N   ?   A  ?  223  1  
ATOM    1791  CA   .  ALA  A  223  ?  27.14300  59.63600  145.29200  1.000  19.02214  C   ?   A  ?  223  1  
ATOM    1792  C    .  ALA  A  223  ?  26.84800  58.22500  145.82000  1.000  19.25439  C   ?   A  ?  223  1  
ATOM    1793  O    .  ALA  A  223  ?  26.65500  57.29900  145.03300  1.000  23.85956  O   ?   A  ?  223  1  
ATOM    1794  CB   .  ALA  A  223  ?  28.22200  59.56800  144.21800  1.000  20.29499  C   ?   A  ?  223  1  
ATOM    1795  N    .  GLY  A  224  ?  26.83700  58.05300  147.14000  1.000  17.23893  N   ?   A  ?  224  1  
ATOM    1796  CA   .  GLY  A  224  ?  26.39500  56.79500  147.72500  1.000  20.45821  C   ?   A  ?  224  1  
ATOM    1797  C    .  GLY  A  224  ?  27.44500  55.84200  148.27600  1.000  27.82735  C   ?   A  ?  224  1  
ATOM    1798  O    .  GLY  A  224  ?  27.10200  54.74700  148.74100  1.000  27.28555  O   ?   A  ?  224  1  
ATOM    1799  N    .  TYR  A  225  ?  28.71300  56.24400  148.23700  1.000  23.26463  N   ?   A  ?  225  1  
ATOM    1800  CA   .  TYR  A  225  ?  29.79600  55.41600  148.76900  1.000  19.78417  C   ?   A  ?  225  1  
ATOM    1801  C    .  TYR  A  225  ?  29.90200  55.50200  150.28700  1.000  20.37164  C   ?   A  ?  225  1  
ATOM    1802  O    .  TYR  A  225  ?  29.43200  56.46200  150.90000  1.000  21.04488  O   ?   A  ?  225  1  
ATOM    1803  CB   .  TYR  A  225  ?  31.13700  55.81800  148.13600  1.000  17.69094  C   ?   A  ?  225  1  
ATOM    1804  CG   .  TYR  A  225  ?  31.25100  55.42900  146.68100  1.000  19.85524  C   ?   A  ?  225  1  
ATOM    1805  CD1  .  TYR  A  225  ?  30.62100  56.17600  145.69000  1.000  25.99723  C   ?   A  ?  225  1  
ATOM    1806  CD2  .  TYR  A  225  ?  31.97100  54.30200  146.29500  1.000  25.54000  C   ?   A  ?  225  1  
ATOM    1807  CE1  .  TYR  A  225  ?  30.71500  55.82100  144.35500  1.000  26.33469  C   ?   A  ?  225  1  
ATOM    1808  CE2  .  TYR  A  225  ?  32.07300  53.94000  144.95600  1.000  26.82001  C   ?   A  ?  225  1  
ATOM    1809  CZ   .  TYR  A  225  ?  31.44000  54.70500  143.99400  1.000  34.49214  C   ?   A  ?  225  1  
ATOM    1810  OH   .  TYR  A  225  ?  31.52900  54.35700  142.66600  1.000  36.98936  O   ?   A  ?  225  1  
ATOM    1811  N    .  PHE  A  226  ?  30.50400  54.47300  150.87500  1.000  18.70059  N   ?   A  ?  226  1  
ATOM    1812  CA   .  PHE  A  226  ?  30.85100  54.43200  152.29600  1.000  19.19786  C   ?   A  ?  226  1  
ATOM    1813  C    .  PHE  A  226  ?  29.62900  54.30200  153.19300  1.000  23.23498  C   ?   A  ?  226  1  
ATOM    1814  O    .  PHE  A  226  ?  29.67400  54.63000  154.37600  1.000  26.15569  O   ?   A  ?  226  1  
ATOM    1815  CB   .  PHE  A  226  ?  31.67700  55.66100  152.67300  1.000  17.51102  C   ?   A  ?  226  1  
ATOM    1816  CG   .  PHE  A  226  ?  32.92500  55.80200  151.85700  1.000  16.37352  C   ?   A  ?  226  1  
ATOM    1817  CD1  .  PHE  A  226  ?  33.83300  54.75200  151.77600  1.000  18.67469  C   ?   A  ?  226  1  
ATOM    1818  CD2  .  PHE  A  226  ?  33.17600  56.96500  151.13600  1.000  15.51179  C   ?   A  ?  226  1  
ATOM    1819  CE1  .  PHE  A  226  ?  34.99200  54.86200  150.99500  1.000  14.92665  C   ?   A  ?  226  1  
ATOM    1820  CE2  .  PHE  A  226  ?  34.32100  57.09000  150.35900  1.000  15.63353  C   ?   A  ?  226  1  
ATOM    1821  CZ   .  PHE  A  226  ?  35.23600  56.03800  150.28600  1.000  15.17400  C   ?   A  ?  226  1  
ATOM    1822  N    .  THR  A  227  ?  28.54600  53.81700  152.60400  1.000  24.47763  N   ?   A  ?  227  1  
ATOM    1823  CA   .  THR  A  227  ?  27.37900  53.35000  153.34400  1.000  35.34209  C   ?   A  ?  227  1  
ATOM    1824  C    .  THR  A  227  ?  26.93400  52.06400  152.66400  1.000  41.50180  C   ?   A  ?  227  1  
ATOM    1825  O    .  THR  A  227  ?  27.13000  51.89900  151.45700  1.000  43.53884  O   ?   A  ?  227  1  
ATOM    1826  CB   .  THR  A  227  ?  26.23900  54.37400  153.35700  1.000  35.66370  C   ?   A  ?  227  1  
ATOM    1827  OG1  .  THR  A  227  ?  25.14000  53.84400  154.10500  1.000  56.68740  O   ?   A  ?  227  1  
ATOM    1828  CG2  .  THR  A  227  ?  25.78000  54.67700  151.94400  1.000  34.61493  C   ?   A  ?  227  1  
ATOM    1829  N    .  GLY  A  228  ?  26.34500  51.14600  153.41800  1.000  47.90193  N   ?   A  ?  228  1  
ATOM    1830  CA   .  GLY  A  228  ?  26.12700  49.81700  152.87900  1.000  51.60259  C   ?   A  ?  228  1  
ATOM    1831  C    .  GLY  A  228  ?  27.48800  49.21400  152.58900  1.000  46.50625  C   ?   A  ?  228  1  
ATOM    1832  O    .  GLY  A  228  ?  28.44100  49.47000  153.32100  1.000  48.02004  O   ?   A  ?  228  1  
ATOM    1841  N    .  LYS  A  230  ?  29.18300  49.67000  149.67100  1.000  55.38095  N   ?   A  ?  230  1  
ATOM    1842  CA   .  LYS  A  230  ?  29.70300  50.36600  148.49100  1.000  37.57965  C   ?   A  ?  230  1  
ATOM    1843  C    .  LYS  A  230  ?  30.98000  51.14000  148.81100  1.000  37.01856  C   ?   A  ?  230  1  
ATOM    1844  O    .  LYS  A  230  ?  30.93900  52.20400  149.42700  1.000  33.40955  O   ?   A  ?  230  1  
ATOM    1845  CB   .  LYS  A  230  ?  28.64900  51.31400  147.92600  1.000  35.89835  C   ?   A  ?  230  1  
ATOM    1846  CG   .  LYS  A  230  ?  29.05800  52.02000  146.63700  1.000  32.22947  C   ?   A  ?  230  1  
ATOM    1847  CD   .  LYS  A  230  ?  27.89800  52.84900  146.09300  1.000  37.68406  C   ?   A  ?  230  1  
ATOM    1848  CE   .  LYS  A  230  ?  28.13500  53.30100  144.66100  1.000  36.60651  C   ?   A  ?  230  1  
ATOM    1849  NZ   .  LYS  A  230  ?  27.02900  54.17500  144.17600  1.000  37.24892  N   ?   A  ?  230  1  
ATOM    1850  N    .  TYR  A  231  ?  32.10900  50.61500  148.35400  1.000  27.58256  N   ?   A  ?  231  1  
ATOM    1851  CA   .  TYR  A  231  ?  33.40200  51.08400  148.82900  1.000  25.28167  C   ?   A  ?  231  1  
ATOM    1852  C    .  TYR  A  231  ?  34.36100  51.39500  147.69200  1.000  19.40596  C   ?   A  ?  231  1  
ATOM    1853  O    .  TYR  A  231  ?  34.28300  50.78700  146.63000  1.000  19.34640  O   ?   A  ?  231  1  
ATOM    1854  CB   .  TYR  A  231  ?  34.00500  50.03100  149.75500  1.000  22.56676  C   ?   A  ?  231  1  
ATOM    1855  CG   .  TYR  A  231  ?  35.38300  50.36600  150.25400  1.000  21.59982  C   ?   A  ?  231  1  
ATOM    1856  CD1  .  TYR  A  231  ?  35.55400  51.17500  151.36500  1.000  22.30415  C   ?   A  ?  231  1  
ATOM    1857  CD2  .  TYR  A  231  ?  36.51100  49.86900  149.61700  1.000  19.77242  C   ?   A  ?  231  1  
ATOM    1858  CE1  .  TYR  A  231  ?  36.80400  51.49100  151.82500  1.000  20.01551  C   ?   A  ?  231  1  
ATOM    1859  CE2  .  TYR  A  231  ?  37.77300  50.17400  150.06800  1.000  17.91295  C   ?   A  ?  231  1  
ATOM    1860  CZ   .  TYR  A  231  ?  37.91800  50.98600  151.17400  1.000  19.50088  C   ?   A  ?  231  1  
ATOM    1861  OH   .  TYR  A  231  ?  39.17500  51.29300  151.63700  1.000  20.48769  O   ?   A  ?  231  1  
ATOM    1862  N    .  ILE  A  232  ?  35.26600  52.34500  147.92800  1.000  15.65748  N   ?   A  ?  232  1  
ATOM    1863  CA   .  ILE  A  232  ?  36.33400  52.64000  146.98600  1.000  16.19991  C   ?   A  ?  232  1  
ATOM    1864  C    .  ILE  A  232  ?  37.55400  53.06900  147.80100  1.000  13.32156  C   ?   A  ?  232  1  
ATOM    1865  O    .  ILE  A  232  ?  37.42200  53.82800  148.75800  1.000  14.82903  O   ?   A  ?  232  1  
ATOM    1866  CB   .  ILE  A  232  ?  35.92100  53.71800  145.96400  1.000  18.95244  C   ?   A  ?  232  1  
ATOM    1867  CG1  .  ILE  A  232  ?  37.03600  53.94300  144.95300  1.000  17.46554  C   ?   A  ?  232  1  
ATOM    1868  CG2  .  ILE  A  232  ?  35.57700  55.03700  146.66500  1.000  23.48305  C   ?   A  ?  232  1  
ATOM    1869  CD1  .  ILE  A  232  ?  36.60400  54.74100  143.75600  1.000  22.03779  C   ?   A  ?  232  1  
ATOM    1870  N    .  PRO  A  233  ?  38.74500  52.56200  147.44600  1.000  11.15061  N   ?   A  ?  233  1  
ATOM    1871  CA   .  PRO  A  233  ?  39.94100  52.97200  148.19500  1.000  10.45466  C   ?   A  ?  233  1  
ATOM    1872  C    .  PRO  A  233  ?  40.43800  54.34600  147.76800  1.000  11.80295  C   ?   A  ?  233  1  
ATOM    1873  O    .  PRO  A  233  ?  40.58900  54.62600  146.57600  1.000  10.84166  O   ?   A  ?  233  1  
ATOM    1874  CB   .  PRO  A  233  ?  40.95700  51.88200  147.84800  1.000  10.40713  C   ?   A  ?  233  1  
ATOM    1875  CG   .  PRO  A  233  ?  40.54600  51.44600  146.45000  1.000  10.56865  C   ?   A  ?  233  1  
ATOM    1876  CD   .  PRO  A  233  ?  39.03200  51.48500  146.47900  1.000  11.75184  C   ?   A  ?  233  1  
ATOM    1877  N    .  VAL  A  234  ?  40.68200  55.20300  148.75600  1.000   9.33197  N   ?   A  ?  234  1  
ATOM    1878  CA   .  VAL  A  234  ?  41.17500  56.55200  148.53700  1.000   9.82468  C   ?   A  ?  234  1  
ATOM    1879  C    .  VAL  A  234  ?  42.45000  56.70700  149.34200  1.000   9.93999  C   ?   A  ?  234  1  
ATOM    1880  O    .  VAL  A  234  ?  42.47200  56.34600  150.52000  1.000  11.25415  O   ?   A  ?  234  1  
ATOM    1881  CB   .  VAL  A  234  ?  40.14100  57.60500  148.97600  1.000  10.19404  C   ?   A  ?  234  1  
ATOM    1882  CG1  .  VAL  A  234  ?  40.67900  58.99900  148.72300  1.000  10.92357  C   ?   A  ?  234  1  
ATOM    1883  CG2  .  VAL  A  234  ?  38.80100  57.38600  148.26200  1.000  10.80369  C   ?   A  ?  234  1  
ATOM    1884  N    .  VAL  A  235  ?  43.50400  57.25500  148.73300  1.000  10.37210  N   ?   A  ?  235  1  
ATOM    1885  CA   .  VAL  A  235  ?  44.75600  57.49200  149.45400  1.000   8.46172  C   ?   A  ?  235  1  
ATOM    1886  C    .  VAL  A  235  ?  45.18900  58.95400  149.31700  1.000  13.20851  C   ?   A  ?  235  1  
ATOM    1887  O    .  VAL  A  235  ?  44.97100  59.58500  148.27800  1.000  14.78227  O   ?   A  ?  235  1  
ATOM    1888  CB   .  VAL  A  235  ?  45.86900  56.53900  148.98500  1.000  10.57488  C   ?   A  ?  235  1  
ATOM    1889  CG1  .  VAL  A  235  ?  45.50800  55.10200  149.34500  1.000  13.14448  C   ?   A  ?  235  1  
ATOM    1890  CG2  .  VAL  A  235  ?  46.10900  56.69600  147.48600  1.000  15.31193  C   ?   A  ?  235  1  
ATOM    1891  N    .  GLY  A  236  ?  45.75900  59.49900  150.39200  1.000   9.34201  N   ?   A  ?  236  1  
ATOM    1892  CA   .  GLY  A  236  ?  46.27300  60.86200  150.38900  1.000   9.70052  C   ?   A  ?  236  1  
ATOM    1893  C    .  GLY  A  236  ?  47.69700  60.96500  150.90000  1.000   9.49105  C   ?   A  ?  236  1  
ATOM    1894  O    .  GLY  A  236  ?  48.41500  59.96100  150.95800  1.000  10.52604  O   ?   A  ?  236  1  
ATOM    1895  N    .  VAL  A  237  ?  48.11200  62.19100  151.23800  1.000  11.00825  N   ?   A  ?  237  1  
ATOM    1896  CA   .  VAL  A  237  ?  49.39600  62.46500  151.89300  1.000  10.82437  C   ?   A  ?  237  1  
ATOM    1897  C    .  VAL  A  237  ?  49.18200  63.60400  152.88800  1.000  10.28701  C   ?   A  ?  237  1  
ATOM    1898  O    .  VAL  A  237  ?  48.54400  64.59700  152.52300  1.000  11.27485  O   ?   A  ?  237  1  
ATOM    1899  CB   .  VAL  A  237  ?  50.52400  62.88800  150.91300  1.000   9.72343  C   ?   A  ?  237  1  
ATOM    1900  CG1  .  VAL  A  237  ?  51.73900  63.30900  151.69800  1.000  10.78954  C   ?   A  ?  237  1  
ATOM    1901  CG2  .  VAL  A  237  ?  50.88100  61.76300  149.95500  1.000  10.04644  C   ?   A  ?  237  1  
ATOM    1902  N    .  ASP  A  238  ?  49.68900  63.42400  154.11500  1.000   9.97675  N   ?   A  ?  238  1  
ATOM    1903  CA   .  ASP  A  238  ?  49.96800  64.46100  155.12900  1.000  11.52969  C   ?   A  ?  238  1  
ATOM    1904  C    .  ASP  A  238  ?  49.71500  63.91200  156.52700  1.000  12.64689  C   ?   A  ?  238  1  
ATOM    1905  O    .  ASP  A  238  ?  50.48100  64.17400  157.44800  1.000  12.66131  O   ?   A  ?  238  1  
ATOM    1906  CB   .  ASP  A  238  ?  49.12900  65.73800  154.97200  1.000  11.43156  C   ?   A  ?  238  1  
ATOM    1907  CG   .  ASP  A  238  ?  49.63500  66.66000  153.87000  1.000  13.38430  C   ?   A  ?  238  1  
ATOM    1908  OD1  .  ASP  A  238  ?  50.79000  66.51600  153.41300  1.000  14.79215  O   ?   A  ?  238  1  
ATOM    1909  OD2  .  ASP  A  238  ?  48.83500  67.51700  153.42600  1.000  13.36135  O   ?   A  ?  238  1  
ATOM    1910  N    .  ALA  A  239  ?  48.61100  63.18500  156.68000  1.000  11.77564  N   ?   A  ?  239  1  
ATOM    1911  CA   .  ALA  A  239  ?  48.12200  62.73300  157.99000  1.000  13.32518  C   ?   A  ?  239  1  
ATOM    1912  C    .  ALA  A  239  ?  47.78100  63.93300  158.88400  1.000  16.54798  C   ?   A  ?  239  1  
ATOM    1913  O    .  ALA  A  239  ?  48.16500  64.00400  160.05900  1.000  16.65185  O   ?   A  ?  239  1  
ATOM    1914  CB   .  ALA  A  239  ?  49.14200  61.79900  158.67400  1.000  14.25693  C   ?   A  ?  239  1  
ATOM    1915  N    .  THR  A  240  ?  47.05700  64.88700  158.30000  1.000  16.24992  N   ?   A  ?  240  1  
ATOM    1916  CA   .  THR  A  240  ?  46.48800  65.99400  159.05800  1.000  15.90006  C   ?   A  ?  240  1  
ATOM    1917  C    .  THR  A  240  ?  45.41500  65.45800  159.99400  1.000  13.82922  C   ?   A  ?  240  1  
ATOM    1918  O    .  THR  A  240  ?  45.00700  64.30200  159.88100  1.000  16.03064  O   ?   A  ?  240  1  
ATOM    1919  CB   .  THR  A  240  ?  45.84500  67.03900  158.14600  1.000  16.70244  C   ?   A  ?  240  1  
ATOM    1920  OG1  .  THR  A  240  ?  44.79000  66.41100  157.40800  1.000  17.00975  O   ?   A  ?  240  1  
ATOM    1921  CG2  .  THR  A  240  ?  46.88200  67.64700  157.18100  1.000  16.73088  C   ?   A  ?  240  1  
ATOM    1922  N    .  ALA  A  241  ?  44.95500  66.30000  160.91500  1.000  15.56960  N   ?   A  ?  241  1  
ATOM    1923  CA   .  ALA  A  241  ?  43.90200  65.88700  161.83500  1.000  16.73880  C   ?   A  ?  241  1  
ATOM    1924  C    .  ALA  A  241  ?  42.65200  65.36400  161.08800  1.000  12.90609  C   ?   A  ?  241  1  
ATOM    1925  O    .  ALA  A  241  ?  42.17700  64.26900  161.39600  1.000  18.17468  O   ?   A  ?  241  1  
ATOM    1926  CB   .  ALA  A  241  ?  43.54000  67.03500  162.78600  1.000  20.18095  C   ?   A  ?  241  1  
ATOM    1927  N    .  PRO  A  242  ?  42.13800  66.11100  160.08700  1.000  16.93276  N   ?   A  ?  242  1  
ATOM    1928  CA   .  PRO  A  242  ?  40.98400  65.51000  159.40400  1.000  16.90491  C   ?   A  ?  242  1  
ATOM    1929  C    .  PRO  A  242  ?  41.34400  64.29400  158.54400  1.000  16.21152  C   ?   A  ?  242  1  
ATOM    1930  O    .  PRO  A  242  ?  40.49400  63.43100  158.34800  1.000  16.23645  O   ?   A  ?  242  1  
ATOM    1931  CB   .  PRO  A  242  ?  40.44400  66.65900  158.54000  1.000  20.15483  C   ?   A  ?  242  1  
ATOM    1932  CG   .  PRO  A  242  ?  41.58800  67.57500  158.35100  1.000  21.24505  C   ?   A  ?  242  1  
ATOM    1933  CD   .  PRO  A  242  ?  42.40900  67.48100  159.61200  1.000  18.67103  C   ?   A  ?  242  1  
ATOM    1934  N    .  GLY  A  243  ?  42.58100  64.20700  158.06100  1.000  17.21170  N   ?   A  ?  243  1  
ATOM    1935  CA   .  GLY  A  243  ?  43.00200  62.99500  157.37400  1.000  16.90856  C   ?   A  ?  243  1  
ATOM    1936  C    .  GLY  A  243  ?  42.96800  61.78500  158.30400  1.000  13.55639  C   ?   A  ?  243  1  
ATOM    1937  O    .  GLY  A  243  ?  42.44000  60.72000  157.96300  1.000  14.24204  O   ?   A  ?  243  1  
ATOM    1938  N    .  ILE  A  244  ?  43.53400  61.95400  159.49700  1.000  15.17185  N   ?   A  ?  244  1  
ATOM    1939  CA   .  ILE  A  244  ?  43.54600  60.89700  160.49900  1.000  17.10479  C   ?   A  ?  244  1  
ATOM    1940  C    .  ILE  A  244  ?  42.11900  60.49200  160.83800  1.000  15.47380  C   ?   A  ?  244  1  
ATOM    1941  O    .  ILE  A  244  ?  41.80500  59.30500  160.94000  1.000  13.63869  O   ?   A  ?  244  1  
ATOM    1942  CB   .  ILE  A  244  ?  44.33000  61.35600  161.74600  1.000  16.16453  C   ?   A  ?  244  1  
ATOM    1943  CG1  .  ILE  A  244  ?  45.82300  61.45500  161.42200  1.000  18.42677  C   ?   A  ?  244  1  
ATOM    1944  CG2  .  ILE  A  244  ?  44.06800  60.44000  162.93900  1.000  21.10635  C   ?   A  ?  244  1  
ATOM    1945  CD1  .  ILE  A  244  ?  46.59200  62.22100  162.46900  1.000  26.26609  C   ?   A  ?  244  1  
ATOM    1946  N    .  GLN  A  245  ?  41.24100  61.47700  160.98100  1.000  17.82534  N   ?   A  ?  245  1  
ATOM    1947  CA   .  GLN  A  245  ?  39.85300  61.17300  161.28500  1.000  19.16926  C   ?   A  ?  245  1  
ATOM    1948  C    .  GLN  A  245  ?  39.19400  60.32800  160.18400  1.000  16.63417  C   ?   A  ?  245  1  
ATOM    1949  O    .  GLN  A  245  ?  38.41100  59.42000  160.48800  1.000  19.07902  O   ?   A  ?  245  1  
ATOM    1950  CB   .  GLN  A  245  ?  39.06400  62.46000  161.50800  1.000  18.63900  C   ?   A  ?  245  1  
ATOM    1951  CG   .  GLN  A  245  ?  37.64800  62.20000  161.97000  1.000  24.26624  C   ?   A  ?  245  1  
ATOM    1952  CD   .  GLN  A  245  ?  37.61200  61.46900  163.29900  1.000  25.33084  C   ?   A  ?  245  1  
ATOM    1953  OE1  .  GLN  A  245  ?  38.16200  61.94600  164.29300  1.000  32.19983  O   ?   A  ?  245  1  
ATOM    1954  NE2  .  GLN  A  245  ?  36.98600  60.29400  163.31700  1.000  28.92177  N   ?   A  ?  245  1  
ATOM    1955  N    .  ALA  A  246  ?  39.52700  60.59500  158.91800  1.000  14.03681  N   ?   A  ?  246  1  
ATOM    1956  CA   .  ALA  A  246  ?  38.93800  59.82800  157.81600  1.000  14.83584  C   ?   A  ?  246  1  
ATOM    1957  C    .  ALA  A  246  ?  39.47900  58.39800  157.78200  1.000  13.17296  C   ?   A  ?  246  1  
ATOM    1958  O    .  ALA  A  246  ?  38.76600  57.47200  157.38900  1.000  15.08687  O   ?   A  ?  246  1  
ATOM    1959  CB   .  ALA  A  246  ?  39.18500  60.51900  156.48500  1.000  13.03065  C   ?   A  ?  246  1  
ATOM    1960  N    .  ILE  A  247  ?  40.73600  58.21100  158.19600  1.000  14.00351  N   ?   A  ?  247  1  
ATOM    1961  CA   .  ILE  A  247  ?  41.27400  56.85900  158.34700  1.000  15.45988  C   ?   A  ?  247  1  
ATOM    1962  C    .  ILE  A  247  ?  40.47200  56.10600  159.39900  1.000  16.95846  C   ?   A  ?  247  1  
ATOM    1963  O    .  ILE  A  247  ?  40.10000  54.95300  159.21200  1.000  17.49379  O   ?   A  ?  247  1  
ATOM    1964  CB   .  ILE  A  247  ?  42.76800  56.87400  158.71500  1.000  15.65464  C   ?   A  ?  247  1  
ATOM    1965  CG1  .  ILE  A  247  ?  43.57800  57.47600  157.56500  1.000  19.19249  C   ?   A  ?  247  1  
ATOM    1966  CG2  .  ILE  A  247  ?  43.26100  55.46300  159.07000  1.000  18.38436  C   ?   A  ?  247  1  
ATOM    1967  CD1  .  ILE  A  247  ?  45.04700  57.30200  157.69000  1.000  23.51597  C   ?   A  ?  247  1  
ATOM    1968  N    .  LYS  A  248  ?  40.20200  56.77700  160.50900  1.000  17.51525  N   ?   A  ?  248  1  
ATOM    1969  CA   .  LYS  A  248  ?  39.43400  56.16800  161.58000  1.000  19.11212  C   ?   A  ?  248  1  
ATOM    1970  C    .  LYS  A  248  ?  37.99300  55.87800  161.14600  1.000  25.70163  C   ?   A  ?  248  1  
ATOM    1971  O    .  LYS  A  248  ?  37.43200  54.85100  161.53900  1.000  25.74700  O   ?   A  ?  248  1  
ATOM    1972  CB   .  LYS  A  248  ?  39.45000  57.06800  162.80800  1.000  18.41154  C   ?   A  ?  248  1  
ATOM    1973  CG   .  LYS  A  248  ?  40.82900  57.19100  163.45500  1.000  21.45160  C   ?   A  ?  248  1  
ATOM    1974  CD   .  LYS  A  248  ?  40.76900  58.14800  164.62100  1.000  24.87718  C   ?   A  ?  248  1  
ATOM    1975  CE   .  LYS  A  248  ?  42.12500  58.35100  165.25200  1.000  27.57135  C   ?   A  ?  248  1  
ATOM    1976  NZ   .  LYS  A  248  ?  42.02400  59.30400  166.39100  1.000  32.27850  N   ?   A  ?  248  1  
ATOM    1977  N    .  ASP  A  249  ?  37.41900  56.77500  160.34000  1.000  20.42975  N   ?   A  ?  249  1  
ATOM    1978  CA   .  ASP  A  249  ?  36.05000  56.63500  159.81400  1.000  23.78894  C   ?   A  ?  249  1  
ATOM    1979  C    .  ASP  A  249  ?  35.94300  55.49100  158.80200  1.000  19.50980  C   ?   A  ?  249  1  
ATOM    1980  O    .  ASP  A  249  ?  34.84300  55.02600  158.48800  1.000  22.88699  O   ?   A  ?  249  1  
ATOM    1981  CB   .  ASP  A  249  ?  35.58100  57.92600  159.12400  1.000  23.65505  C   ?   A  ?  249  1  
ATOM    1982  CG   .  ASP  A  249  ?  35.42000  59.09600  160.07900  1.000  37.88696  C   ?   A  ?  249  1  
ATOM    1983  OD1  .  ASP  A  249  ?  35.29500  58.87900  161.30400  1.000  33.81075  O   ?   A  ?  249  1  
ATOM    1984  OD2  .  ASP  A  249  ?  35.40900  60.24900  159.58700  1.000  36.22783  O   ?   A  ?  249  1  
ATOM    1985  N    .  GLY  A  250  ?  37.08500  55.07900  158.26300  1.000  16.75118  N   ?   A  ?  250  1  
ATOM    1986  CA   .  GLY  A  250  ?  37.13200  54.04400  157.24400  1.000  17.34164  C   ?   A  ?  250  1  
ATOM    1987  C    .  GLY  A  250  ?  36.97800  54.54500  155.81200  1.000  14.33654  C   ?   A  ?  250  1  
ATOM    1988  O    .  GLY  A  250  ?  36.94800  53.74700  154.88000  1.000  15.43350  O   ?   A  ?  250  1  
ATOM    1989  N    .  THR  A  251  ?  36.89000  55.86100  155.63700  1.000  15.45020  N   ?   A  ?  251  1  
ATOM    1990  CA   .  THR  A  251  ?  36.67300  56.45300  154.31200  1.000  13.06634  C   ?   A  ?  251  1  
ATOM    1991  C    .  THR  A  251  ?  37.97500  56.77000  153.56600  1.000  12.81436  C   ?   A  ?  251  1  
ATOM    1992  O    .  THR  A  251  ?  37.97200  56.91500  152.34600  1.000  13.81911  O   ?   A  ?  251  1  
ATOM    1993  CB   .  THR  A  251  ?  35.84300  57.75000  154.40400  1.000  15.37619  C   ?   A  ?  251  1  
ATOM    1994  OG1  .  THR  A  251  ?  36.54000  58.72000  155.20500  1.000  14.52227  O   ?   A  ?  251  1  
ATOM    1995  CG2  .  THR  A  251  ?  34.45300  57.46000  154.98600  1.000  14.92612  C   ?   A  ?  251  1  
ATOM    1996  N    .  LEU  A  252  ?  39.07500  56.89900  154.30300  1.000  13.16494  N   ?   A  ?  252  1  
ATOM    1997  CA   .  LEU  A  252  ?  40.39900  57.07900  153.71500  1.000  11.64287  C   ?   A  ?  252  1  
ATOM    1998  C    .  LEU  A  252  ?  41.19300  55.80600  153.98800  1.000  12.30370  C   ?   A  ?  252  1  
ATOM    1999  O    .  LEU  A  252  ?  41.33300  55.39900  155.13600  1.000  13.44697  O   ?   A  ?  252  1  
ATOM    2000  CB   .  LEU  A  252  ?  41.09200  58.31600  154.30600  1.000  10.21250  C   ?   A  ?  252  1  
ATOM    2001  CG   .  LEU  A  252  ?  42.42600  58.75300  153.69500  1.000  10.40223  C   ?   A  ?  252  1  
ATOM    2002  CD1  .  LEU  A  252  ?  42.25900  59.12700  152.20800  1.000  11.01771  C   ?   A  ?  252  1  
ATOM    2003  CD2  .  LEU  A  252  ?  42.99700  59.94300  154.46500  1.000  13.73986  C   ?   A  ?  252  1  
ATOM    2004  N    .  LEU  A  253  ?  41.68600  55.16000  152.93400  1.000  11.51097  N   ?   A  ?  253  1  
ATOM    2005  CA   .  LEU  A  253  ?  42.40200  53.89900  153.08800  1.000  12.78679  C   ?   A  ?  253  1  
ATOM    2006  C    .  LEU  A  253  ?  43.74800  54.10700  153.77600  1.000  13.67891  C   ?   A  ?  253  1  
ATOM    2007  O    .  LEU  A  253  ?  44.15800  53.33700  154.65200  1.000  13.89509  O   ?   A  ?  253  1  
ATOM    2008  CB   .  LEU  A  253  ?  42.60500  53.24000  151.71300  1.000  11.75178  C   ?   A  ?  253  1  
ATOM    2009  CG   .  LEU  A  253  ?  43.52000  52.01100  151.70900  1.000  13.22769  C   ?   A  ?  253  1  
ATOM    2010  CD1  .  LEU  A  253  ?  42.91800  50.84500  152.51800  1.000  17.67554  C   ?   A  ?  253  1  
ATOM    2011  CD2  .  LEU  A  253  ?  43.81100  51.59300  150.27800  1.000  12.74007  C   ?   A  ?  253  1  
ATOM    2012  N    .  GLY  A  254  ?  44.43900  55.16400  153.39300  1.000  11.74895  N   ?   A  ?  254  1  
ATOM    2013  CA   .  GLY  A  254  ?  45.75100  55.38200  153.95900  1.000  11.26370  C   ?   A  ?  254  1  
ATOM    2014  C    .  GLY  A  254  ?  46.26400  56.73800  153.57600  1.000  10.82948  C   ?   A  ?  254  1  
ATOM    2015  O    .  GLY  A  254  ?  45.69900  57.40600  152.70800  1.000  11.20509  O   ?   A  ?  254  1  
ATOM    2016  N    .  THR  A  255  ?  47.33500  57.14300  154.24500  1.000  10.14911  N   ?   A  ?  255  1  
ATOM    2017  CA   .  THR  A  255  ?  47.98600  58.39700  153.93500  1.000   9.83114  C   ?   A  ?  255  1  
ATOM    2018  C    .  THR  A  255  ?  49.44800  58.25200  154.33900  1.000  10.98648  C   ?   A  ?  255  1  
ATOM    2019  O    .  THR  A  255  ?  49.91200  57.15100  154.63700  1.000  11.70569  O   ?   A  ?  255  1  
ATOM    2020  CB   .  THR  A  255  ?  47.29700  59.60700  154.64200  1.000  11.35029  C   ?   A  ?  255  1  
ATOM    2021  OG1  .  THR  A  255  ?  47.88500  60.83200  154.20400  1.000  12.12918  O   ?   A  ?  255  1  
ATOM    2022  CG2  .  THR  A  255  ?  47.38200  59.52100  156.16500  1.000  13.91379  C   ?   A  ?  255  1  
ATOM    2023  N    .  VAL  A  256  ?  50.17400  59.35900  154.28700  1.000  10.42655  N   ?   A  ?  256  1  
ATOM    2024  CA   .  VAL  A  256  ?  51.59900  59.37100  154.58500  1.000  10.17500  C   ?   A  ?  256  1  
ATOM    2025  C    .  VAL  A  256  ?  51.83100  60.55500  155.49300  1.000  11.65947  C   ?   A  ?  256  1  
ATOM    2026  O    .  VAL  A  256  ?  51.46800  61.67000  155.14700  1.000  11.88392  O   ?   A  ?  256  1  
ATOM    2027  CB   .  VAL  A  256  ?  52.43700  59.48200  153.29600  1.000   8.55598  C   ?   A  ?  256  1  
ATOM    2028  CG1  .  VAL  A  256  ?  53.92700  59.44600  153.61800  1.000  11.66899  C   ?   A  ?  256  1  
ATOM    2029  CG2  .  VAL  A  256  ?  52.05300  58.38500  152.29500  1.000  12.09548  C   ?   A  ?  256  1  
ATOM    2030  N    .  LEU  A  257  ?  52.40500  60.31700  156.66700  1.000  10.03829  N   ?   A  ?  257  1  
ATOM    2031  CA   .  LEU  A  257  ?  52.68100  61.40800  157.58200  1.000  12.11543  C   ?   A  ?  257  1  
ATOM    2032  C    .  LEU  A  257  ?  53.73500  62.33800  157.01400  1.000  14.31295  C   ?   A  ?  257  1  
ATOM    2033  O    .  LEU  A  257  ?  54.85700  61.91700  156.71200  1.000  13.89104  O   ?   A  ?  257  1  
ATOM    2034  CB   .  LEU  A  257  ?  53.14300  60.87500  158.93700  1.000  16.03056  C   ?   A  ?  257  1  
ATOM    2035  CG   .  LEU  A  257  ?  53.65000  61.96300  159.88300  1.000  18.02186  C   ?   A  ?  257  1  
ATOM    2036  CD1  .  LEU  A  257  ?  52.52900  62.91800  160.29500  1.000  19.89602  C   ?   A  ?  257  1  
ATOM    2037  CD2  .  LEU  A  257  ?  54.31300  61.32200  161.10900  1.000  21.48619  C   ?   A  ?  257  1  
ATOM    2038  N    .  ASN  A  258  ?  53.35000  63.59800  156.84600  1.000  12.04247  N   ?   A  ?  258  1  
ATOM    2039  CA   .  ASN  A  258  ?  54.25000  64.66700  156.45600  1.000  14.03060  C   ?   A  ?  258  1  
ATOM    2040  C    .  ASN  A  258  ?  54.57700  65.34500  157.76900  1.000  15.13671  C   ?   A  ?  258  1  
ATOM    2041  O    .  ASN  A  258  ?  53.70700  65.93900  158.40800  1.000  15.45120  O   ?   A  ?  258  1  
ATOM    2042  CB   .  ASN  A  258  ?  53.58400  65.62400  155.46000  1.000  15.45997  C   ?   A  ?  258  1  
ATOM    2043  CG   .  ASN  A  258  ?  54.57300  66.58100  154.79900  1.000  19.99031  C   ?   A  ?  258  1  
ATOM    2044  OD1  .  ASN  A  258  ?  55.79500  66.41900  154.91000  1.000  16.81743  O   ?   A  ?  258  1  
ATOM    2045  ND2  .  ASN  A  258  ?  54.04200  67.56200  154.07700  1.000  19.53160  N   ?   A  ?  258  1  
ATOM    2046  N    .  ASP  A  259  ?  55.82300  65.21000  158.20100  1.000  13.20185  N   ?   A  ?  259  1  
ATOM    2047  CA   .  ASP  A  259  ?  56.18600  65.54600  159.57200  1.000  13.35528  C   ?   A  ?  259  1  
ATOM    2048  C    .  ASP  A  259  ?  56.40500  67.04800  159.73700  1.000  13.64189  C   ?   A  ?  259  1  
ATOM    2049  O    .  ASP  A  259  ?  57.54100  67.52800  159.71300  1.000  15.00652  O   ?   A  ?  259  1  
ATOM    2050  CB   .  ASP  A  259  ?  57.43700  64.75900  159.96300  1.000  14.51221  C   ?   A  ?  259  1  
ATOM    2051  CG   .  ASP  A  259  ?  57.77200  64.85800  161.43900  1.000  21.09039  C   ?   A  ?  259  1  
ATOM    2052  OD1  .  ASP  A  259  ?  57.21200  65.71600  162.15700  1.000  19.75661  O   ?   A  ?  259  1  
ATOM    2053  OD2  .  ASP  A  259  ?  58.63500  64.06400  161.87200  1.000  20.43758  O   ?   A  ?  259  1  
ATOM    2054  N    .  ALA  A  260  ?  55.30400  67.77600  159.91700  1.000  15.69918  N   ?   A  ?  260  1  
ATOM    2055  CA   .  ALA  A  260  ?  55.32200  69.22400  160.03600  1.000  16.77464  C   ?   A  ?  260  1  
ATOM    2056  C    .  ALA  A  260  ?  56.13500  69.67700  161.23600  1.000  15.15569  C   ?   A  ?  260  1  
ATOM    2057  O    .  ALA  A  260  ?  56.82000  70.70100  161.17800  1.000  15.07564  O   ?   A  ?  260  1  
ATOM    2058  CB   .  ALA  A  260  ?  53.88700  69.76800  160.13700  1.000  18.46846  C   ?   A  ?  260  1  
ATOM    2059  N    .  LYS  A  261  ?  56.04700  68.93000  162.33100  1.000  16.40459  N   ?   A  ?  261  1  
ATOM    2060  CA   .  LYS  A  261  ?  56.70800  69.35600  163.55200  1.000  17.65095  C   ?   A  ?  261  1  
ATOM    2061  C    .  LYS  A  261  ?  58.22000  69.37300  163.37500  1.000  15.76343  C   ?   A  ?  261  1  
ATOM    2062  O    .  LYS  A  261  ?  58.86200  70.35300  163.75200  1.000  15.27718  O   ?   A  ?  261  1  
ATOM    2063  CB   .  LYS  A  261  ?  56.30500  68.47000  164.73300  1.000  21.69346  C   ?   A  ?  261  1  
ATOM    2064  CG   .  LYS  A  261  ?  54.87200  68.73000  165.18300  1.000  30.97091  C   ?   A  ?  261  1  
ATOM    2065  CD   .  LYS  A  261  ?  54.53700  68.04200  166.50000  1.000  47.70307  C   ?   A  ?  261  1  
ATOM    2066  CE   .  LYS  A  261  ?  53.07600  68.27800  166.87800  1.000  53.41027  C   ?   A  ?  261  1  
ATOM    2067  NZ   .  LYS  A  261  ?  52.73300  67.68200  168.19900  1.000  57.17929  N   ?   A  ?  261  1  
ATOM    2068  N    .  ASN  A  262  ?  58.79800  68.32000  162.80000  1.000  13.14718  N   ?   A  ?  262  1  
ATOM    2069  CA   .  ASN  A  262  ?  60.24900  68.31900  162.60400  1.000  12.63421  C   ?   A  ?  262  1  
ATOM    2070  C    .  ASN  A  262  ?  60.68200  69.22600  161.45600  1.000  12.68862  C   ?   A  ?  262  1  
ATOM    2071  O    .  ASN  A  262  ?  61.76700  69.80700  161.50900  1.000  13.76137  O   ?   A  ?  262  1  
ATOM    2072  CB   .  ASN  A  262  ?  60.76700  66.89300  162.38300  1.000  12.38020  C   ?   A  ?  262  1  
ATOM    2073  CG   .  ASN  A  262  ?  60.95900  66.14600  163.69900  1.000  19.21698  C   ?   A  ?  262  1  
ATOM    2074  OD1  .  ASN  A  262  ?  61.70600  66.58600  164.57200  1.000  19.16486  O   ?   A  ?  262  1  
ATOM    2075  ND2  .  ASN  A  262  ?  60.26900  65.02800  163.85200  1.000  17.59542  N   ?   A  ?  262  1  
ATOM    2076  N    .  GLN  A  263  ?  59.83600  69.38800  160.44500  1.000  13.40427  N   ?   A  ?  263  1  
ATOM    2077  CA   .  GLN  A  263  ?  60.17400  70.34000  159.39100  1.000  12.93045  C   ?   A  ?  263  1  
ATOM    2078  C    .  GLN  A  263  ?  60.19000  71.75500  159.97700  1.000  12.21751  C   ?   A  ?  263  1  
ATOM    2079  O    .  GLN  A  263  ?  61.08900  72.54700  159.66700  1.000  12.70326  O   ?   A  ?  263  1  
ATOM    2080  CB   .  GLN  A  263  ?  59.21000  70.22200  158.21000  1.000  13.95812  C   ?   A  ?  263  1  
ATOM    2081  CG   .  GLN  A  263  ?  59.49600  68.97100  157.38900  1.000  12.42370  C   ?   A  ?  263  1  
ATOM    2082  CD   .  GLN  A  263  ?  58.56100  68.80700  156.21800  1.000  15.29386  C   ?   A  ?  263  1  
ATOM    2083  OE1  .  GLN  A  263  ?  58.37000  69.73200  155.42300  1.000  15.34445  O   ?   A  ?  263  1  
ATOM    2084  NE2  .  GLN  A  263  ?  57.96000  67.63100  156.10800  1.000  16.13644  N   ?   A  ?  263  1  
ATOM    2085  N    .  ALA  A  264  ?  59.23500  72.06000  160.85800  1.000  12.90088  N   ?   A  ?  264  1  
ATOM    2086  CA   .  ALA  A  264  ?  59.20100  73.37600  161.48800  1.000  13.02750  C   ?   A  ?  264  1  
ATOM    2087  C    .  ALA  A  264  ?  60.42100  73.59700  162.38100  1.000  12.59832  C   ?   A  ?  264  1  
ATOM    2088  O    .  ALA  A  264  ?  60.99800  74.69000  162.39300  1.000  14.36459  O   ?   A  ?  264  1  
ATOM    2089  CB   .  ALA  A  264  ?  57.92900  73.55000  162.30500  1.000  13.72344  C   ?   A  ?  264  1  
ATOM    2090  N    .  LYS  A  265  ?  60.79500  72.58000  163.15400  1.000  13.40401  N   ?   A  ?  265  1  
ATOM    2091  C    .  LYS  A  265  ?  63.23400  72.91100  163.24600  1.000  16.55594  C   ?   A  ?  265  1  
ATOM    2092  O    .  LYS  A  265  ?  64.06000  73.76400  163.59500  1.000  14.37007  O   ?   A  ?  265  1  
ATOM    2093  CA   A  LYS  A  265  ?  61.95000  72.70100  164.03900  0.530  15.57921  C   ?   A  ?  265  1  
ATOM    2094  CB   A  LYS  A  265  ?  62.09400  71.46800  164.93500  0.530  16.05396  C   ?   A  ?  265  1  
ATOM    2095  CG   A  LYS  A  265  ?  60.94100  71.23500  165.87900  0.530  21.43689  C   ?   A  ?  265  1  
ATOM    2096  CD   A  LYS  A  265  ?  61.29400  70.16200  166.89600  0.530  23.36779  C   ?   A  ?  265  1  
ATOM    2097  CE   A  LYS  A  265  ?  60.09600  69.77500  167.74800  0.530  31.66134  C   ?   A  ?  265  1  
ATOM    2098  NZ   A  LYS  A  265  ?  60.50000  68.92800  168.90000  0.530  34.50664  N   ?   A  ?  265  1  
ATOM    2099  CA   B  LYS  A  265  ?  61.94200  72.70300  164.04400  0.470  15.58521  C   ?   A  ?  265  1  
ATOM    2100  CB   B  LYS  A  265  ?  62.04000  71.46800  164.94800  0.470  16.04736  C   ?   A  ?  265  1  
ATOM    2101  CG   B  LYS  A  265  ?  63.20400  71.46400  165.92400  0.470  17.90944  C   ?   A  ?  265  1  
ATOM    2102  CD   B  LYS  A  265  ?  63.02500  70.35400  166.95000  0.470  19.69455  C   ?   A  ?  265  1  
ATOM    2103  CE   B  LYS  A  265  ?  64.34600  69.92100  167.56600  0.470  28.42568  C   ?   A  ?  265  1  
ATOM    2104  NZ   B  LYS  A  265  ?  64.80800  68.62700  166.98600  0.470  19.29459  N   ?   A  ?  265  1  
ATOM    2105  N    .  ALA  A  266  ?  63.41000  72.14300  162.17400  1.000  13.75146  N   ?   A  ?  266  1  
ATOM    2106  CA   .  ALA  A  266  ?  64.60800  72.29100  161.35300  1.000  13.45269  C   ?   A  ?  266  1  
ATOM    2107  C    .  ALA  A  266  ?  64.65600  73.68300  160.73000  1.000  12.34684  C   ?   A  ?  266  1  
ATOM    2108  O    .  ALA  A  266  ?  65.70200  74.32500  160.70900  1.000  12.46047  O   ?   A  ?  266  1  
ATOM    2109  CB   .  ALA  A  266  ?  64.66200  71.21000  160.26100  1.000  12.86924  C   ?   A  ?  266  1  
ATOM    2110  N    .  THR  A  267  ?  63.51800  74.13600  160.21800  1.000  10.61677  N   ?   A  ?  267  1  
ATOM    2111  CA   .  THR  A  267  ?  63.45200  75.45200  159.58900  1.000  10.03933  C   ?   A  ?  267  1  
ATOM    2112  C    .  THR  A  267  ?  63.77100  76.53900  160.59700  1.000  11.19294  C   ?   A  ?  267  1  
ATOM    2113  O    .  THR  A  267  ?  64.61500  77.40400  160.34800  1.000  13.30584  O   ?   A  ?  267  1  
ATOM    2114  CB   .  THR  A  267  ?  62.07100  75.71300  158.97200  1.000  11.02113  C   ?   A  ?  267  1  
ATOM    2115  OG1  .  THR  A  267  ?  61.79700  74.69800  158.00000  1.000  12.04843  O   ?   A  ?  267  1  
ATOM    2116  CG2  .  THR  A  267  ?  62.05200  77.08700  158.30100  1.000  12.51489  C   ?   A  ?  267  1  
ATOM    2117  N    .  PHE  A  268  ?  63.09400  76.50000  161.73900  1.000  13.33667  N   ?   A  ?  268  1  
ATOM    2118  CA   .  PHE  A  268  ?  63.39100  77.47700  162.76800  1.000  13.37944  C   ?   A  ?  268  1  
ATOM    2119  C    .  PHE  A  268  ?  64.85300  77.41600  163.20100  1.000  12.84358  C   ?   A  ?  268  1  
ATOM    2120  O    .  PHE  A  268  ?  65.49500  78.45400  163.31300  1.000  13.69302  O   ?   A  ?  268  1  
ATOM    2121  CB   .  PHE  A  268  ?  62.52300  77.30500  164.01300  1.000  14.50844  C   ?   A  ?  268  1  
ATOM    2122  CG   .  PHE  A  268  ?  62.90900  78.26300  165.09200  1.000  14.89618  C   ?   A  ?  268  1  
ATOM    2123  CD1  .  PHE  A  268  ?  62.58400  79.59900  164.96800  1.000  16.95425  C   ?   A  ?  268  1  
ATOM    2124  CD2  .  PHE  A  268  ?  63.68300  77.85500  166.16600  1.000  17.26332  C   ?   A  ?  268  1  
ATOM    2125  CE1  .  PHE  A  268  ?  62.97600  80.51100  165.92400  1.000  22.94227  C   ?   A  ?  268  1  
ATOM    2126  CE2  .  PHE  A  268  ?  64.08100  78.75900  167.12200  1.000  19.38870  C   ?   A  ?  268  1  
ATOM    2127  CZ   .  PHE  A  268  ?  63.72800  80.08600  167.00600  1.000  18.85296  C   ?   A  ?  268  1  
ATOM    2128  N    .  ASN  A  269  ?  65.37000  76.21600  163.46200  1.000  11.75143  N   ?   A  ?  269  1  
ATOM    2129  CA   .  ASN  A  269  ?  66.73100  76.09700  163.98200  1.000  12.70260  C   ?   A  ?  269  1  
ATOM    2130  C    .  ASN  A  269  ?  67.74300  76.68500  163.00100  1.000  15.39551  C   ?   A  ?  269  1  
ATOM    2131  O    .  ASN  A  269  ?  68.69000  77.35800  163.41200  1.000  15.12054  O   ?   A  ?  269  1  
ATOM    2132  CB   .  ASN  A  269  ?  67.07400  74.63500  164.29800  1.000  12.75521  C   ?   A  ?  269  1  
ATOM    2133  CG   .  ASN  A  269  ?  66.38900  74.14300  165.56000  1.000  17.20743  C   ?   A  ?  269  1  
ATOM    2134  OD1  .  ASN  A  269  ?  65.76600  74.92500  166.27600  1.000  19.51955  O   ?   A  ?  269  1  
ATOM    2135  ND2  .  ASN  A  269  ?  66.51800  72.85000  165.85000  1.000  17.57380  N   ?   A  ?  269  1  
ATOM    2136  N    .  ILE  A  270  ?  67.52500  76.45800  161.70900  1.000  14.35012  N   ?   A  ?  270  1  
ATOM    2137  CA   .  ILE  A  270  ?  68.42700  77.00100  160.70700  1.000  12.59223  C   ?   A  ?  270  1  
ATOM    2138  C    .  ILE  A  270  ?  68.35800  78.52900  160.70700  1.000  13.70157  C   ?   A  ?  270  1  
ATOM    2139  O    .  ILE  A  270  ?  69.39300  79.19800  160.73000  1.000  14.14129  O   ?   A  ?  270  1  
ATOM    2140  CB   .  ILE  A  270  ?  68.11700  76.43300  159.31300  1.000  12.26434  C   ?   A  ?  270  1  
ATOM    2141  CG1  .  ILE  A  270  ?  68.52900  74.96200  159.22700  1.000  12.12024  C   ?   A  ?  270  1  
ATOM    2142  CG2  .  ILE  A  270  ?  68.81400  77.27500  158.21900  1.000  13.82466  C   ?   A  ?  270  1  
ATOM    2143  CD1  .  ILE  A  270  ?  68.07700  74.30200  157.90200  1.000  13.00542  C   ?   A  ?  270  1  
ATOM    2144  N    .  ALA  A  271  ?  67.14500  79.07700  160.69800  1.000  14.02711  N   ?   A  ?  271  1  
ATOM    2145  CA   .  ALA  A  271  ?  66.96400  80.53500  160.67400  1.000  11.25535  C   ?   A  ?  271  1  
ATOM    2146  C    .  ALA  A  271  ?  67.57100  81.16300  161.92400  1.000  15.01168  C   ?   A  ?  271  1  
ATOM    2147  O    .  ALA  A  271  ?  68.13500  82.25100  161.86800  1.000  17.49854  O   ?   A  ?  271  1  
ATOM    2148  CB   .  ALA  A  271  ?  65.47200  80.89600  160.55400  1.000  13.64009  C   ?   A  ?  271  1  
ATOM    2149  N    .  TYR  A  272  ?  67.45700  80.45900  163.04600  1.000  15.61059  N   ?   A  ?  272  1  
ATOM    2150  CA   .  TYR  A  272  ?  67.91100  80.95800  164.33500  1.000  16.87480  C   ?   A  ?  272  1  
ATOM    2151  C    .  TYR  A  272  ?  69.43400  80.99900  164.38000  1.000  18.16865  C   ?   A  ?  272  1  
ATOM    2152  O    .  TYR  A  272  ?  70.01900  81.98300  164.84400  1.000  18.77509  O   ?   A  ?  272  1  
ATOM    2153  CB   .  TYR  A  272  ?  67.34100  80.06300  165.44200  1.000  15.15595  C   ?   A  ?  272  1  
ATOM    2154  CG   .  TYR  A  272  ?  67.61900  80.45900  166.87400  1.000  23.57224  C   ?   A  ?  272  1  
ATOM    2155  CD1  .  TYR  A  272  ?  67.28700  81.71700  167.35200  1.000  22.85591  C   ?   A  ?  272  1  
ATOM    2156  CD2  .  TYR  A  272  ?  68.15500  79.53700  167.76400  1.000  29.02932  C   ?   A  ?  272  1  
ATOM    2157  CE1  .  TYR  A  272  ?  67.51800  82.06000  168.67900  1.000  26.04039  C   ?   A  ?  272  1  
ATOM    2158  CE2  .  TYR  A  272  ?  68.39400  79.87000  169.09000  1.000  32.39808  C   ?   A  ?  272  1  
ATOM    2159  CZ   .  TYR  A  272  ?  68.06900  81.13000  169.53600  1.000  30.30623  C   ?   A  ?  272  1  
ATOM    2160  OH   .  TYR  A  272  ?  68.30500  81.46700  170.85100  1.000  36.56037  O   ?   A  ?  272  1  
ATOM    2161  N    .  GLU  A  273  ?  70.08100  79.94200  163.88400  1.000  13.95038  N   ?   A  ?  273  1  
ATOM    2162  CA   .  GLU  A  273  ?  71.53800  79.93900  163.82800  1.000  16.81969  C   ?   A  ?  273  1  
ATOM    2163  C    .  GLU  A  273  ?  72.02200  81.03500  162.88000  1.000  19.36720  C   ?   A  ?  273  1  
ATOM    2164  O    .  GLU  A  273  ?  72.93600  81.79000  163.21500  1.000  19.08963  O   ?   A  ?  273  1  
ATOM    2165  CB   .  GLU  A  273  ?  72.08400  78.57600  163.39800  1.000  16.71013  C   ?   A  ?  273  1  
ATOM    2166  CG   .  GLU  A  273  ?  71.80900  77.44800  164.39900  1.000  23.36230  C   ?   A  ?  273  1  
ATOM    2167  CD   .  GLU  A  273  ?  72.37900  77.71700  165.79300  1.000  30.79622  C   ?   A  ?  273  1  
ATOM    2168  OE1  .  GLU  A  273  ?  73.55300  78.12900  165.90300  1.000  31.22519  O   ?   A  ?  273  1  
ATOM    2169  OE2  .  GLU  A  273  ?  71.64700  77.51200  166.78400  1.000  31.80263  O   ?   A  ?  273  1  
ATOM    2170  N    .  LEU  A  274  ?  71.39400  81.13700  161.71100  1.000  16.04352  N   ?   A  ?  274  1  
ATOM    2171  CA   .  LEU  A  274  ?  71.81800  82.12500  160.72300  1.000  16.36511  C   ?   A  ?  274  1  
ATOM    2172  C    .  LEU  A  274  ?  71.58900  83.54200  161.24700  1.000  17.09177  C   ?   A  ?  274  1  
ATOM    2173  O    .  LEU  A  274  ?  72.38400  84.44700  160.97900  1.000  23.56121  O   ?   A  ?  274  1  
ATOM    2174  CB   .  LEU  A  274  ?  71.08900  81.91700  159.39100  1.000  18.10307  C   ?   A  ?  274  1  
ATOM    2175  CG   .  LEU  A  274  ?  71.47400  80.68200  158.56200  1.000  19.42655  C   ?   A  ?  274  1  
ATOM    2176  CD1  .  LEU  A  274  ?  70.45600  80.45000  157.46000  1.000  18.06381  C   ?   A  ?  274  1  
ATOM    2177  CD2  .  LEU  A  274  ?  72.88900  80.81100  157.98800  1.000  15.30040  C   ?   A  ?  274  1  
ATOM    2178  N    .  ALA  A  275  ?  70.52500  83.72400  162.02500  1.000  15.38202  N   ?   A  ?  275  1  
ATOM    2179  CA   .  ALA  A  275  ?  70.22400  85.03400  162.59700  1.000  19.22510  C   ?   A  ?  275  1  
ATOM    2180  C    .  ALA  A  275  ?  71.31800  85.45500  163.57800  1.000  25.73398  C   ?   A  ?  275  1  
ATOM    2181  O    .  ALA  A  275  ?  71.53300  86.64900  163.80000  1.000  23.12289  O   ?   A  ?  275  1  
ATOM    2182  CB   .  ALA  A  275  ?  68.87200  85.02000  163.28800  1.000  19.47637  C   ?   A  ?  275  1  
ATOM    2183  N    .  GLN  A  276  ?  71.99200  84.46700  164.16300  1.000  21.48278  N   ?   A  ?  276  1  
ATOM    2184  CA   .  GLN  A  276  ?  73.07200  84.71700  165.12100  1.000  22.57004  C   ?   A  ?  276  1  
ATOM    2185  C    .  GLN  A  276  ?  74.43200  84.80400  164.44100  1.000  28.34303  C   ?   A  ?  276  1  
ATOM    2186  O    .  GLN  A  276  ?  75.44900  84.99900  165.11300  1.000  30.33399  O   ?   A  ?  276  1  
ATOM    2187  CB   .  GLN  A  276  ?  73.11800  83.62300  166.19100  1.000  18.07070  C   ?   A  ?  276  1  
ATOM    2188  CG   .  GLN  A  276  ?  71.89000  83.54300  167.08700  1.000  22.51379  C   ?   A  ?  276  1  
ATOM    2189  CD   .  GLN  A  276  ?  71.90400  82.31800  167.97900  1.000  34.54692  C   ?   A  ?  276  1  
ATOM    2190  OE1  .  GLN  A  276  ?  71.21500  81.33100  167.71200  1.000  26.76875  O   ?   A  ?  276  1  
ATOM    2191  NE2  .  GLN  A  276  ?  72.70000  82.37400  169.04700  1.000  27.41175  N   ?   A  ?  276  1  
ATOM    2192  N    .  GLY  A  277  ?  74.45500  84.66300  163.12000  1.000  22.96983  N   ?   A  ?  277  1  
ATOM    2193  CA   .  GLY  A  277  ?  75.70400  84.66800  162.37800  1.000  18.50490  C   ?   A  ?  277  1  
ATOM    2194  C    .  GLY  A  277  ?  76.47100  83.35900  162.48000  1.000  28.22198  C   ?   A  ?  277  1  
ATOM    2195  O    .  GLY  A  277  ?  77.68300  83.31200  162.24700  1.000  28.75837  O   ?   A  ?  277  1  
ATOM    2196  N    .  ILE  A  278  ?  75.76200  82.28800  162.82200  1.000  21.96937  N   ?   A  ?  278  1  
ATOM    2197  CA   .  ILE  A  278  ?  76.36900  80.96700  162.97300  1.000  18.97285  C   ?   A  ?  278  1  
ATOM    2198  C    .  ILE  A  278  ?  76.00500  80.07200  161.78300  1.000  21.47453  C   ?   A  ?  278  1  
ATOM    2199  O    .  ILE  A  278  ?  74.83900  80.00300  161.37900  1.000  22.25745  O   ?   A  ?  278  1  
ATOM    2200  CB   .  ILE  A  278  ?  75.93600  80.33000  164.30400  1.000  21.73572  C   ?   A  ?  278  1  
ATOM    2201  CG1  .  ILE  A  278  ?  76.38800  81.21700  165.46800  1.000  24.65213  C   ?   A  ?  278  1  
ATOM    2202  CG2  .  ILE  A  278  ?  76.47400  78.90000  164.43600  1.000  21.75011  C   ?   A  ?  278  1  
ATOM    2203  CD1  .  ILE  A  278  ?  75.75800  80.86700  166.79500  1.000  24.53750  C   ?   A  ?  278  1  
ATOM    2204  N    .  THR  A  279  ?  76.99800  79.38500  161.22600  1.000  18.20185  N   ?   A  ?  279  1  
ATOM    2205  CA   .  THR  A  279  ?  76.74500  78.47100  160.10900  1.000  19.67730  C   ?   A  ?  279  1  
ATOM    2206  C    .  THR  A  279  ?  76.08200  77.18800  160.60400  1.000  22.54656  C   ?   A  ?  279  1  
ATOM    2207  O    .  THR  A  279  ?  76.62300  76.53200  161.49300  1.000  19.75170  O   ?   A  ?  279  1  
ATOM    2208  CB   .  THR  A  279  ?  78.04700  78.10500  159.36800  1.000  25.72101  C   ?   A  ?  279  1  
ATOM    2209  OG1  .  THR  A  279  ?  78.64000  79.29900  158.83700  1.000  25.37259  O   ?   A  ?  279  1  
ATOM    2210  CG2  .  THR  A  279  ?  77.76700  77.13100  158.24100  1.000  21.54781  C   ?   A  ?  279  1  
ATOM    2211  N    .  PRO  A  280  ?  74.91400  76.82400  160.03000  1.000  19.16347  N   ?   A  ?  280  1  
ATOM    2212  CA   .  PRO  A  280  ?  74.25500  75.56900  160.41700  1.000  15.25897  C   ?   A  ?  280  1  
ATOM    2213  C    .  PRO  A  280  ?  75.14100  74.33100  160.27600  1.000  15.46106  C   ?   A  ?  280  1  
ATOM    2214  O    .  PRO  A  280  ?  75.86600  74.17900  159.28900  1.000  19.14344  O   ?   A  ?  280  1  
ATOM    2215  CB   .  PRO  A  280  ?  73.07300  75.48500  159.44700  1.000  14.86458  C   ?   A  ?  280  1  
ATOM    2216  CG   .  PRO  A  280  ?  72.73200  76.91900  159.15600  1.000  13.55025  C   ?   A  ?  280  1  
ATOM    2217  CD   .  PRO  A  280  ?  74.06700  77.62500  159.12200  1.000  15.43462  C   ?   A  ?  280  1  
ATOM    2218  N    .  THR  A  281  ?  75.10000  73.47200  161.29100  1.000  17.35284  N   ?   A  ?  281  1  
ATOM    2219  CA   .  THR  A  281  ?  75.74100  72.15400  161.26900  1.000  14.04408  C   ?   A  ?  281  1  
ATOM    2220  C    .  THR  A  281  ?  74.72800  71.15700  161.80900  1.000  15.09756  C   ?   A  ?  281  1  
ATOM    2221  O    .  THR  A  281  ?  73.76600  71.55700  162.46800  1.000  16.01956  O   ?   A  ?  281  1  
ATOM    2222  CB   .  THR  A  281  ?  77.00700  72.09000  162.13300  1.000  16.88214  C   ?   A  ?  281  1  
ATOM    2223  OG1  .  THR  A  281  ?  76.63600  72.21000  163.51300  1.000  21.13242  O   ?   A  ?  281  1  
ATOM    2224  CG2  .  THR  A  281  ?  77.97200  73.21400  161.77700  1.000  21.53414  C   ?   A  ?  281  1  
ATOM    2225  N    .  LYS  A  282  ?  74.93900  69.86700  161.55700  1.000  18.82354  N   ?   A  ?  282  1  
ATOM    2226  CA   .  LYS  A  282  ?  74.07500  68.85400  162.15100  1.000  18.03008  C   ?   A  ?  282  1  
ATOM    2227  C    .  LYS  A  282  ?  74.02800  69.00600  163.67200  1.000  16.56706  C   ?   A  ?  282  1  
ATOM    2228  O    .  LYS  A  282  ?  72.97100  68.82600  164.27800  1.000  19.13159  O   ?   A  ?  282  1  
ATOM    2229  CB   .  LYS  A  282  ?  74.54100  67.44200  161.78700  1.000  20.53744  C   ?   A  ?  282  1  
ATOM    2230  CG   .  LYS  A  282  ?  73.71100  66.36200  162.46800  1.000  24.47588  C   ?   A  ?  282  1  
ATOM    2231  CD   .  LYS  A  282  ?  74.05800  64.97500  161.96800  1.000  28.46146  C   ?   A  ?  282  1  
ATOM    2232  CE   .  LYS  A  282  ?  73.12800  63.93700  162.58000  1.000  31.05509  C   ?   A  ?  282  1  
ATOM    2233  NZ   .  LYS  A  282  ?  73.43100  62.56900  162.06900  1.000  46.16272  N   ?   A  ?  282  1  
ATOM    2234  N    .  ASP  A  283  ?  75.15900  69.34500  164.28300  1.000  18.90756  N   ?   A  ?  283  1  
ATOM    2235  CA   .  ASP  A  283  ?  75.20600  69.50600  165.72800  1.000  19.49734  C   ?   A  ?  283  1  
ATOM    2236  C    .  ASP  A  283  ?  74.33400  70.66000  166.21700  1.000  20.31993  C   ?   A  ?  283  1  
ATOM    2237  O    .  ASP  A  283  ?  73.63400  70.51600  167.22600  1.000  26.25177  O   ?   A  ?  283  1  
ATOM    2238  CB   .  ASP  A  283  ?  76.64100  69.73300  166.21400  1.000  26.38273  C   ?   A  ?  283  1  
ATOM    2239  CG   .  ASP  A  283  ?  77.47200  68.46700  166.21300  1.000  36.71642  C   ?   A  ?  283  1  
ATOM    2240  OD1  .  ASP  A  283  ?  76.90800  67.37500  165.99300  1.000  36.60431  O   ?   A  ?  283  1  
ATOM    2241  OD2  .  ASP  A  283  ?  78.69600  68.56800  166.45300  1.000  43.70620  O   ?   A  ?  283  1  
ATOM    2242  N    .  ASN  A  284  ?  74.37100  71.80800  165.53700  1.000  16.80127  N   ?   A  ?  284  1  
ATOM    2243  CA   .  ASN  A  284  ?  73.68900  72.97200  166.10800  1.000  18.13238  C   ?   A  ?  284  1  
ATOM    2244  C    .  ASN  A  284  ?  72.25100  73.16100  165.58900  1.000  18.42379  C   ?   A  ?  284  1  
ATOM    2245  O    .  ASN  A  284  ?  71.52200  73.98300  166.14500  1.000  22.01970  O   ?   A  ?  284  1  
ATOM    2246  CB   .  ASN  A  284  ?  74.51700  74.27200  165.91800  1.000  17.55387  C   ?   A  ?  284  1  
ATOM    2247  CG   .  ASN  A  284  ?  74.70000  74.68400  164.45600  1.000  22.69986  C   ?   A  ?  284  1  
ATOM    2248  OD1  .  ASN  A  284  ?  73.86400  74.41400  163.60300  1.000  17.68518  O   ?   A  ?  284  1  
ATOM    2249  ND2  .  ASN  A  284  ?  75.80300  75.37900  164.17800  1.000  20.98916  N   ?   A  ?  284  1  
ATOM    2250  N    .  ILE  A  285  ?  71.82000  72.40100  164.57200  1.000  15.27452  N   ?   A  ?  285  1  
ATOM    2251  CA   .  ILE  A  285  ?  70.39500  72.42200  164.22500  1.000  16.19192  C   ?   A  ?  285  1  
ATOM    2252  C    .  ILE  A  285  ?  69.66900  71.10900  164.55600  1.000  13.99616  C   ?   A  ?  285  1  
ATOM    2253  O    .  ILE  A  285  ?  68.43700  71.08500  164.58500  1.000  15.77316  O   ?   A  ?  285  1  
ATOM    2254  CB   .  ILE  A  285  ?  70.15700  72.78300  162.73900  1.000  15.17708  C   ?   A  ?  285  1  
ATOM    2255  CG1  .  ILE  A  285  ?  70.62400  71.66500  161.80200  1.000  15.04931  C   ?   A  ?  285  1  
ATOM    2256  CG2  .  ILE  A  285  ?  70.80400  74.12600  162.39600  1.000  16.67498  C   ?   A  ?  285  1  
ATOM    2257  CD1  .  ILE  A  285  ?  70.05800  71.79700  160.38600  1.000  16.41598  C   ?   A  ?  285  1  
ATOM    2258  N    .  GLY  A  286  ?  70.41500  70.02800  164.77900  1.000  15.44346  N   ?   A  ?  286  1  
ATOM    2259  CA   .  GLY  A  286  ?  69.82100  68.77200  165.21100  1.000  19.34226  C   ?   A  ?  286  1  
ATOM    2260  C    .  GLY  A  286  ?  69.31400  67.83400  164.13500  1.000  15.90751  C   ?   A  ?  286  1  
ATOM    2261  O    .  GLY  A  286  ?  68.56100  66.90900  164.43700  1.000  15.57825  O   ?   A  ?  286  1  
ATOM    2262  N    .  TYR  A  287  ?  69.72100  68.07400  162.88700  1.000  13.31649  N   ?   A  ?  287  1  
ATOM    2263  CA   .  TYR  A  287  ?  69.29300  67.27300  161.73700  1.000  13.58949  C   ?   A  ?  287  1  
ATOM    2264  C    .  TYR  A  287  ?  70.42500  67.13700  160.73800  1.000  13.73509  C   ?   A  ?  287  1  
ATOM    2265  O    .  TYR  A  287  ?  71.24100  68.05200  160.61600  1.000  14.84499  O   ?   A  ?  287  1  
ATOM    2266  CB   .  TYR  A  287  ?  68.09600  67.92200  161.02600  1.000  11.80984  C   ?   A  ?  287  1  
ATOM    2267  CG   .  TYR  A  287  ?  66.88500  68.06100  161.91100  1.000  12.41178  C   ?   A  ?  287  1  
ATOM    2268  CD1  .  TYR  A  287  ?  66.71000  69.18900  162.70500  1.000  14.61997  C   ?   A  ?  287  1  
ATOM    2269  CD2  .  TYR  A  287  ?  65.92500  67.05700  161.96100  1.000  12.73199  C   ?   A  ?  287  1  
ATOM    2270  CE1  .  TYR  A  287  ?  65.61000  69.32000  163.53200  1.000  15.53413  C   ?   A  ?  287  1  
ATOM    2271  CE2  .  TYR  A  287  ?  64.82100  67.17400  162.79200  1.000  15.13462  C   ?   A  ?  287  1  
ATOM    2272  CZ   .  TYR  A  287  ?  64.66900  68.31400  163.57100  1.000  14.94566  C   ?   A  ?  287  1  
ATOM    2273  OH   .  TYR  A  287  ?  63.57600  68.44200  164.40600  1.000  17.23503  O   ?   A  ?  287  1  
ATOM    2274  N    .  ASP  A  288  ?  70.47000  66.00500  160.02800  1.000  14.69469  N   ?   A  ?  288  1  
ATOM    2275  CA   .  ASP  A  288  ?  71.41100  65.82700  158.92100  1.000  15.04351  C   ?   A  ?  288  1  
ATOM    2276  C    .  ASP  A  288  ?  71.20400  66.88200  157.84800  1.000  15.85503  C   ?   A  ?  288  1  
ATOM    2277  O    .  ASP  A  288  ?  70.06500  67.19000  157.48200  1.000  15.07122  O   ?   A  ?  288  1  
ATOM    2278  CB   .  ASP  A  288  ?  71.23900  64.45400  158.26500  1.000  17.09130  C   ?   A  ?  288  1  
ATOM    2279  CG   .  ASP  A  288  ?  71.72600  63.32500  159.12600  1.000  25.17001  C   ?   A  ?  288  1  
ATOM    2280  OD1  .  ASP  A  288  ?  72.89500  63.36600  159.55400  1.000  33.07088  O   ?   A  ?  288  1  
ATOM    2281  OD2  .  ASP  A  288  ?  70.93300  62.38700  159.36600  1.000  33.26819  O   ?   A  ?  288  1  
ATOM    2282  N    .  ILE  A  289  ?  72.30900  67.41400  157.33600  1.000  13.70909  N   ?   A  ?  289  1  
ATOM    2283  CA   .  ILE  A  289  ?  72.27200  68.35400  156.21800  1.000  14.45939  C   ?   A  ?  289  1  
ATOM    2284  C    .  ILE  A  289  ?  72.80600  67.62000  154.99700  1.000  16.83137  C   ?   A  ?  289  1  
ATOM    2285  O    .  ILE  A  289  ?  73.85900  66.97600  155.05900  1.000  19.36032  O   ?   A  ?  289  1  
ATOM    2286  CB   .  ILE  A  289  ?  73.08600  69.61900  156.51800  1.000  14.48104  C   ?   A  ?  289  1  
ATOM    2287  CG1  .  ILE  A  289  ?  72.54600  70.31200  157.76800  1.000  17.67961  C   ?   A  ?  289  1  
ATOM    2288  CG2  .  ILE  A  289  ?  73.04600  70.58100  155.32400  1.000  16.29997  C   ?   A  ?  289  1  
ATOM    2289  CD1  .  ILE  A  289  ?  73.45800  71.40600  158.30500  1.000  18.12992  C   ?   A  ?  289  1  
ATOM    2290  N    .  THR  A  290  ?  72.06500  67.70400  153.89700  1.000  11.44526  N   ?   A  ?  290  1  
ATOM    2291  CA   .  THR  A  290  ?  72.39200  66.98000  152.66900  1.000  12.84216  C   ?   A  ?  290  1  
ATOM    2292  C    .  THR  A  290  ?  72.82600  67.96100  151.58400  1.000  16.59041  C   ?   A  ?  290  1  
ATOM    2293  O    .  THR  A  290  ?  72.25300  69.03500  151.45800  1.000  13.35505  O   ?   A  ?  290  1  
ATOM    2294  CB   .  THR  A  290  ?  71.17000  66.16700  152.18200  1.000  14.08584  C   ?   A  ?  290  1  
ATOM    2295  OG1  .  THR  A  290  ?  70.76900  65.25300  153.20900  1.000  16.42244  O   ?   A  ?  290  1  
ATOM    2296  CG2  .  THR  A  290  ?  71.48700  65.38200  150.91000  1.000  17.30849  C   ?   A  ?  290  1  
ATOM    2297  N    .  ASP  A  291  ?  73.86900  67.61300  150.83600  1.000  14.64012  N   ?   A  ?  291  1  
ATOM    2298  CA   .  ASP  A  291  ?  74.36300  68.47500  149.75800  1.000  13.90963  C   ?   A  ?  291  1  
ATOM    2299  C    .  ASP  A  291  ?  74.69100  69.89000  150.26800  1.000  15.82295  C   ?   A  ?  291  1  
ATOM    2300  O    .  ASP  A  291  ?  74.62200  70.88000  149.53200  1.000  18.10248  O   ?   A  ?  291  1  
ATOM    2301  CB   .  ASP  A  291  ?  73.32800  68.53100  148.60800  1.000  15.08500  C   ?   A  ?  291  1  
ATOM    2302  CG   .  ASP  A  291  ?  73.20100  67.20900  147.86100  1.000  20.96748  C   ?   A  ?  291  1  
ATOM    2303  OD1  .  ASP  A  291  ?  74.23700  66.63900  147.45600  1.000  17.03072  O   ?   A  ?  291  1  
ATOM    2304  OD2  .  ASP  A  291  ?  72.06100  66.74500  147.66400  1.000  21.06826  O   ?   A  ?  291  1  
ATOM    2305  N    .  GLY  A  292  ?  75.06600  69.97800  151.54000  1.000  12.22444  N   ?   A  ?  292  1  
ATOM    2306  CA   .  GLY  A  292  ?  75.43200  71.24700  152.14800  1.000  15.09732  C   ?   A  ?  292  1  
ATOM    2307  C    .  GLY  A  292  ?  74.32100  72.25300  152.39300  1.000  16.02874  C   ?   A  ?  292  1  
ATOM    2308  O    .  GLY  A  292  ?  74.55400  73.29100  153.01700  1.000  17.55157  O   ?   A  ?  292  1  
ATOM    2309  N    .  LYS  A  293  ?  73.11300  71.95900  151.91700  1.000  12.87476  N   ?   A  ?  293  1  
ATOM    2310  CA   .  LYS  A  293  ?  72.04900  72.96300  151.90900  1.000  14.40493  C   ?   A  ?  293  1  
ATOM    2311  C    .  LYS  A  293  ?  70.67700  72.47400  152.33700  1.000  13.15190  C   ?   A  ?  293  1  
ATOM    2312  O    .  LYS  A  293  ?  69.81400  73.30000  152.63400  1.000  13.52103  O   ?   A  ?  293  1  
ATOM    2313  CB   .  LYS  A  293  ?  71.90600  73.56200  150.50500  1.000  14.91794  C   ?   A  ?  293  1  
ATOM    2314  CG   .  LYS  A  293  ?  73.10100  74.37200  150.04700  1.000  17.65132  C   ?   A  ?  293  1  
ATOM    2315  CD   .  LYS  A  293  ?  72.93700  74.83100  148.61500  1.000  19.47839  C   ?   A  ?  293  1  
ATOM    2316  CE   .  LYS  A  293  ?  74.23600  75.46500  148.09600  1.000  18.51663  C   ?   A  ?  293  1  
ATOM    2317  NZ   .  LYS  A  293  ?  74.37200  76.90100  148.49100  1.000  15.96082  N   ?   A  ?  293  1  
ATOM    2318  N    .  TYR  A  294  ?  70.45500  71.16000  152.32000  1.000  10.49396  N   ?   A  ?  294  1  
ATOM    2319  CA   .  TYR  A  294  ?  69.10300  70.61500  152.45500  1.000   9.93094  C   ?   A  ?  294  1  
ATOM    2320  C    .  TYR  A  294  ?  68.91000  69.84100  153.73900  1.000  12.61956  C   ?   A  ?  294  1  
ATOM    2321  O    .  TYR  A  294  ?  69.78500  69.07800  154.13600  1.000  13.77893  O   ?   A  ?  294  1  
ATOM    2322  CB   .  TYR  A  294  ?  68.77500  69.66900  151.29000  1.000   9.53145  C   ?   A  ?  294  1  
ATOM    2323  CG   .  TYR  A  294  ?  68.81600  70.28700  149.91600  1.000  12.33496  C   ?   A  ?  294  1  
ATOM    2324  CD1  .  TYR  A  294  ?  70.00300  70.34600  149.19800  1.000  14.94089  C   ?   A  ?  294  1  
ATOM    2325  CD2  .  TYR  A  294  ?  67.66200  70.78000  149.32500  1.000  12.27588  C   ?   A  ?  294  1  
ATOM    2326  CE1  .  TYR  A  294  ?  70.03800  70.90600  147.93500  1.000  16.97857  C   ?   A  ?  294  1  
ATOM    2327  CE2  .  TYR  A  294  ?  67.67900  71.33000  148.05300  1.000  13.30017  C   ?   A  ?  294  1  
ATOM    2328  CZ   .  TYR  A  294  ?  68.87100  71.39600  147.36800  1.000  14.83244  C   ?   A  ?  294  1  
ATOM    2329  OH   .  TYR  A  294  ?  68.90900  71.93700  146.09700  1.000  15.27455  O   ?   A  ?  294  1  
ATOM    2330  N    .  VAL  A  295  ?  67.75000  70.00600  154.36600  1.000  10.54306  N   ?   A  ?  295  1  
ATOM    2331  CA   .  VAL  A  295  ?  67.35800  69.11900  155.44600  1.000  10.43820  C   ?   A  ?  295  1  
ATOM    2332  C    .  VAL  A  295  ?  66.11500  68.34700  155.00700  1.000  10.61631  C   ?   A  ?  295  1  
ATOM    2333  O    .  VAL  A  295  ?  65.05800  68.93900  154.76300  1.000  11.99928  O   ?   A  ?  295  1  
ATOM    2334  CB   .  VAL  A  295  ?  67.09400  69.87500  156.74500  1.000   9.73220  C   ?   A  ?  295  1  
ATOM    2335  CG1  .  VAL  A  295  ?  66.50100  68.91100  157.78700  1.000  13.39601  C   ?   A  ?  295  1  
ATOM    2336  CG2  .  VAL  A  295  ?  68.39000  70.50700  157.27000  1.000  12.29582  C   ?   A  ?  295  1  
ATOM    2337  N    .  TRP  A  296  ?  66.27100  67.03300  154.87600  1.000  10.24291  N   ?   A  ?  296  1  
ATOM    2338  CA   .  TRP  A  296  ?  65.18700  66.14400  154.47600  1.000  10.96755  C   ?   A  ?  296  1  
ATOM    2339  C    .  TRP  A  296  ?  64.62400  65.42200  155.68400  1.000  14.84594  C   ?   A  ?  296  1  
ATOM    2340  O    .  TRP  A  296  ?  65.35700  64.77100  156.43500  1.000  14.89256  O   ?   A  ?  296  1  
ATOM    2341  CB   .  TRP  A  296  ?  65.67400  65.13200  153.43600  1.000  11.50503  C   ?   A  ?  296  1  
ATOM    2342  CG   .  TRP  A  296  ?  66.23500  65.75700  152.20100  1.000   9.78742  C   ?   A  ?  296  1  
ATOM    2343  CD1  .  TRP  A  296  ?  67.53200  65.71200  151.77200  1.000  10.50635  C   ?   A  ?  296  1  
ATOM    2344  CD2  .  TRP  A  296  ?  65.52200  66.53800  151.23400  1.000  10.71513  C   ?   A  ?  296  1  
ATOM    2345  NE1  .  TRP  A  296  ?  67.66500  66.39300  150.58900  1.000  12.85029  N   ?   A  ?  296  1  
ATOM    2346  CE2  .  TRP  A  296  ?  66.44500  66.92100  150.24000  1.000  11.92206  C   ?   A  ?  296  1  
ATOM    2347  CE3  .  TRP  A  296  ?  64.19000  66.95400  151.11300  1.000   9.54152  C   ?   A  ?  296  1  
ATOM    2348  CZ2  .  TRP  A  296  ?  66.08700  67.69200  149.13800  1.000  11.55577  C   ?   A  ?  296  1  
ATOM    2349  CZ3  .  TRP  A  296  ?  63.82800  67.71800  150.01100  1.000  11.70013  C   ?   A  ?  296  1  
ATOM    2350  CH2  .  TRP  A  296  ?  64.76900  68.08000  149.04000  1.000  11.86072  C   ?   A  ?  296  1  
ATOM    2351  N    .  ILE  A  297  ?  63.31500  65.55200  155.87700  1.000  10.96753  N   ?   A  ?  297  1  
ATOM    2352  CA   .  ILE  A  297  ?  62.62700  64.91900  156.99300  1.000  11.09716  C   ?   A  ?  297  1  
ATOM    2353  C    .  ILE  A  297  ?  61.85700  63.71400  156.44500  1.000  13.29169  C   ?   A  ?  297  1  
ATOM    2354  O    .  ILE  A  297  ?  61.17100  63.84200  155.43300  1.000  13.74338  O   ?   A  ?  297  1  
ATOM    2355  CB   .  ILE  A  297  ?  61.67400  65.91800  157.67700  1.000  12.76794  C   ?   A  ?  297  1  
ATOM    2356  CG1  .  ILE  A  297  ?  62.44800  67.14900  158.19000  1.000  13.55179  C   ?   A  ?  297  1  
ATOM    2357  CG2  .  ILE  A  297  ?  60.88100  65.24100  158.78500  1.000  12.37317  C   ?   A  ?  297  1  
ATOM    2358  CD1  .  ILE  A  297  ?  63.57200  66.82600  159.19900  1.000  13.12454  C   ?   A  ?  297  1  
ATOM    2359  N    .  PRO  A  298  ?  61.99000  62.54000  157.08200  1.000  11.45067  N   ?   A  ?  298  1  
ATOM    2360  CA   .  PRO  A  298  ?  61.32700  61.35400  156.51600  1.000   9.92836  C   ?   A  ?  298  1  
ATOM    2361  C    .  PRO  A  298  ?  59.80700  61.43200  156.50200  1.000  11.57407  C   ?   A  ?  298  1  
ATOM    2362  O    .  PRO  A  298  ?  59.17700  62.05100  157.36600  1.000  14.75783  O   ?   A  ?  298  1  
ATOM    2363  CB   .  PRO  A  298  ?  61.75800  60.21700  157.44800  1.000  15.15496  C   ?   A  ?  298  1  
ATOM    2364  CG   .  PRO  A  298  ?  63.00000  60.70900  158.10900  1.000  19.32842  C   ?   A  ?  298  1  
ATOM    2365  CD   .  PRO  A  298  ?  62.85300  62.20400  158.22700  1.000  13.75471  C   ?   A  ?  298  1  
ATOM    2366  N    .  TYR  A  299  ?  59.24100  60.76700  155.50500  1.000  12.74797  N   ?   A  ?  299  1  
ATOM    2367  CA   .  TYR  A  299  ?  57.82200  60.45100  155.46200  1.000  10.93084  C   ?   A  ?  299  1  
ATOM    2368  C    .  TYR  A  299  ?  57.57600  59.10800  156.12300  1.000  12.30508  C   ?   A  ?  299  1  
ATOM    2369  O    .  TYR  A  299  ?  58.47700  58.27600  156.16300  1.000  16.39223  O   ?   A  ?  299  1  
ATOM    2370  CB   .  TYR  A  299  ?  57.35300  60.37300  154.02700  1.000  11.49123  C   ?   A  ?  299  1  
ATOM    2371  CG   .  TYR  A  299  ?  57.13300  61.68400  153.32800  1.000  10.23718  C   ?   A  ?  299  1  
ATOM    2372  CD1  .  TYR  A  299  ?  56.02000  62.46200  153.62700  1.000  11.30858  C   ?   A  ?  299  1  
ATOM    2373  CD2  .  TYR  A  299  ?  57.99000  62.11400  152.31800  1.000   9.77861  C   ?   A  ?  299  1  
ATOM    2374  CE1  .  TYR  A  299  ?  55.78300  63.65200  152.96300  1.000  10.48609  C   ?   A  ?  299  1  
ATOM    2375  CE2  .  TYR  A  299  ?  57.75600  63.30000  151.62900  1.000  10.01974  C   ?   A  ?  299  1  
ATOM    2376  CZ   .  TYR  A  299  ?  56.64400  64.06900  151.96900  1.000   9.81793  C   ?   A  ?  299  1  
ATOM    2377  OH   .  TYR  A  299  ?  56.38100  65.25600  151.31700  1.000  14.16348  O   ?   A  ?  299  1  
ATOM    2378  N    .  LYS  A  300  ?  56.34500  58.87000  156.57300  1.000  11.76834  N   ?   A  ?  300  1  
ATOM    2379  CA   .  LYS  A  300  ?  55.99200  57.60300  157.22000  1.000  11.33587  C   ?   A  ?  300  1  
ATOM    2380  C    .  LYS  A  300  ?  54.60200  57.12400  156.77000  1.000  12.89232  C   ?   A  ?  300  1  
ATOM    2381  O    .  LYS  A  300  ?  53.63600  57.89200  156.80600  1.000  12.99699  O   ?   A  ?  300  1  
ATOM    2382  CB   .  LYS  A  300  ?  56.02900  57.76100  158.74800  1.000  17.46962  C   ?   A  ?  300  1  
ATOM    2383  CG   .  LYS  A  300  ?  55.60500  56.51700  159.50600  1.000  24.47357  C   ?   A  ?  300  1  
ATOM    2384  CD   .  LYS  A  300  ?  55.90000  56.65200  160.99100  1.000  33.92682  C   ?   A  ?  300  1  
ATOM    2385  CE   .  LYS  A  300  ?  55.70900  55.33100  161.70900  1.000  35.64013  C   ?   A  ?  300  1  
ATOM    2386  NZ   .  LYS  A  300  ?  56.54700  54.23700  161.14100  1.000  46.12724  N   ?   A  ?  300  1  
ATOM    2387  N    .  LYS  A  301  ?  54.49500  55.85700  156.37400  1.000  11.20564  N   ?   A  ?  301  1  
ATOM    2388  CA   .  LYS  A  301  ?  53.19800  55.29300  155.94500  1.000  11.20847  C   ?   A  ?  301  1  
ATOM    2389  C    .  LYS  A  301  ?  52.21300  55.21100  157.11800  1.000  14.36244  C   ?   A  ?  301  1  
ATOM    2390  O    .  LYS  A  301  ?  52.59200  54.79900  158.21900  1.000  14.61766  O   ?   A  ?  301  1  
ATOM    2391  CB   .  LYS  A  301  ?  53.40400  53.89900  155.32800  1.000  13.47085  C   ?   A  ?  301  1  
ATOM    2392  CG   .  LYS  A  301  ?  52.15300  53.28600  154.71300  1.000  14.96384  C   ?   A  ?  301  1  
ATOM    2393  CD   .  LYS  A  301  ?  52.37200  51.80200  154.34700  1.000  13.58261  C   ?   A  ?  301  1  
ATOM    2394  CE   .  LYS  A  301  ?  53.44000  51.65800  153.26400  1.000  13.10314  C   ?   A  ?  301  1  
ATOM    2395  NZ   .  LYS  A  301  ?  53.69500  50.21200  152.92800  1.000  17.18600  N   ?   A  ?  301  1  
ATOM    2396  N    .  ILE  A  302  ?  50.95900  55.60400  156.87500  1.000  11.39724  N   ?   A  ?  302  1  
ATOM    2397  CA   .  ILE  A  302  ?  49.89800  55.56400  157.89600  1.000  13.28424  C   ?   A  ?  302  1  
ATOM    2398  C    .  ILE  A  302  ?  48.64200  54.88900  157.35000  1.000  14.36062  C   ?   A  ?  302  1  
ATOM    2399  O    .  ILE  A  302  ?  48.05900  55.34700  156.34600  1.000  13.65876  O   ?   A  ?  302  1  
ATOM    2400  CB   .  ILE  A  302  ?  49.52400  56.98000  158.40600  1.000  14.08054  C   ?   A  ?  302  1  
ATOM    2401  CG1  .  ILE  A  302  ?  50.74400  57.73300  158.96200  1.000  15.20964  C   ?   A  ?  302  1  
ATOM    2402  CG2  .  ILE  A  302  ?  48.37400  56.89000  159.42500  1.000  16.94986  C   ?   A  ?  302  1  
ATOM    2403  CD1  .  ILE  A  302  ?  51.30500  57.14000  160.26200  1.000  17.19470  C   ?   A  ?  302  1  
ATOM    2404  N    .  THR  A  303  ?  48.21600  53.81000  158.00600  1.000  13.92669  N   ?   A  ?  303  1  
ATOM    2405  CA   .  THR  A  303  ?  46.91600  53.20300  157.72800  1.000  14.29367  C   ?   A  ?  303  1  
ATOM    2406  C    .  THR  A  303  ?  46.21800  52.95500  159.05500  1.000  16.79541  C   ?   A  ?  303  1  
ATOM    2407  O    .  THR  A  303  ?  46.74700  53.31700  160.11000  1.000  16.21400  O   ?   A  ?  303  1  
ATOM    2408  CB   .  THR  A  303  ?  47.02000  51.87100  156.94600  1.000  15.36313  C   ?   A  ?  303  1  
ATOM    2409  OG1  .  THR  A  303  ?  47.64600  50.87900  157.77100  1.000  19.91501  O   ?   A  ?  303  1  
ATOM    2410  CG2  .  THR  A  303  ?  47.83100  52.04600  155.65900  1.000  16.78601  C   ?   A  ?  303  1  
ATOM    2411  N    .  LYS  A  304  ?  45.04900  52.31900  159.02200  1.000  17.45388  N   ?   A  ?  304  1  
ATOM    2412  CA   .  LYS  A  304  ?  44.35700  52.03700  160.27900  1.000  17.39496  C   ?   A  ?  304  1  
ATOM    2413  C    .  LYS  A  304  ?  45.22000  51.17500  161.20300  1.000  22.31963  C   ?   A  ?  304  1  
ATOM    2414  O    .  LYS  A  304  ?  45.06000  51.22300  162.42200  1.000  28.52037  O   ?   A  ?  304  1  
ATOM    2415  CB   .  LYS  A  304  ?  43.00900  51.35300  160.03000  1.000  20.86526  C   ?   A  ?  304  1  
ATOM    2416  CG   .  LYS  A  304  ?  43.11100  49.98300  159.38000  1.000  29.70313  C   ?   A  ?  304  1  
ATOM    2417  CD   .  LYS  A  304  ?  41.72700  49.40300  159.09300  1.000  41.89804  C   ?   A  ?  304  1  
ATOM    2418  CE   .  LYS  A  304  ?  41.82500  48.03900  158.42600  1.000  40.78237  C   ?   A  ?  304  1  
ATOM    2419  NZ   .  LYS  A  304  ?  40.51800  47.61600  157.84300  1.000  50.04993  N   ?   A  ?  304  1  
ATOM    2420  N    .  ASP  A  305  ?  46.14900  50.41500  160.62500  1.000  25.10069  N   ?   A  ?  305  1  
ATOM    2421  CA   .  ASP  A  305  ?  47.00300  49.50400  161.39700  1.000  29.13406  C   ?   A  ?  305  1  
ATOM    2422  C    .  ASP  A  305  ?  48.00700  50.21500  162.30300  1.000  28.72484  C   ?   A  ?  305  1  
ATOM    2423  O    .  ASP  A  305  ?  48.50800  49.62700  163.25600  1.000  30.57532  O   ?   A  ?  305  1  
ATOM    2424  CB   .  ASP  A  305  ?  47.76300  48.56400  160.45700  1.000  30.02107  C   ?   A  ?  305  1  
ATOM    2425  CG   .  ASP  A  305  ?  46.84600  47.60800  159.71800  1.000  45.43905  C   ?   A  ?  305  1  
ATOM    2426  OD1  .  ASP  A  305  ?  45.75800  47.28900  160.24700  1.000  47.64800  O   ?   A  ?  305  1  
ATOM    2427  OD2  .  ASP  A  305  ?  47.21900  47.17300  158.60900  1.000  52.52647  O   ?   A  ?  305  1  
ATOM    2428  N    .  ASN  A  306  ?  48.31300  51.47100  162.01300  1.000  20.94595  N   ?   A  ?  306  1  
ATOM    2429  CA   .  ASN  A  306  ?  49.27900  52.19600  162.82400  1.000  23.28451  C   ?   A  ?  306  1  
ATOM    2430  C    .  ASN  A  306  ?  48.90500  53.66200  162.95400  1.000  20.70436  C   ?   A  ?  306  1  
ATOM    2431  O    .  ASN  A  306  ?  49.76800  54.54300  162.97300  1.000  21.00503  O   ?   A  ?  306  1  
ATOM    2432  CB   .  ASN  A  306  ?  50.69700  52.05000  162.24700  1.000  21.70307  C   ?   A  ?  306  1  
ATOM    2433  CG   .  ASN  A  306  ?  50.85900  52.71400  160.89000  1.000  21.84633  C   ?   A  ?  306  1  
ATOM    2434  OD1  .  ASN  A  306  ?  49.93900  52.71100  160.07300  1.000  20.50254  O   ?   A  ?  306  1  
ATOM    2435  ND2  .  ASN  A  306  ?  52.03400  53.28600  160.64500  1.000  17.66976  N   ?   A  ?  306  1  
ATOM    2436  N    .  ILE  A  307  ?  47.60500  53.91500  163.07400  1.000  21.16387  N   ?   A  ?  307  1  
ATOM    2437  CA   .  ILE  A  307  ?  47.10600  55.27900  163.10000  1.000  21.84707  C   ?   A  ?  307  1  
ATOM    2438  C    .  ILE  A  307  ?  47.73800  56.07900  164.24500  1.000  23.44963  C   ?   A  ?  307  1  
ATOM    2439  O    .  ILE  A  307  ?  47.89000  57.29500  164.14200  1.000  31.28775  O   ?   A  ?  307  1  
ATOM    2440  CB   .  ILE  A  307  ?  45.55900  55.28600  163.17400  1.000  27.04019  C   ?   A  ?  307  1  
ATOM    2441  CG1  .  ILE  A  307  ?  45.00800  56.68300  162.88600  1.000  30.59704  C   ?   A  ?  307  1  
ATOM    2442  CG2  .  ILE  A  307  ?  45.07700  54.75600  164.52100  1.000  31.69250  C   ?   A  ?  307  1  
ATOM    2443  CD1  .  ILE  A  307  ?  45.39300  57.22600  161.52200  1.000  27.44524  C   ?   A  ?  307  1  
ATOM    2444  N    .  SER  A  308  ?  48.15500  55.40700  165.31700  1.000  35.04691  N   ?   A  ?  308  1  
ATOM    2445  CA   .  SER  A  308  ?  48.74900  56.12800  166.44500  1.000  33.75130  C   ?   A  ?  308  1  
ATOM    2446  C    .  SER  A  308  ?  50.12500  56.72200  166.11600  1.000  30.82177  C   ?   A  ?  308  1  
ATOM    2447  O    .  SER  A  308  ?  50.55200  57.67600  166.76500  1.000  36.75758  O   ?   A  ?  308  1  
ATOM    2448  CB   .  SER  A  308  ?  48.84300  55.22000  167.68200  1.000  34.87718  C   ?   A  ?  308  1  
ATOM    2449  OG   .  SER  A  308  ?  49.77200  54.17000  167.49900  1.000  42.42789  O   ?   A  ?  308  1  
ATOM    2450  N    .  ASP  A  309  ?  50.80800  56.18800  165.10100  1.000  29.79481  N   ?   A  ?  309  1  
ATOM    2451  CA   .  ASP  A  309  ?  52.08000  56.75900  164.65200  1.000  31.77779  C   ?   A  ?  309  1  
ATOM    2452  C    .  ASP  A  309  ?  51.90900  58.18400  164.12400  1.000  30.37551  C   ?   A  ?  309  1  
ATOM    2453  O    .  ASP  A  309  ?  52.87400  58.93900  164.01900  1.000  34.97939  O   ?   A  ?  309  1  
ATOM    2454  CB   .  ASP  A  309  ?  52.72200  55.89900  163.55700  1.000  29.70964  C   ?   A  ?  309  1  
ATOM    2455  CG   .  ASP  A  309  ?  53.17900  54.53500  164.05700  1.000  38.21003  C   ?   A  ?  309  1  
ATOM    2456  OD1  .  ASP  A  309  ?  53.13100  54.29000  165.28300  1.000  35.14485  O   ?   A  ?  309  1  
ATOM    2457  OD2  .  ASP  A  309  ?  53.59800  53.70500  163.21600  1.000  32.58734  O   ?   A  ?  309  1  
ATOM    2458  N    .  ALA  A  310  ?  50.68000  58.54700  163.76700  1.000  27.94393  N   ?   A  ?  310  1  
ATOM    2459  CA   .  ALA  A  310  ?  50.40800  59.89900  163.28500  1.000  29.42447  C   ?   A  ?  310  1  
ATOM    2460  C    .  ALA  A  310  ?  49.95900  60.80800  164.42200  1.000  41.58780  C   ?   A  ?  310  1  
ATOM    2461  O    .  ALA  A  310  ?  49.86500  62.02300  164.25300  1.000  41.97962  O   ?   A  ?  310  1  
ATOM    2462  CB   .  ALA  A  310  ?  49.35800  59.87200  162.18900  1.000  26.92838  C   ?   A  ?  310  1  
ATOM    2463  N    .  GLU  A  311  ?  49.68000  60.20700  165.57700  1.000  42.70507  N   ?   A  ?  311  1  
ATOM    2464  CA   .  GLU  A  311  ?  49.20600  60.94300  166.74500  1.000  49.42263  C   ?   A  ?  311  1  
ATOM    2465  C    .  GLU  A  311  ?  50.20100  60.85200  167.90000  1.000  54.52865  C   ?   A  ?  311  1  
ATOM    2466  O    .  GLU  A  311  ?  51.18200  61.59600  167.94700  1.000  56.97834  O   ?   A  ?  311  1  
ATOM    2467  CB   .  GLU  A  311  ?  47.83700  60.41800  167.18600  1.000  48.31180  C   ?   A  ?  311  1  
ATOM    2468  CG   .  GLU  A  311  ?  46.72700  60.67100  166.17600  1.000  49.98890  C   ?   A  ?  311  1  
ATOM    2469  CD   .  GLU  A  311  ?  45.36700  60.20000  166.66200  1.000  57.72501  C   ?   A  ?  311  1  
ATOM    2470  OE1  .  GLU  A  311  ?  45.23600  59.00900  167.02000  1.000  56.80177  O   ?   A  ?  311  1  
ATOM    2471  OE2  .  GLU  A  311  ?  44.43000  61.02700  166.69100  1.000  54.25403  O   ?   A  ?  311  1  
HETATM  2472  C1   .  BGC  A  401  ?  52.55000  69.72100  150.48800  1.000  12.66143  C   ?   B  ?    .  1  
HETATM  2473  C2   .  BGC  A  401  ?  51.41100  69.21600  151.36800  1.000   9.19527  C   ?   B  ?    .  1  
HETATM  2474  C3   .  BGC  A  401  ?  50.11800  69.88400  150.93900  1.000  10.07682  C   ?   B  ?    .  1  
HETATM  2475  C4   .  BGC  A  401  ?  50.29700  71.38800  150.93300  1.000  10.17262  C   ?   B  ?    .  1  
HETATM  2476  C5   .  BGC  A  401  ?  51.50700  71.79800  150.10700  1.000  10.00257  C   ?   B  ?    .  1  
HETATM  2477  C6   .  BGC  A  401  ?  51.71800  73.30500  150.18700  1.000   9.50835  C   ?   B  ?    .  1  
HETATM  2478  O1   .  BGC  A  401  ?  53.75600  69.11900  150.92800  1.000  13.16394  O   ?   B  ?    .  1  
HETATM  2479  O2   .  BGC  A  401  ?  51.29100  67.79700  151.26400  1.000  11.36422  O   ?   B  ?    .  1  
HETATM  2480  O3   .  BGC  A  401  ?  49.06300  69.55700  151.83900  1.000  11.05067  O   ?   B  ?    .  1  
HETATM  2481  O4   .  BGC  A  401  ?  49.11600  71.97000  150.39200  1.000  10.76369  O   ?   B  ?    .  1  
HETATM  2482  O5   .  BGC  A  401  ?  52.65800  71.13500  150.60500  1.000   9.31347  O   ?   B  ?    .  1  
HETATM  2483  O6   .  BGC  A  401  ?  52.98000  73.69400  149.64700  1.000  10.30322  O   ?   B  ?    .  1  
HETATM  2484  CA   .  CA   B    1  ?  39.37100  47.01100  136.54800  1.000  14.56160  Ca  2+  C  ?    .  1  
HETATM  2485  K    .  K    E    1  ?  31.31200  50.93000  152.43000  0.830  43.24725  K   1+  D  ?    .  1  
HETATM  2486  C01  .  LIG  H    1  ?  46.74600  68.69600  164.64600  1.000  46.83091  C   ?   E  ?    .  1  
HETATM  2487  C03  .  LIG  H    1  ?  47.28800  66.28900  164.12000  1.000  39.12453  C   ?   E  ?    .  1  
HETATM  2488  C04  .  LIG  H    1  ?  48.08400  68.12100  162.59100  1.000  40.99480  C   ?   E  ?    .  1  
HETATM  2489  C05  .  LIG  H    1  ?  48.69100  67.16000  161.78800  1.000  37.73478  C   ?   E  ?    .  1  
HETATM  2490  C06  .  LIG  H    1  ?  49.38000  67.54900  160.60200  1.000  35.75489  C   ?   E  ?    .  1  
HETATM  2491  C07  .  LIG  H    1  ?  49.44500  68.87100  160.24900  1.000  32.81094  C   ?   E  ?    .  1  
HETATM  2492  C08  .  LIG  H    1  ?  48.81700  69.85600  161.07000  1.000  37.11717  C   ?   E  ?    .  1  
HETATM  2493  C09  .  LIG  H    1  ?  48.14600  69.47100  162.23000  1.000  47.86945  C   ?   E  ?    .  1  
HETATM  2494  C10  .  LIG  H    1  ?  50.14000  69.25900  159.06300  1.000  25.34700  C   ?   E  ?    .  1  
HETATM  2495  C11  .  LIG  H    1  ?  50.74200  68.27600  158.27900  1.000  28.87991  C   ?   E  ?    .  1  
HETATM  2496  C12  .  LIG  H    1  ?  50.67300  66.92800  158.63900  1.000  27.30094  C   ?   E  ?    .  1  
HETATM  2497  C13  .  LIG  H    1  ?  49.99900  66.54900  159.79200  1.000  30.82066  C   ?   E  ?    .  1  
HETATM  2498  C14  .  LIG  H    1  ?  51.46200  68.65800  156.99600  1.000  32.93451  C   ?   E  ?    .  1  
HETATM  2499  C16  .  LIG  H    1  ?  52.09200  70.02600  156.84200  1.000  28.51367  C   ?   E  ?    .  1  
HETATM  2500  N02  .  LIG  H    1  ?  47.37900  67.70400  163.79200  1.000  48.91913  N   ?   E  ?    .  1  
HETATM  2501  O15  .  LIG  H    1  ?  51.49500  67.89900  156.08800  1.000  33.84505  O   ?   E  ?    .  1  
HETATM  2502  CL   .  CL   C    1  ?  63.03600  63.77200  161.79000  1.000  25.16922  Cl  ?   F  ?    .  1  
HETATM  2503  CL   .  CL   C    2  ?  33.41200  69.54000  150.09400  1.000  35.06808  Cl  ?   G  ?    .  1  
HETATM  2504  O    .  HOH  S    1  ?  46.20000  68.22800  153.47100  1.000  12.99828  O   ?   H  ?    .  1  
HETATM  2505  O    .  HOH  S    2  ?  57.27100  69.63800  150.64400  1.000  12.44477  O   ?   H  ?    .  1  
HETATM  2506  O    .  HOH  S    3  ?  58.05200  66.39800  149.83800  1.000  13.14041  O   ?   H  ?    .  1  
HETATM  2507  O    .  HOH  S    4  ?  66.52000  72.08300  144.90100  1.000  14.64162  O   ?   H  ?    .  1  
HETATM  2508  O    .  HOH  S    5  ?  57.92200  64.56900  156.34200  1.000  15.22097  O   ?   H  ?    .  1  
HETATM  2509  O    .  HOH  S    6  ?  37.61200  49.30400  143.69200  1.000  16.52424  O   ?   H  ?    .  1  
HETATM  2510  O    .  HOH  S    7  ?  56.71400  54.07400  156.42000  1.000  18.37018  O   ?   H  ?    .  1  
HETATM  2511  O    .  HOH  S    8  ?  46.77400  48.82500  152.27500  1.000  19.87644  O   ?   H  ?    .  1  
HETATM  2512  O    .  HOH  S    9  ?  30.00700  63.08300  131.14300  1.000  17.61426  O   ?   H  ?    .  1  
HETATM  2513  O    .  HOH  S   10  ?  36.17900  49.73300  136.00600  1.000  17.43097  O   ?   H  ?    .  1  
HETATM  2514  O    .  HOH  S   11  ?  48.04800  42.67400  150.29600  1.000  16.03300  O   ?   H  ?    .  1  
HETATM  2515  O    .  HOH  S   12  ?  51.91300  91.44300  154.69000  1.000  19.44497  O   ?   H  ?    .  1  
HETATM  2516  O    .  HOH  S   13  ?  74.05500  77.49100  151.36000  1.000  17.59484  O   ?   H  ?    .  1  
HETATM  2517  O    .  HOH  S   14  ?  47.11400  71.04100  153.11200  1.000  15.92260  O   ?   H  ?    .  1  
HETATM  2518  O    .  HOH  S   15  ?  49.40300  92.41800  147.57600  1.000  20.53327  O   ?   H  ?    .  1  
HETATM  2519  O    .  HOH  S   16  ?  51.12800  49.09400  152.31300  1.000  17.29473  O   ?   H  ?    .  1  
HETATM  2520  O    .  HOH  S   17  ?  49.39000  60.95500  144.59800  1.000  15.85798  O   ?   H  ?    .  1  
HETATM  2521  O    .  HOH  S   18  ?  57.67900  96.23400  150.33000  1.000  20.21293  O   ?   H  ?    .  1  
HETATM  2522  O    .  HOH  S   19  ?  29.37800  63.51300  143.84400  1.000  18.32769  O   ?   H  ?    .  1  
HETATM  2523  O    .  HOH  S   20  ?  64.10700  78.53000  142.35400  1.000  15.94064  O   ?   H  ?    .  1  
HETATM  2524  O    .  HOH  S   21  ?  43.24000  51.83800  156.67300  1.000  18.58243  O   ?   H  ?    .  1  
HETATM  2525  O    .  HOH  S   22  ?  39.14400  53.21000  153.27400  1.000  18.60485  O   ?   H  ?    .  1  
HETATM  2526  O    .  HOH  S   23  ?  40.64300  53.51800  156.82900  1.000  20.85950  O   ?   H  ?    .  1  
HETATM  2527  O    .  HOH  S   24  ?  75.86100  67.96900  153.44300  1.000  17.84004  O   ?   H  ?    .  1  
HETATM  2528  O    .  HOH  S   25  ?  60.88500  68.33200  148.05400  1.000  16.74590  O   ?   H  ?    .  1  
HETATM  2529  O    .  HOH  S   26  ?  56.45000  69.59500  153.35900  1.000  16.84406  O   ?   H  ?    .  1  
HETATM  2530  O    .  HOH  S   27  ?  49.08500  78.03800  156.34500  1.000  17.62592  O   ?   H  ?    .  1  
HETATM  2531  O    .  HOH  S   28  ?  51.51800  84.24100  141.94300  1.000  18.71367  O   ?   H  ?    .  1  
HETATM  2532  O    .  HOH  S   29  ?  41.41400  72.96000  151.39600  1.000  19.15356  O   ?   H  ?    .  1  
HETATM  2533  O    .  HOH  S   30  ?  52.40000  92.58500  150.79400  1.000  19.34609  O   ?   H  ?    .  1  
HETATM  2534  O    .  HOH  S   31  ?  49.86100  88.60800  156.78800  1.000  19.43847  O   ?   H  ?    .  1  
HETATM  2535  O    .  HOH  S   32  ?  49.91700  49.38700  133.46300  1.000  20.26686  O   ?   H  ?    .  1  
HETATM  2536  O    .  HOH  S   33  ?  51.65200  93.76900  148.37700  1.000  18.70471  O   ?   H  ?    .  1  
HETATM  2537  O    .  HOH  S   34  ?  46.48300  77.58600  143.35200  1.000  21.31451  O   ?   H  ?    .  1  
HETATM  2538  O    .  HOH  S   35  ?  47.02400  43.67000  137.21000  1.000  19.98544  O   ?   H  ?    .  1  
HETATM  2539  O    .  HOH  S   36  ?  62.18100  62.68800  153.19900  1.000  17.88576  O   ?   H  ?    .  1  
HETATM  2540  O    .  HOH  S   37  ?  54.27500  92.86300  154.75400  1.000  19.53584  O   ?   H  ?    .  1  
HETATM  2541  O    .  HOH  S   38  ?  54.23700  63.87000  137.44700  1.000  24.98321  O   ?   H  ?    .  1  
HETATM  2542  O    .  HOH  S   39  ?  41.75400  75.47500  143.45800  1.000  19.54103  O   ?   H  ?    .  1  
HETATM  2543  O    .  HOH  S   40  ?  38.79600  74.17400  149.90000  1.000  20.77377  O   ?   H  ?    .  1  
HETATM  2544  O    .  HOH  S   41  ?  57.43300  50.57800  153.14200  1.000  22.03817  O   ?   H  ?    .  1  
HETATM  2545  O    .  HOH  S   42  ?  45.93600  75.16200  138.73100  1.000  22.13076  O   ?   H  ?    .  1  
HETATM  2546  O    .  HOH  S   43  ?  38.70100  67.51600  135.37400  1.000  22.15880  O   ?   H  ?    .  1  
HETATM  2547  O    .  HOH  S   44  ?  68.95400  91.78200  177.55400  1.000  19.00931  O   ?   H  ?    .  1  
HETATM  2548  O    .  HOH  S   45  ?  50.70500  42.89500  149.86800  1.000  19.37254  O   ?   H  ?    .  1  
HETATM  2549  O    .  HOH  S   46  ?  74.28500  65.96800  144.74900  1.000  22.47622  O   ?   H  ?    .  1  
HETATM  2550  O    .  HOH  S   47  ?  55.76100  48.36300  144.53100  1.000  17.07259  O   ?   H  ?    .  1  
HETATM  2551  O    .  HOH  S   48  ?  54.07000  47.61100  151.45800  1.000  19.47206  O   ?   H  ?    .  1  
HETATM  2552  O    .  HOH  S   49  ?  36.94200  48.49600  146.30600  1.000  19.60841  O   ?   H  ?    .  1  
HETATM  2553  O    .  HOH  S   50  ?  28.57800  63.29300  141.20100  1.000  18.20941  O   ?   H  ?    .  1  
HETATM  2554  O    .  HOH  S   51  ?  56.35700  51.61700  155.41400  1.000  24.80750  O   ?   H  ?    .  1  
HETATM  2555  O    .  HOH  S   52  ?  46.84600  76.10600  147.16600  1.000  20.80523  O   ?   H  ?    .  1  
HETATM  2556  O    .  HOH  S   53  ?  54.17100  94.21300  152.35300  1.000  24.98170  O   ?   H  ?    .  1  
HETATM  2557  O    .  HOH  S   54  ?  36.40500  66.94300  136.72100  1.000  19.32362  O   ?   H  ?    .  1  
HETATM  2558  O    .  HOH  S   55  ?  34.50500  64.25700  133.60200  1.000  21.61441  O   ?   H  ?    .  1  
HETATM  2559  O    .  HOH  S   56  ?  37.44700  75.62800  143.27200  1.000  21.52337  O   ?   H  ?    .  1  
HETATM  2560  O    .  HOH  S   57  ?  41.23800  63.89800  132.72500  1.000  23.61405  O   ?   H  ?    .  1  
HETATM  2561  O    .  HOH  S   58  ?  56.88200  61.54300  158.77600  1.000  19.83372  O   ?   H  ?    .  1  
HETATM  2562  O    .  HOH  S   59  ?  56.88700  82.31700  168.94500  1.000  27.52919  O   ?   H  ?    .  1  
HETATM  2563  O    .  HOH  S   60  ?  52.20400  45.60000  146.69500  1.000  19.96102  O   ?   H  ?    .  1  
HETATM  2564  O    .  HOH  S   61  ?  69.46300  66.38100  148.25300  1.000  20.30779  O   ?   H  ?    .  1  
HETATM  2565  O    .  HOH  S   62  ?  44.07100  67.82200  155.35100  1.000  19.21888  O   ?   H  ?    .  1  
HETATM  2566  O    .  HOH  S   63  ?  37.81000  64.07000  158.30500  1.000  20.11822  O   ?   H  ?    .  1  
HETATM  2567  O    .  HOH  S   64  ?  31.21700  72.92500  145.93200  1.000  26.72038  O   ?   H  ?    .  1  
HETATM  2568  O    .  HOH  S   65  ?  58.16700  86.93300  140.90000  1.000  25.94478  O   ?   H  ?    .  1  
HETATM  2569  O    .  HOH  S   66  ?  31.37600  69.33000  139.89300  1.000  21.03432  O   ?   H  ?    .  1  
HETATM  2570  O    .  HOH  S   67  ?  75.70200  79.25700  155.56800  1.000  21.02571  O   ?   H  ?    .  1  
HETATM  2571  O    .  HOH  S   68  ?  74.96300  66.79700  158.22700  1.000  22.48287  O   ?   H  ?    .  1  
HETATM  2572  O    .  HOH  S   69  ?  61.66900  65.70000  146.70200  1.000  19.44318  O   ?   H  ?    .  1  
HETATM  2573  O    .  HOH  S   70  ?  47.62700  39.92100  149.61700  1.000  23.15363  O   ?   H  ?    .  1  
HETATM  2574  O    .  HOH  S   71  ?  50.24100  79.59600  143.29400  1.000  25.83277  O   ?   H  ?    .  1  
HETATM  2575  O    .  HOH  S   72  ?  36.27300  50.63800  133.28900  1.000  20.02346  O   ?   H  ?    .  1  
HETATM  2576  O    .  HOH  S   73  ?  56.68400  91.75400  155.17500  1.000  18.90741  O   ?   H  ?    .  1  
HETATM  2577  O    .  HOH  S   74  ?  56.56500  91.31200  142.00800  1.000  26.93502  O   ?   H  ?    .  1  
HETATM  2578  O    .  HOH  S   75  ?  60.12900  97.74700  151.26400  1.000  25.60814  O   ?   H  ?    .  1  
HETATM  2579  O    .  HOH  S   76  ?  59.10800  72.26700  155.17500  1.000  18.24979  O   ?   H  ?    .  1  
HETATM  2580  O    .  HOH  S   77  ?  39.24000  65.37600  133.64500  1.000  25.80524  O   ?   H  ?    .  1  
HETATM  2581  O    .  HOH  S   78  ?  51.87600  77.60400  168.35200  1.000  28.50121  O   ?   H  ?    .  1  
HETATM  2582  O    .  HOH  S   79  ?  63.90100  96.10600  150.02100  1.000  24.10310  O   ?   H  ?    .  1  
HETATM  2583  O    .  HOH  S   80  ?  30.56100  65.62700  134.31200  1.000  27.71714  O   ?   H  ?    .  1  
HETATM  2584  O    .  HOH  S   81  ?  42.22900  63.73600  164.14400  1.000  25.19093  O   ?   H  ?    .  1  
HETATM  2585  O    .  HOH  S   82  ?  58.49700  52.18600  143.33700  1.000  26.40618  O   ?   H  ?    .  1  
HETATM  2586  O    .  HOH  S   83  ?  35.83100  64.03200  153.91700  1.000  23.87774  O   ?   H  ?    .  1  
HETATM  2587  O    .  HOH  S   84  ?  51.92100  66.88400  138.45000  1.000  22.91272  O   ?   H  ?    .  1  
HETATM  2588  O    .  HOH  S   85  ?  45.09900  72.73100  152.26600  1.000  21.61743  O   ?   H  ?    .  1  
HETATM  2589  O    .  HOH  S   86  ?  55.31700  96.53700  151.49000  1.000  24.99419  O   ?   H  ?    .  1  
HETATM  2590  O    .  HOH  S   87  ?  54.89700  53.36800  158.82700  1.000  26.64370  O   ?   H  ?    .  1  
HETATM  2591  O    .  HOH  S   88  ?  76.04000  74.65400  156.52800  1.000  30.75124  O   ?   H  ?    .  1  
HETATM  2592  O    .  HOH  S   89  ?  76.99500  77.74300  147.77000  1.000  27.26589  O   ?   H  ?    .  1  
HETATM  2593  O    .  HOH  S   90  ?  45.93800  86.72000  146.49000  1.000  24.87264  O   ?   H  ?    .  1  
HETATM  2594  O    .  HOH  S   91  ?  49.45400  92.07600  144.59400  1.000  26.91919  O   ?   H  ?    .  1  
HETATM  2595  O    .  HOH  S   92  ?  39.65000  61.79800  131.51700  1.000  28.36390  O   ?   H  ?    .  1  
HETATM  2596  O    .  HOH  S   93  ?  55.25500  99.00800  153.11000  1.000  27.64546  O   ?   H  ?    .  1  
HETATM  2597  O    .  HOH  S   94  ?  69.25400  63.38800  148.31300  1.000  25.49185  O   ?   H  ?    .  1  
HETATM  2598  O    .  HOH  S   95  ?  62.34600  67.48500  144.66300  1.000  24.43673  O   ?   H  ?    .  1  
HETATM  2599  O    .  HOH  S   96  ?  51.57500  42.92000  152.58000  1.000  30.56132  O   ?   H  ?    .  1  
HETATM  2600  O    .  HOH  S   97  ?  53.17800  61.60500  136.09900  1.000  35.46558  O   ?   H  ?    .  1  
HETATM  2601  O    .  HOH  S   98  ?  66.20400  62.17800  156.57600  1.000  28.30323  O   ?   H  ?    .  1  
HETATM  2602  O    .  HOH  S   99  ?  35.26800  69.45600  136.62800  1.000  24.85757  O   ?   H  ?    .  1  
HETATM  2603  O    .  HOH  S  100  ?  67.88200  74.23300  138.55700  1.000  26.19399  O   ?   H  ?    .  1  
HETATM  2604  O    .  HOH  S  101  ?  47.23800  88.91800  147.48100  1.000  26.89291  O   ?   H  ?    .  1  
HETATM  2605  O    .  HOH  S  102  ?  48.80700  89.56900  152.87500  1.000  27.40280  O   ?   H  ?    .  1  
HETATM  2606  O    .  HOH  S  103  ?  55.52300  47.07400  149.02800  1.000  25.68155  O   ?   H  ?    .  1  
HETATM  2607  O    .  HOH  S  104  ?  58.76200  84.55300  172.50600  1.000  37.80232  O   ?   H  ?    .  1  
HETATM  2608  O    .  HOH  S  105  ?  46.73600  54.79200  131.98900  1.000  28.48713  O   ?   H  ?    .  1  
HETATM  2609  O    .  HOH  S  106  ?  79.04000  76.63400  162.62000  1.000  24.58954  O   ?   H  ?    .  1  
HETATM  2610  O    .  HOH  S  107  ?  35.79600  74.15300  141.50300  1.000  23.63936  O   ?   H  ?    .  1  
HETATM  2611  O    .  HOH  S  108  ?  50.54300  81.79300  141.86000  1.000  41.20085  O   ?   H  ?    .  1  
HETATM  2612  O    .  HOH  S  109  ?  63.82000  83.46900  140.26800  1.000  26.49155  O   ?   H  ?    .  1  
HETATM  2613  O    .  HOH  S  110  ?  27.11900  60.89300  140.59200  1.000  31.94455  O   ?   H  ?    .  1  
HETATM  2614  O    .  HOH  S  111  ?  57.67500  49.59300  146.41100  1.000  22.42410  O   ?   H  ?    .  1  
HETATM  2615  O    .  HOH  S  112  ?  53.18900  41.02800  142.30600  1.000  28.72930  O   ?   H  ?    .  1  
HETATM  2616  O    .  HOH  S  113  ?  60.86900  82.01700  137.32300  1.000  22.90812  O   ?   H  ?    .  1  
HETATM  2617  O    .  HOH  S  114  ?  65.80100  67.98300  145.25400  1.000  26.58792  O   ?   H  ?    .  1  
HETATM  2618  O    .  HOH  S  115  ?  79.73300  79.47000  162.39000  1.000  29.01534  O   ?   H  ?    .  1  
HETATM  2619  O    .  HOH  S  116  ?  42.15800  47.64300  154.15500  1.000  29.86229  O   ?   H  ?    .  1  
HETATM  2620  O    .  HOH  S  117  ?  57.03900  63.54200  136.10300  1.000  32.65571  O   ?   H  ?    .  1  
HETATM  2621  O    .  HOH  S  118  ?  31.70700  48.56800  146.46200  1.000  34.59024  O   ?   H  ?    .  1  
HETATM  2622  O    .  HOH  S  119  ?  57.01800  84.50700  139.93200  1.000  34.77175  O   ?   H  ?    .  1  
HETATM  2623  O    .  HOH  S  120  ?  46.16600  42.64100  139.54200  1.000  26.99797  O   ?   H  ?    .  1  
HETATM  2624  O    .  HOH  S  121  ?  53.93700  44.52400  149.40400  1.000  27.04313  O   ?   H  ?    .  1  
HETATM  2625  O    .  HOH  S  122  ?  66.89800  67.61300  166.80700  1.000  29.65738  O   ?   H  ?    .  1  
HETATM  2626  O    .  HOH  S  123  ?  35.15700  66.63000  134.11700  1.000  26.55126  O   ?   H  ?    .  1  
HETATM  2627  O    .  HOH  S  124  ?  78.72700  72.66500  165.10600  1.000  31.11372  O   ?   H  ?    .  1  
HETATM  2628  O    .  HOH  S  125  ?  76.83100  75.61400  145.76500  1.000  26.11977  O   ?   H  ?    .  1  
HETATM  2629  O    .  HOH  S  126  ?  54.20700  57.36100  136.78400  1.000  26.71470  O   ?   H  ?    .  1  
HETATM  2630  O    .  HOH  S  127  ?  53.89500  47.68000  146.75200  1.000  24.56143  O   ?   H  ?    .  1  
HETATM  2631  O    .  HOH  S  128  ?  49.73100  63.98200  162.34800  1.000  33.45308  O   ?   H  ?    .  1  
HETATM  2632  O    .  HOH  S  129  ?  57.31900  85.27500  167.52600  1.000  30.68101  O   ?   H  ?    .  1  
HETATM  2633  O    .  HOH  S  130  ?  72.70900  63.38200  153.62600  1.000  35.20477  O   ?   H  ?    .  1  
HETATM  2634  O    .  HOH  S  131  ?  55.35700  92.79800  143.76700  1.000  25.15712  O   ?   H  ?    .  1  
HETATM  2635  O    .  HOH  S  132  ?  68.23300  93.64400  148.64400  1.000  27.58052  O   ?   H  ?    .  1  
HETATM  2636  O    .  HOH  S  133  ?  76.14300  89.38800  150.89000  1.000  35.98774  O   ?   H  ?    .  1  
HETATM  2637  O    .  HOH  S  134  ?  45.40200  74.43900  150.37500  1.000  24.77009  O   ?   H  ?    .  1  
HETATM  2638  O    .  HOH  S  135  ?  44.42400  77.78600  145.31600  1.000  26.06527  O   ?   H  ?    .  1  
HETATM  2639  O    .  HOH  S  136  ?  45.29400  74.01500  136.35400  1.000  35.11416  O   ?   H  ?    .  1  
HETATM  2640  O    .  HOH  S  137  ?  73.67800  79.11000  140.39400  1.000  31.80850  O   ?   H  ?    .  1  
HETATM  2641  O    .  HOH  S  138  ?  52.07600  93.04800  144.49100  1.000  24.62310  O   ?   H  ?    .  1  
HETATM  2642  O    .  HOH  S  139  ?  40.02600  69.92300  155.49500  1.000  27.94475  O   ?   H  ?    .  1  
HETATM  2643  O    .  HOH  S  140  ?  50.68700  91.03100  157.04800  1.000  29.45081  O   ?   H  ?    .  1  
HETATM  2644  O    .  HOH  S  141  ?  32.71000  60.04300  157.52400  1.000  38.02483  O   ?   H  ?    .  1  
HETATM  2645  O    .  HOH  S  142  ?  37.18300  46.28600  149.85700  1.000  32.28036  O   ?   H  ?    .  1  
HETATM  2646  O    .  HOH  S  143  ?  64.73100  94.16700  148.57800  1.000  34.41140  O   ?   H  ?    .  1  
HETATM  2647  O    .  HOH  S  144  ?  44.89400  83.40800  153.42700  1.000  27.41754  O   ?   H  ?    .  1  
HETATM  2648  O    .  HOH  S  145  ?  49.12100  45.64400  154.11700  1.000  34.19823  O   ?   H  ?    .  1  
HETATM  2649  O    .  HOH  S  146  ?  50.74900  82.16200  162.03700  1.000  37.10864  O   ?   H  ?    .  1  
HETATM  2650  O    .  HOH  S  147  ?  45.56200  91.84600  150.99700  1.000  36.16501  O   ?   H  ?    .  1  
HETATM  2651  O    .  HOH  S  148  ?  26.99900  57.72800  151.06400  1.000  28.96570  O   ?   H  ?    .  1  
HETATM  2652  O    .  HOH  S  149  ?  57.97900  96.65500  147.56500  1.000  34.52291  O   ?   H  ?    .  1  
HETATM  2653  O    .  HOH  S  150  ?  54.05900  55.03400  135.67100  1.000  28.99088  O   ?   H  ?    .  1  
HETATM  2654  O    .  HOH  S  151  ?  36.07900  62.08600  158.20400  1.000  33.51891  O   ?   H  ?    .  1  
HETATM  2655  O    .  HOH  S  152  ?  69.90300  93.06400  164.95800  1.000  33.41930  O   ?   H  ?    .  1  
HETATM  2656  O    .  HOH  S  153  ?  44.95400  55.75700  130.41400  1.000  30.09193  O   ?   H  ?    .  1  
HETATM  2657  O    .  HOH  S  154  ?  69.38800  76.15600  166.68600  1.000  34.91147  O   ?   H  ?    .  1  
HETATM  2658  O    .  HOH  S  155  ?  48.99200  48.56700  153.97600  1.000  25.92214  O   ?   H  ?    .  1  
HETATM  2659  O    .  HOH  S  156  ?  42.52800  75.23700  150.75900  1.000  32.39828  O   ?   H  ?    .  1  
HETATM  2660  O    .  HOH  S  157  ?  34.49500  47.50700  131.50300  1.000  29.23851  O   ?   H  ?    .  1  
HETATM  2661  O    .  HOH  S  158  ?  68.59300  95.52900  154.65800  1.000  31.67291  O   ?   H  ?    .  1  
HETATM  2662  O    .  HOH  S  159  ?  47.62300  89.59300  155.20300  1.000  36.03340  O   ?   H  ?    .  1  
HETATM  2663  O    .  HOH  S  160  ?  41.58100  43.78000  142.96400  1.000  31.52495  O   ?   H  ?    .  1  
HETATM  2664  O    .  HOH  S  161  ?  67.72300  84.01700  171.75700  1.000  36.12134  O   ?   H  ?    .  1  
HETATM  2665  O    .  HOH  S  162  ?  34.71400  71.00900  138.60500  1.000  28.81400  O   ?   H  ?    .  1  
HETATM  2666  O    .  HOH  S  163  ?  32.22000  67.15500  133.38800  1.000  37.60819  O   ?   H  ?    .  1  
HETATM  2667  O    .  HOH  S  164  ?  65.00200  65.71100  145.78000  1.000  35.05713  O   ?   H  ?    .  1  
HETATM  2668  O    .  HOH  S  165  ?  56.83000  64.87800  164.86000  1.000  29.92843  O   ?   H  ?    .  1  
HETATM  2669  O    .  HOH  S  166  ?  72.55600  89.55800  144.73400  1.000  31.91194  O   ?   H  ?    .  1  
HETATM  2670  O    .  HOH  S  167  ?  53.00400  66.05600  136.54500  1.000  31.72716  O   ?   H  ?    .  1  
HETATM  2671  O    .  HOH  S  168  ?  52.26000  72.98000  167.05300  1.000  39.35309  O   ?   H  ?    .  1  
HETATM  2672  O    .  HOH  S  169  ?  70.94300  61.93000  155.84300  1.000  36.70239  O   ?   H  ?    .  1  
HETATM  2673  O    .  HOH  S  170  ?  48.77400  73.25500  164.59600  1.000  36.75923  O   ?   H  ?    .  1  
HETATM  2674  O    .  HOH  S  171  ?  51.52300  45.14300  153.52200  1.000  33.65977  O   ?   H  ?    .  1  
HETATM  2675  O    .  HOH  S  172  ?  70.59900  93.68300  160.94300  1.000  39.14290  O   ?   H  ?    .  1  
HETATM  2676  O    .  HOH  S  173  ?  51.98000  92.31400  158.86200  1.000  44.11974  O   ?   H  ?    .  1  
HETATM  2677  O    .  HOH  S  174  ?  48.90800  42.25000  136.32700  1.000  34.79581  O   ?   H  ?    .  1  
HETATM  2678  O    .  HOH  S  175  ?  68.74400  63.12400  155.73400  1.000  24.45102  O   ?   H  ?    .  1  
HETATM  2679  O    .  HOH  S  176  ?  60.76900  63.00000  166.08000  1.000  33.11937  O   ?   H  ?    .  1  
HETATM  2680  O    .  HOH  S  177  ?  50.18600  93.49600  153.66700  1.000  33.06511  O   ?   H  ?    .  1  
HETATM  2681  O    .  HOH  S  178  ?  51.23800  80.70000  164.19400  1.000  30.99682  O   ?   H  ?    .  1  
HETATM  2682  O    .  HOH  S  179  ?  49.55300  49.15800  156.60200  1.000  32.45444  O   ?   H  ?    .  1  
HETATM  2683  O    .  HOH  S  180  ?  77.14500  80.62800  157.21800  1.000  30.64703  O   ?   H  ?    .  1  
HETATM  2684  O    .  HOH  S  181  ?  71.88000  90.50600  158.38400  1.000  35.64195  O   ?   H  ?    .  1  
HETATM  2685  O    .  HOH  S  182  ?  50.00900  79.11100  167.39300  1.000  36.77485  O   ?   H  ?    .  1  
HETATM  2686  O    .  HOH  S  183  ?  39.44600  72.23200  154.13600  1.000  38.32856  O   ?   H  ?    .  1  
HETATM  2687  O    .  HOH  S  184  ?  57.71900  47.78100  153.52800  1.000  31.40918  O   ?   H  ?    .  1  
HETATM  2688  O    .  HOH  S  185  ?  36.64000  72.53500  139.59200  1.000  35.66265  O   ?   H  ?    .  1  
HETATM  2689  O    .  HOH  S  186  ?  71.96700  61.98200  151.90300  1.000  36.10768  O   ?   H  ?    .  1  
HETATM  2690  O    .  HOH  S  187  ?  47.09700  72.93100  162.82700  1.000  41.36923  O   ?   H  ?    .  1  
HETATM  2691  O    .  HOH  S  188  ?  35.36600  76.79700  144.73900  1.000  37.66776  O   ?   H  ?    .  1  
HETATM  2692  O    .  HOH  S  189  ?  78.70700  76.60700  149.32100  1.000  34.74146  O   ?   H  ?    .  1  
HETATM  2693  O    .  HOH  S  190  ?  60.42600  53.92800  142.46100  1.000  36.89358  O   ?   H  ?    .  1  
HETATM  2694  O    .  HOH  S  191  ?  42.13700  43.34900  130.38800  1.000  36.65346  O   ?   H  ?    .  1  
HETATM  2695  O    .  HOH  S  192  ?  40.22400  41.78500  129.90000  1.000  38.38188  O   ?   H  ?    .  1  
HETATM  2696  O    .  HOH  S  193  ?  60.03000  77.36900  172.50600  1.000  35.57734  O   ?   H  ?    .  1  
HETATM  2697  O    .  HOH  S  194  ?  58.78600  47.85800  156.03600  1.000  38.85149  O   ?   H  ?    .  1  
HETATM  2698  O    .  HOH  S  195  ?  60.03100  50.70900  150.29900  1.000  41.31171  O   ?   H  ?    .  1  
HETATM  2699  O    .  HOH  S  196  ?  59.82700  61.94300  160.36100  1.000  28.26026  O   ?   H  ?    .  1  
HETATM  2700  O    .  HOH  S  197  ?  77.40900  74.10000  149.98300  1.000  34.51275  O   ?   H  ?    .  1  
HETATM  2701  O    .  HOH  S  198  ?  53.90300  98.88800  155.31200  1.000  40.82119  O   ?   H  ?    .  1  
HETATM  2702  O    .  HOH  S  199  ?  59.64900  83.74900  138.79600  1.000  42.42970  O   ?   H  ?    .  1  
HETATM  2703  O    .  HOH  S  200  ?  32.21700  43.80600  140.37700  1.000  36.88654  O   ?   H  ?    .  1  
HETATM  2704  O    .  HOH  S  201  ?  29.53000  64.46100  155.08500  1.000  35.18161  O   ?   H  ?    .  1  
HETATM  2705  O    .  HOH  S  202  ?  42.68000  72.23600  135.13400  1.000  33.58905  O   ?   H  ?    .  1  
HETATM  2706  O    .  HOH  S  203  ?  72.00100  88.14400  159.63900  1.000  25.12090  O   ?   H  ?    .  1  
HETATM  2707  O    .  HOH  S  204  ?  33.35800  49.02700  136.85600  1.000  31.42919  O   ?   H  ?    .  1  
HETATM  2708  O    .  HOH  S  205  ?  69.32600  95.64200  149.85400  1.000  42.33671  O   ?   H  ?    .  1  
HETATM  2709  O    .  HOH  S  206  ?  29.49300  55.86500  140.98100  1.000  33.30143  O   ?   H  ?    .  1  
HETATM  2710  O    .  HOH  S  207  ?  45.48700  92.85800  153.52700  1.000  41.01017  O   ?   H  ?    .  1  
HETATM  2711  O    .  HOH  S  208  ?  78.47900  75.63100  143.89800  1.000  29.22417  O   ?   H  ?    .  1  
HETATM  2712  O    .  HOH  S  209  ?  54.66000  51.48900  162.83600  1.000  42.08636  O   ?   H  ?    .  1  
HETATM  2713  O    .  HOH  S  210  ?  48.62700  89.89400  144.08300  1.000  28.81305  O   ?   H  ?    .  1  
HETATM  2714  O    .  HOH  S  211  ?  39.90500  48.83700  153.22200  1.000  34.44983  O   ?   H  ?    .  1  
HETATM  2715  O    .  HOH  S  212  ?  80.00600  74.92200  164.53500  1.000  36.28645  O   ?   H  ?    .  1  
HETATM  2716  O    .  HOH  S  213  ?  38.82900  54.73200  150.93700  1.000  13.51082  O   ?   H  ?    .  1  
HETATM  2717  O    .  HOH  S  214  ?  68.96700  65.86600  155.23400  1.000  13.34774  O   ?   H  ?    .  1  
HETATM  2718  O    .  HOH  S  215  ?  68.15900  67.10700  145.86300  1.000  30.82311  O   ?   H  ?    .  1  
HETATM  2719  O    .  HOH  S  216  ?  68.30500  64.70900  144.64400  1.000  36.79692  O   ?   H  ?    .  1  
HETATM  2720  O    .  HOH  S  217  ?  71.53000  72.28000  144.60300  1.000  37.05897  O   ?   H  ?    .  1  
HETATM  2721  O    .  HOH  S  218  ?  64.37000  61.47700  153.81000  1.000  33.02882  O   ?   H  ?    .  1  
HETATM  2722  O    .  HOH  S  219  ?  55.33600  96.33200  144.33200  1.000  28.01997  O   ?   H  ?    .  1  
HETATM  2723  O    .  HOH  S  220  ?  54.17600  48.76700  155.33700  1.000  27.72421  O   ?   H  ?    .  1  
HETATM  2724  O    .  HOH  S  221  ?  74.75500  90.72100  145.59100  1.000  38.79508  O   ?   H  ?    .  1  
HETATM  2725  O    .  HOH  S  222  ?  37.45300  65.92000  160.42200  1.000  36.37505  O   ?   H  ?    .  1  
HETATM  2726  O    .  HOH  S  223  ?  27.68100  58.46200  140.51800  1.000  38.69277  O   ?   H  ?    .  1  
HETATM  2727  O    .  HOH  S  224  ?  43.58000  85.94900  150.41600  1.000  40.79285  O   ?   H  ?    .  1  
HETATM  2728  O    .  HOH  S  225  ?  45.75300  86.56500  156.28500  1.000  31.58081  O   ?   H  ?    .  1  
HETATM  2729  O    .  HOH  S  226  ?  49.96800  92.04600  151.94400  1.000  32.42573  O   ?   H  ?    .  1  
HETATM  2730  O    .  HOH  S  227  ?  37.52900  47.07100  152.49500  1.000  29.96198  O   ?   H  ?    .  1  
HETATM  2731  O    .  HOH  S  228  ?  44.46700  61.24900  132.00000  1.000  33.86817  O   ?   H  ?    .  1  
HETATM  2732  O    .  HOH  S  229  ?  76.66700  68.93500  159.41100  1.000  29.64316  O   ?   H  ?    .  1  
HETATM  2733  O    .  HOH  S  230  ?  40.97200  61.60400  164.96200  1.000  33.84929  O   ?   H  ?    .  1  
HETATM  2734  O    .  HOH  S  231  ?  64.68600  94.68700  167.88600  1.000  37.22212  O   ?   H  ?    .  1  
HETATM  2736  O    .  HOH  S  233  ?  51.23200  63.78600  135.33700  1.000  38.91599  O   ?   H  ?    .  1  
HETATM  2737  O    .  HOH  S  234  ?  55.37400  91.04800  139.80800  1.000  37.83389  O   ?   H  ?    .  1  
HETATM  2738  O    .  HOH  S  235  ?  40.31800  65.50600  164.88700  1.000  39.08464  O   ?   H  ?    .  1  
HETATM  2739  O    .  HOH  S  236  ?  66.55700  99.52100  155.64800  1.000  37.80322  O   ?   H  ?    .  1  
HETATM  2740  O    .  HOH  S  237  ?  69.37900  86.31500  171.44100  1.000  34.31392  O   ?   H  ?    .  1  
HETATM  2741  O    .  HOH  S  238  ?  44.22800  49.06400  155.77400  1.000  37.75664  O   ?   H  ?    .  1  
HETATM  2742  O    .  HOH  S  239  ?  77.99800  88.17400  149.33300  1.000  40.16143  O   ?   H  ?    .  1  
HETATM  2744  O    .  HOH  S  241  ?  59.40400  56.83000  138.23800  1.000  34.45088  O   ?   H  ?    .  1  
HETATM  2745  O    .  HOH  S  242  ?  57.84200  56.85200  136.27100  1.000  38.11681  O   ?   H  ?    .  1  
HETATM  2746  O    .  HOH  S  243  ?  57.97100  46.99500  148.82800  1.000  40.91204  O   ?   H  ?    .  1  
HETATM  2747  O    .  HOH  S  244  ?  75.41800  69.84900  142.46400  1.000  35.97973  O   ?   H  ?    .  1  
HETATM  2748  O    .  HOH  S  245  ?  73.76900  68.12600  143.33300  1.000  35.46967  O   ?   H  ?    .  1  
HETATM  2749  O    .  HOH  S  246  ?  43.01400  82.79400  155.05300  1.000  38.21996  O   ?   H  ?    .  1  
HETATM  2750  O    .  HOH  S  247  ?  52.51000  85.24600  164.04900  1.000  39.54357  O   ?   H  ?    .  1  
HETATM  2751  O    .  HOH  S  248  ?  45.27200  46.57300  152.40600  1.000  33.99136  O   ?   H  ?    .  1  
HETATM  2752  O    .  HOH  S  249  ?  29.25600  67.10500  135.76500  1.000  40.08793  O   ?   H  ?    .  1  
HETATM  2753  O    .  HOH  S  250  ?  32.31700  55.71500  159.24800  1.000  37.86154  O   ?   H  ?    .  1  
HETATM  2754  O    .  HOH  S  251  ?  77.42100  79.86200  146.09800  1.000  34.47477  O   ?   H  ?    .  1  
HETATM  2755  O    .  HOH  S  252  ?  74.89900  84.91800  143.24600  1.000  36.34162  O   ?   H  ?    .  1  
HETATM  2756  O    .  HOH  S  253  ?  42.89300  91.68200  150.87400  1.000  37.89111  O   ?   H  ?    .  1  
HETATM  2757  O    .  HOH  S  254  ?  58.43700  83.89600  169.68500  1.000  34.98683  O   ?   H  ?    .  1  
HETATM  2758  O    .  HOH  S  255  ?  69.81400  92.51300  158.68600  1.000  32.07973  O   ?   H  ?    .  1  
HETATM  2759  O    .  HOH  S  256  ?  68.15000  85.37800  139.33100  1.000  40.66928  O   ?   H  ?    .  1  
HETATM  2760  O    .  HOH  S  257  ?  60.32000  51.96800  139.33000  1.000  36.17417  O   ?   H  ?    .  1  
HETATM  2761  O    .  HOH  S  258  ?  27.18700  65.50600  140.90300  1.000  37.27854  O   ?   H  ?    .  1  
HETATM  2762  O    .  HOH  S  259  ?  64.13400  93.94600  162.57200  1.000  36.84954  O   ?   H  ?    .  1  
HETATM  2763  O    .  HOH  S  260  ?  58.27400  93.71700  145.13600  1.000  27.06087  O   ?   H  ?    .  1  
HETATM  2764  O    .  HOH  S  261  ?  43.29700  41.31100  143.74800  1.000  33.62896  O   ?   H  ?    .  1  
HETATM  2765  O    .  HOH  S  262  ?  32.93200  69.78300  134.96300  1.000  32.52618  O   ?   H  ?    .  1  
HETATM  2766  O    .  HOH  S  263  ?  54.44800  83.65400  164.95200  1.000  41.46580  O   ?   H  ?    .  1  
HETATM  2767  O    .  HOH  S  264  ?  52.81900  55.16000  167.68200  1.000  43.59457  O   ?   H  ?    .  1  
HETATM  2768  O    .  HOH  S  265  ?  42.29000  73.01600  138.03400  1.000  35.60030  O   ?   H  ?    .  1  
HETATM  2769  O    .  HOH  S  266  ?  55.63100  97.35500  147.19400  1.000  40.31206  O   ?   H  ?    .  1  
HETATM  2770  O    .  HOH  S  267  ?  52.07200  77.66900  142.42200  1.000  33.34698  O   ?   H  ?    .  1  
HETATM  2771  O    .  HOH  S  268  ?  53.64700  79.28400  140.59400  1.000  37.34932  O   ?   H  ?    .  1  
HETATM  2772  O    .  HOH  S  269  ?  46.22200  72.36200  160.26600  1.000  30.10403  O   ?   H  ?    .  1  
HETATM  2773  O    .  HOH  S  270  ?  44.45900  81.78500  145.18300  1.000  36.21583  O   ?   H  ?    .  1  
HETATM  2774  O    .  HOH  S  271  ?  62.47000  61.21300  139.61700  1.000  35.72141  O   ?   H  ?    .  1  
HETATM  2775  O    .  HOH  S  272  ?  54.03300  87.75900  163.43500  1.000  27.62413  O   ?   H  ?    .  1  
HETATM  2776  O    .  HOH  S  273  ?  59.64900  56.98500  158.25800  1.000  37.40575  O   ?   H  ?    .  1  
HETATM  2777  O    .  HOH  S  274  ?  44.81800  82.80300  150.45100  1.000  25.21398  O   ?   H  ?    .  1  
HETATM  2778  O    .  HOH  S  275  ?  37.16000  63.98300  132.41300  1.000  27.35375  O   ?   H  ?    .  1  
HETATM  2779  O    .  HOH  S  276  ?  29.03200  71.98000  146.83000  1.000  35.74491  O   ?   H  ?    .  1  
HETATM  2780  O    .  HOH  S  277  ?  40.75700  70.58900  133.10900  1.000  38.70136  O   ?   H  ?    .  1  
HETATM  2781  O    .  HOH  S  278  ?  66.51000  92.37100  164.92200  1.000  29.91540  O   ?   H  ?    .  1  
HETATM  2782  O    .  HOH  S  279  ?  68.47300  94.28500  162.57800  1.000  40.98241  O   ?   H  ?    .  1  
HETATM  2783  O    .  HOH  S  280  ?  52.26500  40.58300  137.49500  1.000  42.36875  O   ?   H  ?    .  1  
HETATM  2784  O    .  HOH  S  281  ?  66.17500  85.03200  174.04700  1.000  39.30874  O   ?   H  ?    .  1  
HETATM  2785  O    .  HOH  S  282  ?  75.89700  76.22200  152.23900  1.000  27.11166  O   ?   H  ?    .  1  
HETATM  2787  O    .  HOH  S  284  ?  50.78700  54.18700  132.80400  1.000  39.54765  O   ?   H  ?    .  1  
HETATM  2788  O    .  HOH  S  285  ?  27.90600  53.49200  137.07200  1.000  39.30472  O   ?   H  ?    .  1  
HETATM  2789  O    .  HOH  S  286  ?  67.06400  82.74900  138.87900  1.000  37.77897  O   ?   H  ?    .  1  
HETATM  2790  O    .  HOH  S  287  ?  54.45500  72.08300  168.24900  1.000  43.44960  O   ?   H  ?    .  1  
HETATM  2791  O    .  HOH  S  288  ?  79.30800  81.93900  160.18300  1.000  43.99019  O   ?   H  ?    .  1  
HETATM  2792  O    .  HOH  S  289  ?  29.28800  67.66200  138.92800  1.000  39.72856  O   ?   H  ?    .  1  
HETATM  2793  O    .  HOH  S  290  ?  55.69500  89.35500  165.34300  1.000  38.37496  O   ?   H  ?    .  1  
HETATM  2794  O    .  HOH  S  291  ?  56.36000  96.19600  141.92400  1.000  29.49838  O   ?   H  ?    .  1  
HETATM  2795  O    .  HOH  S  292  ?  69.47900  62.14300  150.74600  1.000  33.20877  O   ?   H  ?    .  1  
HETATM  2796  O    .  HOH  S  293  ?  44.42600  41.93400  132.41500  1.000  43.06771  O   ?   H  ?    .  1  
HETATM  2797  O    .  HOH  S  294  ?  50.68000  86.76500  161.06900  1.000  37.52485  O   ?   H  ?    .  1  
HETATM  2798  O    .  HOH  S  295  ?  62.15000  68.43900  142.24700  1.000  40.08415  O   ?   H  ?    .  1  
HETATM  2800  O    .  HOH  S  297  ?  34.62700  46.32100  149.18900  1.000  39.68056  O   ?   H  ?    .  1  
HETATM  2801  O    .  HOH  S  298  ?  53.08100  97.31500  156.84500  1.000  39.17780  O   ?   H  ?    .  1  
HETATM  2802  O    .  HOH  S  299  ?  23.45800  59.48900  146.13300  1.000  36.79407  O   ?   H  ?    .  1  
HETATM  2803  O    .  HOH  S  300  ?  56.08900  92.39800  162.97200  1.000  40.37282  O   ?   H  ?    .  1  
HETATM  2804  O    .  HOH  S  301  ?  48.18500  41.83800  141.32600  1.000  40.16288  O   ?   H  ?    .  1  
HETATM  2805  O    .  HOH  S  302  ?  61.37900  88.82300  145.12900  1.000  32.54924  O   ?   H  ?    .  1  
HETATM  2806  O    .  HOH  S  303  ?  51.21600  51.47500  157.61200  1.000  26.39191  O   ?   H  ?    .  1  
HETATM  2807  O    .  HOH  S  304  ?  26.05600  59.71900  135.35200  1.000  29.32778  O   ?   H  ?    .  1  
HETATM  2809  O    .  HOH  S  306  ?  33.72400  43.14500  142.34300  1.000  36.85106  O   ?   H  ?    .  1  
HETATM  2810  O    .  HOH  S  307  ?  55.32500  90.78400  160.24500  1.000  38.16832  O   ?   H  ?    .  1  
HETATM  2811  O    .  HOH  S  308  ?  42.83800  79.50300  144.44900  1.000  37.06133  O   ?   H  ?    .  1  
HETATM  2812  O    .  HOH  S  309  ?  39.49300  50.40100  155.74400  1.000  42.31593  O   ?   H  ?    .  1  
HETATM  2813  O    .  HOH  S  310  ?  55.88100  87.79600  140.44800  1.000  39.97570  O   ?   H  ?    .  1  
HETATM  2814  O    .  HOH  S  311  ?  59.12300  45.55600  139.71500  1.000  38.03971  O   ?   H  ?    .  1  
HETATM  2815  O    .  HOH  S  312  ?  53.24500  78.46200  170.89400  1.000  36.66426  O   ?   H  ?    .  1  
HETATM  2816  O    .  HOH  S  313  ?  35.17600  60.87100  156.12200  1.000  31.85211  O   ?   H  ?    .  1  
HETATM  2817  O    .  HOH  S  314  ?  37.03900  71.17900  135.73100  1.000  36.39351  O   ?   H  ?    .  1  
HETATM  2818  O    .  HOH  S  315  ?  63.76800  63.22300  141.72700  1.000  34.23910  O   ?   H  ?    .  1  
HETATM  2819  O    .  HOH  S  316  ?  64.10900  59.32300  147.71000  1.000  39.31718  O   ?   H  ?    .  1  
HETATM  2820  O    .  HOH  S  317  ?  77.44600  76.34000  140.69600  1.000  40.69538  O   ?   H  ?    .  1  
HETATM  2823  O    .  HOH  S  320  ?  59.98800  69.32200  150.31500  1.000  11.02381  O   ?   H  ?    .  1  
HETATM  2824  O    .  HOH  S  321  ?  52.63800  46.38600  135.80100  1.000  31.39095  O   ?   H  ?    .  1  
HETATM  2825  O    .  HOH  S  322  ?  34.38100  47.28500  146.47400  1.000  32.46515  O   ?   H  ?    .  1  
HETATM  2826  O    .  HOH  S  323  ?  43.89500  74.11100  159.71800  1.000  36.70628  O   ?   H  ?    .  1  
HETATM  2827  O    .  HOH  S  324  ?  75.34400  86.60300  157.63200  1.000  39.18906  O   ?   H  ?    .  1  
HETATM  2829  O    .  HOH  S  326  ?  66.24600  97.46500  150.46400  1.000  36.53485  O   ?   H  ?    .  1  
HETATM  2831  O    .  HOH  S  328  ?  47.37800  83.90300  142.85800  1.000  43.58815  O   ?   H  ?    .  1  
HETATM  2832  O    .  HOH  S  329  ?  45.81500  41.52700  134.34100  1.000  40.41510  O   ?   H  ?    .  1  
HETATM  2833  O    .  HOH  S  330  ?  51.52600  72.17000  164.63200  1.000  30.58704  O   ?   H  ?    .  1  
HETATM  2834  O    .  HOH  S  331  ?  57.09300  92.77200  158.10000  1.000  29.54384  O   ?   H  ?    .  1  
HETATM  2838  O    .  HOH  S  335  ?  43.64700  88.13300  155.43700  1.000  44.92142  O   ?   H  ?    .  1  
HETATM  2839  O    .  HOH  S  336  ?  74.80900  77.59600  168.18600  1.000  34.69185  O   ?   H  ?    .  1  
HETATM  2840  O    .  HOH  S  337  ?  27.86400  70.87900  145.29600  1.000  40.01859  O   ?   H  ?    .  1  
HETATM  2841  O    .  HOH  S  338  ?  41.54200  41.01100  138.92400  1.000  40.47801  O   ?   H  ?    .  1  
HETATM  2842  O    .  HOH  S  339  ?  53.95200  84.11400  139.73700  1.000  38.95423  O   ?   H  ?    .  1  
HETATM  2843  O    .  HOH  S  340  ?  57.83700  71.66600  166.11500  1.000  37.14880  O   ?   H  ?    .  1  
HETATM  2844  O    .  HOH  S  341  ?  64.31100  87.53600  170.33900  1.000  37.78706  O   ?   H  ?    .  1  
HETATM  2845  O    .  HOH  S  342  ?  58.77800  92.70600  159.60600  1.000  45.69419  O   ?   H  ?    .  1  
HETATM  2846  O    .  HOH  S  343  ?  58.66000  92.17300  141.34300  1.000  44.69128  O   ?   H  ?    .  1  
HETATM  2847  O    .  HOH  S  344  ?  36.53400  41.36500  140.91800  1.000  40.36191  O   ?   H  ?    .  1  
HETATM  2848  O    .  HOH  S  345  ?  51.19200  76.36700  140.12200  1.000  24.32056  O   ?   H  ?    .  1  
HETATM  2849  O    .  HOH  S  346  ?  25.05700  61.66200  142.82400  1.000  36.21308  O   ?   H  ?    .  1  
HETATM  2850  O    .  HOH  S  347  ?  61.43600  51.57400  146.59800  1.000  47.03162  O   ?   H  ?    .  1  
HETATM  2851  O    .  HOH  S  348  ?  59.60500  50.90600  145.27800  1.000  40.86876  O   ?   H  ?    .  1  
HETATM  2852  O    .  HOH  S  349  ?  61.95500  98.04900  148.84600  1.000  29.75302  O   ?   H  ?    .  1  
HETATM  2853  O    .  HOH  S  350  ?  42.86000  79.61200  148.50900  1.000  39.67582  O   ?   H  ?    .  1  
HETATM  2854  O    .  HOH  S  351  ?  73.80200  86.57800  159.74900  1.000  42.49376  O   ?   H  ?    .  1  
HETATM  2855  O    .  HOH  S  352  ?  45.57100  77.44400  164.03100  1.000  43.14455  O   ?   H  ?    .  1  
HETATM  2856  O    .  HOH  S  353  ?  31.78900  46.83000  136.06500  1.000  42.25200  O   ?   H  ?    .  1  
HETATM  2857  O    .  HOH  S  354  ?  44.45200  81.52300  142.15200  1.000  46.91954  O   ?   H  ?    .  1  
HETATM  2859  O    .  HOH  S  356  ?  43.03700  50.86600  164.17800  1.000  44.71669  O   ?   H  ?    .  1  
HETATM  2860  O    .  HOH  S  357  ?  43.02300  80.70300  157.39800  1.000  43.75066  O   ?   H  ?    .  1  
HETATM  2861  O    .  HOH  S  358  ?  55.96400  76.79700  172.84900  1.000  40.60291  O   ?   H  ?    .  1  
HETATM  2862  O    .  HOH  S  359  ?  38.67800  62.29800  129.10100  1.000  38.14250  O   ?   H  ?    .  1  
HETATM  2863  O    .  HOH  S  360  ?  56.48800  50.26800  134.31500  1.000  37.55873  O   ?   H  ?    .  1  
HETATM  2864  O    .  HOH  S  361  ?  56.13600  94.98100  139.57800  1.000  43.91258  O   ?   H  ?    .  1  
HETATM  2865  O    .  HOH  S  362  ?  39.55000  67.27900  162.08600  1.000  39.68879  O   ?   H  ?    .  1  
HETATM  2866  O    .  HOH  S  363  ?  49.28500  85.95500  141.33300  1.000  41.52945  O   ?   H  ?    .  1  
HETATM  2867  O    .  HOH  S  364  ?  68.27000  76.04400  168.71100  1.000  44.24644  O   ?   H  ?    .  1  
HETATM  2868  O    .  HOH  S  365  ?  72.73400  86.79000  143.41800  1.000  44.87283  O   ?   H  ?    .  1  
HETATM  2869  O    .  HOH  S  366  ?  41.17200  77.81200  142.37200  1.000  46.05993  O   ?   H  ?    .  1  
HETATM  2870  O    .  HOH  S  367  ?  67.23800  89.57600  140.35300  1.000  42.76550  O   ?   H  ?    .  1  
HETATM  2871  O    .  HOH  S  368  ?  60.24100  67.89600  140.52400  1.000  25.18299  O   ?   H  ?    .  1  
HETATM  2872  O    .  HOH  S  369  ?  63.73000  56.69100  144.71100  1.000  45.16215  O   ?   H  ?    .  1  
HETATM  2873  O    .  HOH  S  370  ?  53.58900  84.81100  169.47800  1.000  39.69550  O   ?   H  ?    .  1  
HETATM  2874  O    .  HOH  S  371  ?  68.64300  66.78000  168.61200  1.000  41.99861  O   ?   H  ?    .  1  
HETATM  2875  O    .  HOH  S  372  ?  24.66400  53.50300  148.32500  1.000  40.30450  O   ?   H  ?    .  1  
HETATM  2877  O    .  HOH  S  374  ?  47.09500  39.92300  143.08600  1.000  40.92743  O   ?   H  ?    .  1  
HETATM  2878  O    .  HOH  S  375  ?  74.33800  83.98000  169.89800  1.000  46.57782  O   ?   H  ?    .  1  
HETATM  2879  O    .  HOH  S  376  ?  70.37700  94.04000  156.04400  1.000  35.11858  O   ?   H  ?    .  1  
HETATM  2880  O    .  HOH  S  377  ?  75.56500  93.28800  168.44300  1.000  38.79989  O   ?   H  ?    .  1  
HETATM  2882  O    .  HOH  S  379  ?  64.63000  74.70200  168.77900  1.000  41.35492  O   ?   H  ?    .  1  
HETATM  2883  O    .  HOH  S  380  ?  56.64600  62.05100  164.10700  1.000  42.74902  O   ?   H  ?    .  1  
HETATM  2884  O    .  HOH  S  381  ?  48.38300  87.98000  158.62200  1.000  39.89372  O   ?   H  ?    .  1  
HETATM  2886  O    .  HOH  S  383  ?  22.50400  63.77200  135.25700  1.000  41.78827  O   ?   H  ?    .  1  
HETATM  2887  O    .  HOH  S  384  ?  27.59400  66.31400  134.21500  1.000  42.81833  O   ?   H  ?    .  1  
HETATM  2888  O    .  HOH  S  385  ?  44.35900  78.17600  158.65300  1.000  43.93244  O   ?   H  ?    .  1  
HETATM  2890  O    .  HOH  S  387  ?  78.84200  78.14700  154.43100  1.000  37.87200  O   ?   H  ?    .  1  
HETATM  2891  O    .  HOH  S  388  ?  79.35300  80.49500  154.75200  1.000  41.11164  O   ?   H  ?    .  1  
HETATM  2892  O    .  HOH  S  389  ?  51.10800  59.23800  136.87600  1.000  29.51936  O   ?   H  ?    .  1  
HETATM  2893  O    .  HOH  S  390  ?  49.03000  55.65600  133.88100  1.000  29.21236  O   ?   H  ?    .  1  
HETATM  2894  O    .  HOH  S  391  ?  47.48100  52.63000  166.24900  1.000  33.83321  O   ?   H  ?    .  1  
HETATM  2895  O    .  HOH  S  392  ?  49.89500  60.09800  134.74000  1.000  38.90376  O   ?   H  ?    .  1  
HETATM  2896  O    .  HOH  S  393  ?  56.60100  98.65300  145.07500  1.000  40.11381  O   ?   H  ?    .  1  
HETATM  2897  O    .  HOH  S  394  ?  44.47500  63.94000  165.33500  1.000  40.11566  O   ?   H  ?    .  1  
HETATM  2898  O    .  HOH  S  395  ?  61.04100  62.78700  137.81700  1.000  38.19485  O   ?   H  ?    .  1  
HETATM  2899  O    .  HOH  S  396  ?  38.29700  76.69900  147.26600  1.000  33.95770  O   ?   H  ?    .  1  
HETATM  2900  O    .  HOH  S  397  ?  30.68800  69.30400  135.37200  1.000  45.80847  O   ?   H  ?    .  1  
HETATM  2901  O    .  HOH  S  398  ?  77.51500  72.14900  139.18700  1.000  42.28033  O   ?   H  ?    .  1  
HETATM  2902  O    .  HOH  S  399  ?  78.50900  85.22400  151.28100  1.000  40.20018  O   ?   H  ?    .  1  
HETATM  2903  O    .  HOH  S  400  ?  46.68400  73.71700  134.61800  1.000  41.33869  O   ?   H  ?    .  1  
HETATM  2904  O    .  HOH  S  401  ?  60.88000  90.98300  142.57200  1.000  44.73917  O   ?   H  ?    .  1  
HETATM  2905  O    .  HOH  S  402  ?  71.86600  78.76500  169.56300  1.000  46.15585  O   ?   H  ?    .  1  
HETATM  2906  O    .  HOH  S  403  ?  30.66400  53.71500  158.94800  1.000  41.83904  O   ?   H  ?    .  1  
HETATM  2907  O    .  HOH  S  404  ?  72.34700  75.04800  168.89000  1.000  43.71202  O   ?   H  ?    .  1  
HETATM  2908  O    .  HOH  S  405  ?  51.14400  56.41300  133.76700  1.000  48.74597  O   ?   H  ?    .  1  
HETATM  2909  O    .  HOH  S  406  ?  61.64200  86.62700  171.56900  1.000  44.77350  O   ?   H  ?    .  1  
HETATM  2910  O    .  HOH  S  407  ?  77.14300  70.38700  157.42100  1.000  42.83708  O   ?   H  ?    .  1  
#
_entity_poly.entity_id                 1
_entity_poly.pdbx_seq_one_letter_code  
;MKQLNIGVAIYKFDDTCMTGVRNAMTAEAQGKAKLNMVDSQNSQPTQNDQVDLFITKKMN
ALAINPVDRTAAGTIIDKAKQANIPVVFFNREPLPEDMKKWDKVYYVGAKAEQSGILQGQ
IMADYWKAHPEADKNHDGVMQYVMLMGQPGHQDAILRTQYSIQTVKDAGIKVQELAKDYA
NWDRVTAHDKMAAWLSSFGDKIEAVFANNDDMALGAIEALKSAGYFTGNKYIPVVGVDAT
APGIQAIKDGTLLGTVLNDAKNQAKATFNIAYELAQGITPTKDNIGYDITDGKYVWIPYK
KITKDNISDAE
;

_entity_poly.pdbx_strand_id            A
_entity_poly.type                      polypeptide(L)
_entity_poly.pdbx_target_identifier    ?
