# Supplementary material for: Chromophore carbonyl twisting in fluorescent biosensors encodes direct readout of protein conformations with multicolor switching
Source: Commun Chem. 2023 Aug 19;6:168. doi: 10.1038/s42004-023-00982-7 (PMC10439942; doi:10.1038/s42004-023-00982-7)
Supplement: Supplementary file 5 — Supplementary Data 2 [file 42004_2023_982_MOESM5_ESM.cif]

data_ecGBP183CAcrylodan_refine
#

_cell.volume       288968.963
_cell.length_a     119.587
_cell.length_b     36.533
_cell.length_c     79.905
_cell.angle_beta   124.130
_cell.angle_gamma  90.000
_cell.angle_alpha  90.000
#
_space_group.name_H-M_alt    "C 1 2 1"
_space_group.name_Hall       " C 2y"
_space_group.IT_number       5
_space_group.crystal_system  monoclinic
#
_symmetry.Int_Tables_number      5
_symmetry.space_group_name_H-M   "C 1 2 1"
_symmetry.space_group_name_Hall  " C 2y"
#
_reflns.B_iso_Wilson_estimate  12.57
#
_refine.ls_percent_reflns_R_free            4.68
_refine.pdbx_overall_phase_error            18.3363
_refine.solvent_model_details               "FLAT BULK SOLVENT MODEL"
_refine.pdbx_ls_cross_valid_method          "FREE R-VALUE"
_refine.pdbx_refine_id                      "X-RAY DIFFRACTION"
_refine.ls_R_factor_obs                     0.1568
_refine.B_iso_mean                          17.98
_refine.ls_number_reflns_R_free             1999
_refine.ls_percent_reflns_obs               97.03
_refine.ls_R_factor_R_work                  0.1555
_refine.pdbx_solvent_shrinkage_radii        0.9000
_refine.ls_d_res_high                       1.52
_refine.ls_number_reflns_obs                42706
_refine.pdbx_ls_sigma_F                     1.38
_refine.ls_number_reflns_R_work             40707
_refine.ls_d_res_low                        24.75
_refine.pdbx_stereochemistry_target_values  "GeoStd + Monomer Library + CDL v1.2"
_refine.ls_R_factor_R_free                  0.1826
_refine.overall_SU_ML                       0.1490
_refine.pdbx_solvent_vdw_probe_radii        1.1000
_refine.pdbx_diffrn_id                      1
#
_exptl.method  "X-RAY DIFFRACTION"
#   #
loop_
_space_group_symop.id
_space_group_symop.operation_xyz
1  x,y,z            
2  -x,y,-z          
3  x+1/2,y+1/2,z    
4  -x+1/2,y+1/2,-z  
#   #
loop_
_software.pdbx_ordinal
_software.name
_software.version
_software.type
_software.contact_author
_software.contact_author_email
_software.location
_software.classification
_software.citation_id
_software.language
1  phenix.refine  1.20.1_4487  program  "Paul D. Adams"  pdadams@lbl.gov  https://www.phenix-online.org/  refinement  phenix.refine  Python/C++  
2  Phenix         1.20.1_4487  program  "Paul D. Adams"  pdadams@lbl.gov  https://www.phenix-online.org/  refinement  phenix         Python/C++  
#   #
loop_
_citation.id
_citation.title
_citation.journal_abbrev
_citation.journal_volume
_citation.page_first
_citation.page_last
_citation.year
_citation.journal_id_ASTM
_citation.journal_id_ISSN
_citation.journal_id_CSD
phenix.refine  "Towards automated crystallographic structure refinement with phenix.refine."                                 "Acta Crystallogr., Sect. D: Biol. Crystallogr."  68  352   67  2012  ABCRE6  0907-4449  0766  
phenix         "Macromolecular structure determination using X-rays, neutrons and electrons: recent developments in Phenix"  "Acta Crystallogr., Sect. D: Biol. Crystallogr."  75  861  877  2019  ABCRE6  0907-4449  0766  
#   #
loop_
_refine_ls_restr.pdbx_refine_id
_refine_ls_restr.type
_refine_ls_restr.number
_refine_ls_restr.dev_ideal
_refine_ls_restr.weight
_refine_ls_restr.pdbx_restraint_function
"X-RAY DIFFRACTION"  f_bond_d            2488   0.0137  ?  ?  
"X-RAY DIFFRACTION"  f_angle_d           3383   1.2881  ?  ?  
"X-RAY DIFFRACTION"  f_chiral_restr       400   0.2499  ?  ?  
"X-RAY DIFFRACTION"  f_plane_restr        434   0.0096  ?  ?  
"X-RAY DIFFRACTION"  f_dihedral_angle_d   900  13.6253  ?  ?  
#   #
loop_
_refine_ls_shell.pdbx_refine_id
_refine_ls_shell.d_res_high
_refine_ls_shell.d_res_low
_refine_ls_shell.number_reflns_R_work
_refine_ls_shell.R_factor_R_work
_refine_ls_shell.percent_reflns_obs
_refine_ls_shell.R_factor_R_free
_refine_ls_shell.number_reflns_R_free
"X-RAY DIFFRACTION"  3.67  24.75  3096  0.1487  99.57  0.1568  152  
"X-RAY DIFFRACTION"  2.91   3.67  3050  0.1449  99.97  0.1742  150  
"X-RAY DIFFRACTION"  2.55   2.91  3033  0.1533  99.94  0.1856  149  
"X-RAY DIFFRACTION"  2.31   2.55  2969  0.1525  99.90  0.1566  146  
"X-RAY DIFFRACTION"  2.15   2.31  2994  0.1449  99.87  0.1701  146  
"X-RAY DIFFRACTION"  2.02   2.15  2974  0.1542  99.49  0.1753  147  
"X-RAY DIFFRACTION"  1.92   2.02  2997  0.1577  99.75  0.2021  148  
"X-RAY DIFFRACTION"  1.84   1.92  2950  0.1603  99.68  0.2005  144  
"X-RAY DIFFRACTION"  1.77   1.84  2985  0.1706  99.11  0.2359  147  
"X-RAY DIFFRACTION"  1.71   1.77  2939  0.1741  98.44  0.1991  144  
"X-RAY DIFFRACTION"  1.65   1.71  2914  0.1775  99.06  0.2280  143  
"X-RAY DIFFRACTION"  1.60   1.65  2889  0.1685  97.49  0.2166  141  
"X-RAY DIFFRACTION"  1.56   1.60  2776  0.1803  93.52  0.2079  137  
"X-RAY DIFFRACTION"  1.52   1.56  2141  0.1995  72.33  0.2710  105  
#   #
loop_
_struct_asym.id
A  
B  
C  
D  
E  
F  
G  
H  
I  
J  
#
_struct_conn.id                   C00001
_struct_conn.conn_type_id         covale
_struct_conn.ptnr1_auth_comp_id   CYS
_struct_conn.ptnr1_auth_asym_id   A
_struct_conn.ptnr1_auth_seq_id    183
_struct_conn.ptnr1_auth_atom_id   SG
_struct_conn.ptnr1_label_comp_id  CYS
_struct_conn.ptnr1_label_asym_id  A
_struct_conn.ptnr1_label_seq_id   182
_struct_conn.ptnr1_label_atom_id  SG
_struct_conn.ptnr1_role           .
_struct_conn.ptnr2_auth_comp_id   LIG
_struct_conn.ptnr2_auth_asym_id   A
_struct_conn.ptnr2_auth_seq_id    401
_struct_conn.ptnr2_auth_atom_id   C01
_struct_conn.ptnr2_label_comp_id  LIG
_struct_conn.ptnr2_label_asym_id  B
_struct_conn.ptnr2_label_seq_id   .
_struct_conn.ptnr2_label_atom_id  C01
_struct_conn.ptnr2_role           .
_struct_conn.details              "Bond created based on atom type and distance."
#   #
loop_
_atom_type.symbol
_atom_type.scat_dispersion_real
_atom_type.scat_dispersion_imag
_atom_type.scat_Cromer_Mann_a1
_atom_type.scat_Cromer_Mann_a2
_atom_type.scat_Cromer_Mann_a3
_atom_type.scat_Cromer_Mann_a4
_atom_type.scat_Cromer_Mann_b1
_atom_type.scat_Cromer_Mann_b2
_atom_type.scat_Cromer_Mann_b3
_atom_type.scat_Cromer_Mann_b4
_atom_type.scat_Cromer_Mann_c
_atom_type.scat_source
_atom_type.scat_dispersion_source
Ca2+  .  .  9.15733  8.80693  .  .  11.29163   0.53439  .  .  0.0  
;
2-Gaussian fit: Grosse-Kunstleve RW, Sauter NK, Adams PD:
Newsletter of the IUCr Commission on Crystallographic Computing 2004, 3, 22-31.
;
  .  
C     .  .  3.54356  2.42580  .  .  25.62398   1.50364  .  .  0.0  
;
2-Gaussian fit: Grosse-Kunstleve RW, Sauter NK, Adams PD:
Newsletter of the IUCr Commission on Crystallographic Computing 2004, 3, 22-31.
;
  .  
S     .  .  9.55732  6.39887  .  .   1.23737  29.19336  .  .  0.0  
;
2-Gaussian fit: Grosse-Kunstleve RW, Sauter NK, Adams PD:
Newsletter of the IUCr Commission on Crystallographic Computing 2004, 3, 22-31.
;
  .  
O     .  .  4.49882  3.47563  .  .  15.80542   1.70748  .  .  0.0  
;
2-Gaussian fit: Grosse-Kunstleve RW, Sauter NK, Adams PD:
Newsletter of the IUCr Commission on Crystallographic Computing 2004, 3, 22-31.
;
  .  
N     .  .  4.01032  2.96436  .  .  19.97189   1.75589  .  .  0.0  
;
2-Gaussian fit: Grosse-Kunstleve RW, Sauter NK, Adams PD:
Newsletter of the IUCr Commission on Crystallographic Computing 2004, 3, 22-31.
;
  .  
#   #
loop_
_chem_comp.id
ALA  
ARG  
ASN  
ASP  
BGC  
CA   
CYS  
GLC  
GLN  
GLU  
GLY  
HIS  
HOH  
ILE  
LEU  
LIG  
LYS  
MET  
PHE  
PRO  
SER  
THR  
TRP  
TYR  
VAL  
#   #
loop_
_atom_site.group_PDB
_atom_site.id
_atom_site.label_atom_id
_atom_site.label_alt_id
_atom_site.label_comp_id
_atom_site.auth_asym_id
_atom_site.auth_seq_id
_atom_site.pdbx_PDB_ins_code
_atom_site.Cartn_x
_atom_site.Cartn_y
_atom_site.Cartn_z
_atom_site.occupancy
_atom_site.B_iso_or_equiv
_atom_site.type_symbol
_atom_site.pdbx_formal_charge
_atom_site.label_asym_id
_atom_site.label_entity_id
_atom_site.label_seq_id
_atom_site.pdbx_PDB_model_num
ATOM       1  N    .  ALA  A    2  ?  106.90600  -18.30700   74.53000  1.000  41.60694  N   ?   A  ?    1  1  
ATOM       2  CA   .  ALA  A    2  ?  105.67900  -17.79400   75.12500  1.000  28.19979  C   ?   A  ?    1  1  
ATOM       3  C    .  ALA  A    2  ?  105.59800  -16.26500   74.96100  1.000  46.33233  C   ?   A  ?    1  1  
ATOM       4  O    .  ALA  A    2  ?  106.56100  -15.51700   75.16300  1.000  43.23636  O   ?   A  ?    1  1  
ATOM       5  CB   .  ALA  A    2  ?  105.58200  -18.17800   76.59700  1.000  45.83660  C   ?   A  ?    1  1  
ATOM       6  N    .  THR  A    3  ?  104.42000  -15.82800   74.57400  1.000  18.77235  N   ?   A  ?    2  1  
ATOM       7  CA   .  THR  A    3  ?  104.10700  -14.41500   74.38600  1.000  19.05335  C   ?   A  ?    2  1  
ATOM       8  C    .  THR  A    3  ?  103.58000  -13.83700   75.69300  1.000  13.05433  C   ?   A  ?    2  1  
ATOM       9  O    .  THR  A    3  ?  102.53000  -14.27000   76.16200  1.000  15.39829  O   ?   A  ?    2  1  
ATOM      10  CB   .  THR  A    3  ?  103.02200  -14.29000   73.32400  1.000  19.83567  C   ?   A  ?    2  1  
ATOM      11  OG1  .  THR  A    3  ?  103.54800  -14.72000   72.05600  1.000  24.31019  O   ?   A  ?    2  1  
ATOM      12  CG2  .  THR  A    3  ?  102.53200  -12.87300   73.23900  1.000  18.71466  C   ?   A  ?    2  1  
ATOM      13  N    .  ARG  A    4  ?  104.28300  -12.85800   76.28000  1.000  11.71797  N   ?   A  ?    3  1  
ATOM      14  CA   .  ARG  A    4  ?  103.77200  -12.28500   77.52400  1.000  10.84861  C   ?   A  ?    3  1  
ATOM      15  C    .  ARG  A    4  ?  102.88800  -11.08600   77.18700  1.000   8.72141  C   ?   A  ?    3  1  
ATOM      16  O    .  ARG  A    4  ?  103.29500  -10.23600   76.39600  1.000  12.94870  O   ?   A  ?    3  1  
ATOM      17  CB   .  ARG  A    4  ?  104.91500  -11.85100   78.43600  1.000  14.22073  C   ?   A  ?    3  1  
ATOM      18  CG   .  ARG  A    4  ?  105.83400  -13.02800   78.91500  1.000  16.12290  C   ?   A  ?    3  1  
ATOM      19  CD   .  ARG  A    4  ?  107.03800  -12.42500   79.68100  1.000  26.74311  C   ?   A  ?    3  1  
ATOM      20  NE   .  ARG  A    4  ?  107.84900  -13.46400   80.29900  1.000  28.06714  N   ?   A  ?    3  1  
ATOM      21  CZ   .  ARG  A    4  ?  108.88500  -13.25400   81.10500  1.000  47.46202  C   ?   A  ?    3  1  
ATOM      22  NH1  .  ARG  A    4  ?  109.24400  -12.03300   81.47700  1.000  26.32966  N   ?   A  ?    3  1  
ATOM      23  NH2  .  ARG  A    4  ?  109.57800  -14.30000   81.55200  1.000  29.43006  N   ?   A  ?    3  1  
ATOM      24  N    .  ILE  A    5  ?  101.68700  -11.03800   77.76800  1.000  10.12429  N   ?   A  ?    4  1  
ATOM      25  CA   .  ILE  A    5  ?  100.79000   -9.88300   77.63400  1.000   9.61831  C   ?   A  ?    4  1  
ATOM      26  C    .  ILE  A    5  ?  100.53700   -9.30200   79.02100  1.000   8.51067  C   ?   A  ?    4  1  
ATOM      27  O    .  ILE  A    5  ?  100.14600  -10.03500   79.93700  1.000  10.26953  O   ?   A  ?    4  1  
ATOM      28  CB   .  ILE  A    5  ?   99.48100  -10.28500   76.93500  1.000  11.29408  C   ?   A  ?    4  1  
ATOM      29  CG1  .  ILE  A    5  ?   99.79800  -10.79100   75.51000  1.000  13.10737  C   ?   A  ?    4  1  
ATOM      30  CG2  .  ILE  A    5  ?   98.46800   -9.10100   76.96000  1.000  13.03515  C   ?   A  ?    4  1  
ATOM      31  CD1  .  ILE  A    5  ?   98.51200  -11.25400   74.75900  1.000  15.26961  C   ?   A  ?    4  1  
ATOM      32  N    .  GLY  A    6  ?  100.77100   -7.99800   79.17000  1.000   9.19957  N   ?   A  ?    5  1  
ATOM      33  CA   .  GLY  A    6  ?  100.62100   -7.33100   80.46900  1.000   7.02341  C   ?   A  ?    5  1  
ATOM      34  C    .  GLY  A    6  ?   99.25000   -6.68700   80.54900  1.000   9.73539  C   ?   A  ?    5  1  
ATOM      35  O    .  GLY  A    6  ?   98.79500   -6.09700   79.58400  1.000   8.72893  O   ?   A  ?    5  1  
ATOM      36  N    .  VAL  A    7  ?   98.58100   -6.82500   81.69100  1.000   7.48004  N   ?   A  ?    6  1  
ATOM      37  CA   .  VAL  A    7  ?   97.21900   -6.30100   81.85900  1.000   6.58821  C   ?   A  ?    6  1  
ATOM      38  C    .  VAL  A    7  ?   97.19200   -5.54600   83.18400  1.000   7.90777  C   ?   A  ?    6  1  
ATOM      39  O    .  VAL  A    7  ?   97.63300   -6.08000   84.21400  1.000   8.89766  O   ?   A  ?    6  1  
ATOM      40  CB   .  VAL  A    7  ?   96.16100   -7.43100   81.90800  1.000   6.80886  C   ?   A  ?    6  1  
ATOM      41  CG1  .  VAL  A    7  ?   94.79300   -6.89700   82.11800  1.000   9.91028  C   ?   A  ?    6  1  
ATOM      42  CG2  .  VAL  A    7  ?   96.18900   -8.28100   80.65700  1.000   8.93587  C   ?   A  ?    6  1  
ATOM      43  N    .  THR  A    8  ?   96.63800   -4.32000   83.19600  1.000   7.83878  N   ?   A  ?    7  1  
ATOM      44  CA   .  THR  A    8  ?   96.38500   -3.64000   84.46800  1.000   5.93721  C   ?   A  ?    7  1  
ATOM      45  C    .  THR  A    8  ?   94.87700   -3.42200   84.58300  1.000   8.45913  C   ?   A  ?    7  1  
ATOM      46  O    .  THR  A    8  ?   94.22400   -2.98200   83.62700  1.000   9.67263  O   ?   A  ?    7  1  
ATOM      47  CB   .  THR  A    8  ?   97.16000   -2.28600   84.59300  1.000   6.80389  C   ?   A  ?    7  1  
ATOM      48  OG1  .  THR  A    8  ?   96.68800   -1.38200   83.57300  1.000   9.05378  O   ?   A  ?    7  1  
ATOM      49  CG2  .  THR  A    8  ?   98.71000   -2.47000   84.46300  1.000  10.53639  C   ?   A  ?    7  1  
ATOM      50  N    .  ILE  A    9  ?   94.32500   -3.74600   85.74400  1.000   6.74721  N   ?   A  ?    8  1  
ATOM      51  CA   .  ILE  A    9  ?   92.91700   -3.52100   86.08600  1.000   5.94092  C   ?   A  ?    8  1  
ATOM      52  C    .  ILE  A    9  ?   92.87500   -2.37200   87.06900  1.000   6.34794  C   ?   A  ?    8  1  
ATOM      53  O    .  ILE  A    9  ?   93.69400   -2.32300   87.98600  1.000   8.76841  O   ?   A  ?    8  1  
ATOM      54  CB   .  ILE  A    9  ?   92.33800   -4.78000   86.75300  1.000   7.15622  C   ?   A  ?    8  1  
ATOM      55  CG1  .  ILE  A    9  ?   92.51500   -5.97100   85.82200  1.000   9.79831  C   ?   A  ?    8  1  
ATOM      56  CG2  .  ILE  A    9  ?   90.88400   -4.53500   87.18500  1.000   8.78490  C   ?   A  ?    8  1  
ATOM      57  CD1  .  ILE  A    9  ?   91.64100   -5.94500   84.51900  1.000  11.15748  C   ?   A  ?    8  1  
ATOM      58  N    .  TYR  A   10  ?   91.96300   -1.40500   86.88600  1.000   6.91701  N   ?   A  ?    9  1  
ATOM      59  CA   .  TYR  A   10  ?   92.11900   -0.17600   87.65500  1.000   7.94633  C   ?   A  ?    9  1  
ATOM      60  C    .  TYR  A   10  ?   91.89900   -0.42800   89.13900  1.000   8.75002  C   ?   A  ?    9  1  
ATOM      61  O    .  TYR  A   10  ?   92.55200    0.20400   89.95600  1.000   8.87129  O   ?   A  ?    9  1  
ATOM      62  CB   .  TYR  A   10  ?   91.17500    0.92100   87.07900  1.000   8.14251  C   ?   A  ?    9  1  
ATOM      63  CG   .  TYR  A   10  ?   89.82100    1.01900   87.77000  1.000   8.64422  C   ?   A  ?    9  1  
ATOM      64  CD1  .  TYR  A   10  ?   88.74000    0.24100   87.36900  1.000   7.34510  C   ?   A  ?    9  1  
ATOM      65  CD2  .  TYR  A   10  ?   89.61800    1.94900   88.77300  1.000   7.70574  C   ?   A  ?    9  1  
ATOM      66  CE1  .  TYR  A   10  ?   87.50900    0.30000   88.02200  1.000  10.46138  C   ?   A  ?    9  1  
ATOM      67  CE2  .  TYR  A   10  ?   88.39800    2.06400   89.41400  1.000  10.44879  C   ?   A  ?    9  1  
ATOM      68  CZ   .  TYR  A   10  ?   87.34000    1.26400   89.03300  1.000  11.51272  C   ?   A  ?    9  1  
ATOM      69  OH   .  TYR  A   10  ?   86.14700    1.31400   89.73700  1.000  12.07342  O   ?   A  ?    9  1  
ATOM      70  N    .  LYS  A   11  ?   91.02400   -1.37800   89.46400  1.000   8.57234  N   ?   A  ?   10  1  
ATOM      71  CA   .  LYS  A   11  ?   90.70000   -1.74600   90.84400  1.000   8.26075  C   ?   A  ?   10  1  
ATOM      72  C    .  LYS  A   11  ?   90.08400   -3.12900   90.79800  1.000   9.04811  C   ?   A  ?   10  1  
ATOM      73  O    .  LYS  A   11  ?   89.02100   -3.32400   90.19600  1.000  10.11020  O   ?   A  ?   10  1  
ATOM      74  CB   .  LYS  A   11  ?   89.73900   -0.68700   91.41900  1.000  14.99625  C   ?   A  ?   10  1  
ATOM      75  CG   .  LYS  A   11  ?   88.91400   -1.07500   92.60100  1.000  18.76897  C   ?   A  ?   10  1  
ATOM      76  CD   .  LYS  A   11  ?   88.06200    0.17300   92.97000  1.000  20.46985  C   ?   A  ?   10  1  
ATOM      77  CE   .  LYS  A   11  ?   87.31600   -0.05400   94.28600  1.000  34.56359  C   ?   A  ?   10  1  
ATOM      78  NZ   .  LYS  A   11  ?   88.05000   -1.01500   95.16500  1.000  38.32939  N   ?   A  ?   10  1  
ATOM      79  N    .  TYR  A   12  ?   90.75400   -4.11000   91.40600  1.000   8.40685  N   ?   A  ?   11  1  
ATOM      80  CA   .  TYR  A   12  ?   90.30100   -5.48800   91.23700  1.000   8.66697  C   ?   A  ?   11  1  
ATOM      81  C    .  TYR  A   12  ?   88.91600   -5.74700   91.80500  1.000  12.32431  C   ?   A  ?   11  1  
ATOM      82  O    .  TYR  A   12  ?   88.21200   -6.64300   91.30100  1.000  12.23458  O   ?   A  ?   11  1  
ATOM      83  CB   .  TYR  A   12  ?   91.26200   -6.48500   91.92200  1.000  10.78461  C   ?   A  ?   11  1  
ATOM      84  CG   .  TYR  A   12  ?   92.17700   -7.26600   91.00800  1.000   7.90333  C   ?   A  ?   11  1  
ATOM      85  CD1  .  TYR  A   12  ?   92.82500   -6.65000   89.93700  1.000   8.01156  C   ?   A  ?   11  1  
ATOM      86  CD2  .  TYR  A   12  ?   92.49700   -8.57200   91.31100  1.000   8.06488  C   ?   A  ?   11  1  
ATOM      87  CE1  .  TYR  A   12  ?   93.75000   -7.32200   89.14900  1.000   8.00598  C   ?   A  ?   11  1  
ATOM      88  CE2  .  TYR  A   12  ?   93.38700   -9.28700   90.53600  1.000   7.43711  C   ?   A  ?   11  1  
ATOM      89  CZ   .  TYR  A   12  ?   94.00500   -8.64100   89.44000  1.000   9.57243  C   ?   A  ?   11  1  
ATOM      90  OH   .  TYR  A   12  ?   94.93800   -9.30300   88.68500  1.000  11.61660  O   ?   A  ?   11  1  
ATOM      91  N    .  ASP  A   13  ?   88.50500   -5.01100   92.83600  1.000  11.33198  N   ?   A  ?   12  1  
ATOM      92  CA   .  ASP  A   13  ?   87.21600   -5.35600   93.42400  1.000  14.75065  C   ?   A  ?   12  1  
ATOM      93  C    .  ASP  A   13  ?   86.08100   -4.46400   92.95200  1.000  16.38818  C   ?   A  ?   12  1  
ATOM      94  O    .  ASP  A   13  ?   84.98600   -4.56000   93.50600  1.000  17.41054  O   ?   A  ?   12  1  
ATOM      95  CB   .  ASP  A   13  ?   87.31100   -5.37600   94.94400  1.000  17.06325  C   ?   A  ?   12  1  
ATOM      96  CG   .  ASP  A   13  ?   87.81600   -4.11100   95.51500  1.000  18.70998  C   ?   A  ?   12  1  
ATOM      97  OD1  .  ASP  A   13  ?   88.31400   -3.26700   94.77500  1.000  24.19584  O   ?   A  ?   12  1  
ATOM      98  OD2  .  ASP  A   13  ?   87.76300   -3.97500   96.76000  1.000  21.41299  O   ?   A  ?   12  1  
ATOM      99  N    .  ASP  A   14  ?   86.28500   -3.64400   91.92000  1.000  10.81018  N   ?   A  ?   13  1  
ATOM     100  CA   .  ASP  A   14  ?   85.14300   -3.11700   91.16200  1.000   9.61424  C   ?   A  ?   13  1  
ATOM     101  C    .  ASP  A   14  ?   84.30200   -4.30300   90.69200  1.000  10.32629  C   ?   A  ?   13  1  
ATOM     102  O    .  ASP  A   14  ?   84.83400   -5.24100   90.09600  1.000  10.61329  O   ?   A  ?   13  1  
ATOM     103  CB   .  ASP  A   14  ?   85.69800   -2.27900   89.99600  1.000  10.60514  C   ?   A  ?   13  1  
ATOM     104  CG   .  ASP  A   14  ?   84.60800   -1.70500   89.11900  1.000  11.46458  C   ?   A  ?   13  1  
ATOM     105  OD1  .  ASP  A   14  ?   84.08700   -2.45100   88.28600  1.000  10.39875  O   ?   A  ?   13  1  
ATOM     106  OD2  .  ASP  A   14  ?   84.28900   -0.51500   89.28100  1.000  13.03784  O   ?   A  ?   13  1  
ATOM     107  N    .  ASN  A   15  ?   82.98300   -4.31900   90.99100  1.000   8.56726  N   ?   A  ?   14  1  
ATOM     108  CA   .  ASN  A   15  ?   82.19900   -5.52200   90.68900  1.000  10.28880  C   ?   A  ?   14  1  
ATOM     109  C    .  ASN  A   15  ?   82.25500   -5.87000   89.21500  1.000  11.36489  C   ?   A  ?   14  1  
ATOM     110  O    .  ASN  A   15  ?   82.45300   -7.03200   88.84100  1.000  11.63040  O   ?   A  ?   14  1  
ATOM     111  CB   .  ASN  A   15  ?   80.72800   -5.34300   91.10500  1.000  11.31202  C   ?   A  ?   14  1  
ATOM     112  CG   .  ASN  A   15  ?   80.56100   -5.02600   92.57000  1.000  12.14087  C   ?   A  ?   14  1  
ATOM     113  OD1  .  ASN  A   15  ?   81.01800   -4.00000   93.04200  1.000  11.97691  O   ?   A  ?   14  1  
ATOM     114  ND2  .  ASN  A   15  ?   79.76200   -5.85400   93.24600  1.000  15.69709  N   ?   A  ?   14  1  
ATOM     115  N    .  PHE  A   16  ?   82.08500   -4.88100   88.35200  1.000  11.21213  N   ?   A  ?   15  1  
ATOM     116  CA   .  PHE  A   16  ?   82.09600   -5.21400   86.93400  1.000  10.61646  C   ?   A  ?   15  1  
ATOM     117  C    .  PHE  A   16  ?   83.48900   -5.64500   86.46800  1.000   9.07348  C   ?   A  ?   15  1  
ATOM     118  O    .  PHE  A   16  ?   83.63600   -6.61700   85.69000  1.000  10.60516  O   ?   A  ?   15  1  
ATOM     119  CB   .  PHE  A   16  ?   81.62600   -4.00200   86.13900  1.000  12.17067  C   ?   A  ?   15  1  
ATOM     120  CG   .  PHE  A   16  ?   81.65000   -4.24300   84.66800  1.000  10.09070  C   ?   A  ?   15  1  
ATOM     121  CD1  .  PHE  A   16  ?   80.73200   -5.09600   84.07500  1.000  11.33505  C   ?   A  ?   15  1  
ATOM     122  CD2  .  PHE  A   16  ?   82.62100   -3.62800   83.89700  1.000  10.30949  C   ?   A  ?   15  1  
ATOM     123  CE1  .  PHE  A   16  ?   80.77900   -5.33300   82.66900  1.000  10.52365  C   ?   A  ?   15  1  
ATOM     124  CE2  .  PHE  A   16  ?   82.66500   -3.86300   82.49000  1.000  11.90505  C   ?   A  ?   15  1  
ATOM     125  CZ   .  PHE  A   16  ?   81.74200   -4.72700   81.91000  1.000  11.15037  C   ?   A  ?   15  1  
ATOM     126  N    .  MET  A   17  ?   84.51800   -4.90800   86.88900  1.000   8.84640  N   ?   A  ?   16  1  
ATOM     127  CA   .  MET  A   17  ?   85.84800   -5.29300   86.41400  1.000   7.38854  C   ?   A  ?   16  1  
ATOM     128  C    .  MET  A   17  ?   86.30800   -6.62100   86.99400  1.000  10.12155  C   ?   A  ?   16  1  
ATOM     129  O    .  MET  A   17  ?   87.20700   -7.26300   86.41600  1.000  10.07470  O   ?   A  ?   16  1  
ATOM     130  CB   .  MET  A   17  ?   86.86800   -4.20100   86.68400  1.000  10.31487  C   ?   A  ?   16  1  
ATOM     131  CG   .  MET  A   17  ?   86.67200   -2.92300   85.83300  1.000  11.83682  C   ?   A  ?   16  1  
ATOM     132  SD   .  MET  A   17  ?   86.50700   -3.22700   84.08600  1.000  14.78808  S   ?   A  ?   16  1  
ATOM     133  CE   .  MET  A   17  ?   88.10900   -3.96700   83.73800  1.000  11.77335  C   ?   A  ?   16  1  
ATOM     134  N    A  SER  A   18  ?   85.72900   -7.04400   88.11300  0.530  10.75804  N   ?   A  ?   17  1  
ATOM     135  CA   A  SER  A   18  ?   85.99900   -8.38800   88.61200  0.530   9.72162  C   ?   A  ?   17  1  
ATOM     136  C    A  SER  A   18  ?   85.48800   -9.44900   87.63400  0.530  10.37236  C   ?   A  ?   17  1  
ATOM     137  O    A  SER  A   18  ?   86.17800  -10.45500   87.37100  0.530  10.84689  O   ?   A  ?   17  1  
ATOM     138  CB   A  SER  A   18  ?   85.36500   -8.52600   89.99900  0.530  11.07440  C   ?   A  ?   17  1  
ATOM     139  OG   A  SER  A   18  ?   85.53800   -9.82500   90.51400  0.530  12.06897  O   ?   A  ?   17  1  
ATOM     140  N    B  SER  A   18  ?   85.72200   -7.05700   88.11000  0.330  10.75011  N   ?   A  ?   17  1  
ATOM     141  CA   B  SER  A   18  ?   86.01100   -8.40100   88.60100  0.330   9.78512  C   ?   A  ?   17  1  
ATOM     142  C    B  SER  A   18  ?   85.48400   -9.45800   87.63200  0.330  10.41072  C   ?   A  ?   17  1  
ATOM     143  O    B  SER  A   18  ?   86.15300  -10.47800   87.39100  0.330  10.93538  O   ?   A  ?   17  1  
ATOM     144  CB   B  SER  A   18  ?   85.42000   -8.58000   90.00500  0.330  11.14380  C   ?   A  ?   17  1  
ATOM     145  OG   B  SER  A   18  ?   84.02000   -8.79800   89.96600  0.330  13.01951  O   ?   A  ?   17  1  
ATOM     146  N    C  SER  A   18  ?   85.73200   -7.05200   88.11900  0.140  10.71216  N   ?   A  ?   17  1  
ATOM     147  CA   C  SER  A   18  ?   85.99200   -8.40600   88.59700  0.140   9.88396  C   ?   A  ?   17  1  
ATOM     148  C    C  SER  A   18  ?   85.50000   -9.43800   87.59500  0.140  10.45071  C   ?   A  ?   17  1  
ATOM     149  O    C  SER  A   18  ?   86.18700  -10.43400   87.32400  0.140  10.95664  O   ?   A  ?   17  1  
ATOM     150  CB   C  SER  A   18  ?   85.32100   -8.62400   89.95100  0.140  11.12960  C   ?   A  ?   17  1  
ATOM     151  OG   C  SER  A   18  ?   85.95900   -7.85900   90.94400  0.140   9.62158  O   ?   A  ?   17  1  
ATOM     152  N    .  VAL  A   19  ?   84.31300   -9.21300   87.02500  1.000   9.92593  N   ?   A  ?   18  1  
ATOM     153  CA   .  VAL  A   19  ?   83.82200  -10.10100   85.97800  1.000  10.22271  C   ?   A  ?   18  1  
ATOM     154  C    .  VAL  A   19  ?   84.74500  -10.04700   84.76400  1.000  10.24149  C   ?   A  ?   18  1  
ATOM     155  O    .  VAL  A   19  ?   85.09100  -11.08100   84.18300  1.000  11.33811  O   ?   A  ?   18  1  
ATOM     156  CB   .  VAL  A   19  ?   82.36500   -9.73500   85.58900  1.000  11.77490  C   ?   A  ?   18  1  
ATOM     157  CG1  .  VAL  A   19  ?   81.84000  -10.77400   84.61000  1.000  15.05472  C   ?   A  ?   18  1  
ATOM     158  CG2  .  VAL  A   19  ?   81.43400   -9.69300   86.80100  1.000  14.25295  C   ?   A  ?   18  1  
ATOM     159  N    .  VAL  A   20  ?   85.14300   -8.84400   84.35000  1.000   8.52086  N   ?   A  ?   19  1  
ATOM     160  CA   .  VAL  A   20  ?   85.99000   -8.71500   83.15400  1.000   9.62712  C   ?   A  ?   19  1  
ATOM     161  C    .  VAL  A   20  ?   87.33100   -9.40100   83.34500  1.000   9.05838  C   ?   A  ?   19  1  
ATOM     162  O    .  VAL  A   20  ?   87.80900  -10.10500   82.43600  1.000   9.34270  O   ?   A  ?   19  1  
ATOM     163  CB   .  VAL  A   20  ?   86.17500   -7.22700   82.78900  1.000   7.84264  C   ?   A  ?   19  1  
ATOM     164  CG1  .  VAL  A   20  ?   87.20800   -7.04500   81.65300  1.000   9.02273  C   ?   A  ?   19  1  
ATOM     165  CG2  .  VAL  A   20  ?   84.81700   -6.63500   82.38400  1.000  10.36525  C   ?   A  ?   19  1  
ATOM     166  N    .  ARG  A   21  ?   87.97900   -9.17200   84.48600  1.000   9.37742  N   ?   A  ?   20  1  
ATOM     167  CA   .  ARG  A   21  ?   89.33200   -9.69100   84.65700  1.000   7.53333  C   ?   A  ?   20  1  
ATOM     168  C    .  ARG  A   21  ?   89.31400  -11.20300   84.72300  1.000  10.41411  C   ?   A  ?   20  1  
ATOM     169  O    .  ARG  A   21  ?   90.22300  -11.85800   84.18300  1.000  10.17205  O   ?   A  ?   20  1  
ATOM     170  CB   .  ARG  A   21  ?   89.99300   -9.05300   85.89400  1.000   9.30431  C   ?   A  ?   20  1  
ATOM     171  CG   .  ARG  A   21  ?   89.47500   -9.53900   87.21200  1.000   9.61880  C   ?   A  ?   20  1  
ATOM     172  CD   .  ARG  A   21  ?   90.13900   -8.66600   88.29800  1.000  11.28099  C   ?   A  ?   20  1  
ATOM     173  NE   .  ARG  A   21  ?   89.43400   -8.71300   89.58100  1.000  12.44732  N   ?   A  ?   20  1  
ATOM     174  CZ   .  ARG  A   21  ?   89.48600   -9.72600   90.43600  1.000  11.82924  C   ?   A  ?   20  1  
ATOM     175  NH1  .  ARG  A   21  ?   90.18100  -10.82200   90.15300  1.000  15.10703  N   ?   A  ?   20  1  
ATOM     176  NH2  .  ARG  A   21  ?   88.84600   -9.62700   91.60000  1.000  14.06958  N   ?   A  ?   20  1  
ATOM     177  N    .  LYS  A   22  ?   88.25600  -11.76700   85.31500  1.000  10.38047  N   ?   A  ?   21  1  
ATOM     178  CA   .  LYS  A   22  ?   88.17100  -13.22400   85.34900  1.000  10.89452  C   ?   A  ?   21  1  
ATOM     179  C    .  LYS  A   22  ?   87.93600  -13.79700   83.96600  1.000  12.51795  C   ?   A  ?   21  1  
ATOM     180  O    .  LYS  A   22  ?   88.50200  -14.84900   83.61400  1.000  12.38917  O   ?   A  ?   21  1  
ATOM     181  CB   .  LYS  A   22  ?   87.06300  -13.63000   86.31500  1.000  12.48383  C   ?   A  ?   21  1  
ATOM     182  CG   .  LYS  A   22  ?   87.49400  -13.26300   87.75300  1.000  15.74097  C   ?   A  ?   21  1  
ATOM     183  CD   .  LYS  A   22  ?   86.43100  -13.66600   88.79700  1.000  17.34641  C   ?   A  ?   21  1  
ATOM     184  CE   .  LYS  A   22  ?   86.80200  -13.07000   90.15100  1.000  33.23564  C   ?   A  ?   21  1  
ATOM     185  NZ   .  LYS  A   22  ?   85.86200  -13.49600   91.23400  1.000  36.69121  N   ?   A  ?   21  1  
ATOM     186  N    .  ALA  A   23  ?   87.17700  -13.07300   83.13300  1.000  11.93224  N   ?   A  ?   22  1  
ATOM     187  CA   .  ALA  A   23  ?   86.95800  -13.51800   81.76300  1.000  10.43103  C   ?   A  ?   22  1  
ATOM     188  C    .  ALA  A   23  ?   88.23300  -13.40900   80.92900  1.000  12.81313  C   ?   A  ?   22  1  
ATOM     189  O    .  ALA  A   23  ?   88.54800  -14.32100   80.15800  1.000  12.72850  O   ?   A  ?   22  1  
ATOM     190  CB   .  ALA  A   23  ?   85.83200  -12.69600   81.13300  1.000  10.75171  C   ?   A  ?   22  1  
ATOM     191  N    .  ILE  A   24  ?   89.02600  -12.33900   81.09600  1.000  10.21351  N   ?   A  ?   23  1  
ATOM     192  CA   .  ILE  A   24  ?   90.27200  -12.23700   80.33200  1.000   7.98082  C   ?   A  ?   23  1  
ATOM     193  C    .  ILE  A   24  ?   91.19300  -13.38000   80.72300  1.000  12.55879  C   ?   A  ?   23  1  
ATOM     194  O    .  ILE  A   24  ?   91.88600  -13.95700   79.87200  1.000  11.10323  O   ?   A  ?   23  1  
ATOM     195  CB   .  ILE  A   24  ?   90.96400  -10.87500   80.59800  1.000  14.05561  C   ?   A  ?   23  1  
ATOM     196  CG1  .  ILE  A   24  ?   90.14300   -9.72300   80.08700  1.000  15.32473  C   ?   A  ?   23  1  
ATOM     197  CG2  .  ILE  A   24  ?   92.43000  -10.85900   80.05800  1.000  18.01149  C   ?   A  ?   23  1  
ATOM     198  CD1  .  ILE  A   24  ?   90.82200   -8.34500   80.39000  1.000  12.25880  C   ?   A  ?   23  1  
ATOM     199  N    .  GLU  A   25  ?   91.26000  -13.68300   82.02800  1.000  10.79046  N   ?   A  ?   24  1  
ATOM     200  CA   .  GLU  A   25  ?   92.08800  -14.80000   82.47500  1.000  12.59489  C   ?   A  ?   24  1  
ATOM     201  C    .  GLU  A   25  ?   91.67300  -16.10400   81.79600  1.000  12.82646  C   ?   A  ?   24  1  
ATOM     202  O    .  GLU  A   25  ?   92.54700  -16.89000   81.39400  1.000  13.04071  O   ?   A  ?   24  1  
ATOM     203  CB   .  GLU  A   25  ?   92.00800  -14.94300   83.99400  1.000  18.49488  C   ?   A  ?   24  1  
ATOM     204  CG   .  GLU  A   25  ?   93.07300  -15.88000   84.52700  1.000  35.29155  C   ?   A  ?   24  1  
ATOM     205  CD   .  GLU  A   25  ?   92.95500  -16.05900   86.01100  1.000  64.06406  C   ?   A  ?   24  1  
ATOM     206  OE1  .  GLU  A   25  ?   92.04200  -16.80000   86.44800  1.000  55.67074  O   ?   A  ?   24  1  
ATOM     207  OE2  .  GLU  A   25  ?   93.74000  -15.41600   86.74100  1.000  72.38619  O   ?   A  ?   24  1  
ATOM     208  N    .  GLN  A   26  ?   90.36700  -16.34500   81.66200  1.000  13.86425  N   ?   A  ?   25  1  
ATOM     209  CA   .  GLN  A   26  ?   89.92500  -17.57700   80.99800  1.000  16.12859  C   ?   A  ?   25  1  
ATOM     210  C    .  GLN  A   26  ?   90.30600  -17.59500   79.52100  1.000  16.08250  C   ?   A  ?   25  1  
ATOM     211  O    .  GLN  A   26  ?   90.69600  -18.63900   78.98600  1.000  16.26203  O   ?   A  ?   25  1  
ATOM     212  CB   .  GLN  A   26  ?   88.41700  -17.75900   81.14100  1.000  15.92210  C   ?   A  ?   25  1  
ATOM     213  CG   .  GLN  A   26  ?   87.99700  -17.98100   82.55400  1.000  25.55893  C   ?   A  ?   25  1  
ATOM     214  CD   .  GLN  A   26  ?   88.66900  -19.21000   83.15500  1.000  43.76534  C   ?   A  ?   25  1  
ATOM     215  OE1  .  GLN  A   26  ?   89.27800  -19.14000   84.22000  1.000  44.75901  O   ?   A  ?   25  1  
ATOM     216  NE2  .  GLN  A   26  ?   88.56800  -20.34100   82.45800  1.000  50.21146  N   ?   A  ?   25  1  
ATOM     217  N    .  ASP  A   27  ?   90.19800  -16.45400   78.83600  1.000  15.07796  N   ?   A  ?   26  1  
ATOM     218  CA   .  ASP  A   27  ?   90.63800  -16.39700   77.44900  1.000  13.29936  C   ?   A  ?   26  1  
ATOM     219  C    .  ASP  A   27  ?   92.12300  -16.67900   77.31900  1.000  13.53471  C   ?   A  ?   26  1  
ATOM     220  O    .  ASP  A   27  ?   92.56500  -17.37200   76.37600  1.000  14.64837  O   ?   A  ?   26  1  
ATOM     221  CB   .  ASP  A   27  ?   90.32900  -15.01200   76.86700  1.000  13.99834  C   ?   A  ?   26  1  
ATOM     222  CG   .  ASP  A   27  ?   88.82600  -14.74700   76.75700  1.000  35.19158  C   ?   A  ?   26  1  
ATOM     223  OD1  .  ASP  A   27  ?   88.10900  -15.71600   76.45700  1.000  32.99528  O   ?   A  ?   26  1  
ATOM     224  OD2  .  ASP  A   27  ?   88.34900  -13.60500   77.00200  1.000  23.52598  O   ?   A  ?   26  1  
ATOM     225  N    .  ALA  A   28  ?   92.93500  -16.14000   78.23300  1.000  10.91852  N   ?   A  ?   27  1  
ATOM     226  CA   .  ALA  A   28  ?   94.37900  -16.36300   78.14300  1.000  12.55403  C   ?   A  ?   27  1  
ATOM     227  C    .  ALA  A   28  ?   94.72600  -17.81000   78.45200  1.000  18.05652  C   ?   A  ?   27  1  
ATOM     228  O    .  ALA  A   28  ?   95.60400  -18.38000   77.79600  1.000  17.11534  O   ?   A  ?   27  1  
ATOM     229  CB   .  ALA  A   28  ?   95.14900  -15.42200   79.07700  1.000  15.52685  C   ?   A  ?   27  1  
ATOM     230  N    .  LYS  A   29  ?   94.03400  -18.41100   79.43100  1.000  17.73732  N   ?   A  ?   28  1  
ATOM     231  CA   .  LYS  A   29  ?   94.22600  -19.82700   79.77500  1.000  19.52120  C   ?   A  ?   28  1  
ATOM     232  C    .  LYS  A   29  ?   93.99000  -20.72300   78.57800  1.000  16.40048  C   ?   A  ?   28  1  
ATOM     233  O    .  LYS  A   29  ?   94.66700  -21.75700   78.42700  1.000  20.10295  O   ?   A  ?   28  1  
ATOM     234  CB   .  LYS  A   29  ?   93.27400  -20.23800   80.89700  1.000  18.75661  C   ?   A  ?   28  1  
ATOM     235  CG   .  LYS  A   29  ?   93.77200  -19.80800   82.26900  1.000  32.32148  C   ?   A  ?   28  1  
ATOM     236  CD   .  LYS  A   29  ?   92.77000  -20.19100   83.36400  1.000  52.81856  C   ?   A  ?   28  1  
ATOM     237  CE   .  LYS  A   29  ?   93.19900  -19.66500   84.74000  1.000  62.60862  C   ?   A  ?   28  1  
ATOM     238  NZ   .  LYS  A   29  ?   94.53900  -20.17900   85.18000  1.000  63.61346  N   ?   A  ?   28  1  
ATOM     239  N    .  ALA  A   30  ?   93.05000  -20.35400   77.72700  1.000  15.90411  N   ?   A  ?   29  1  
ATOM     240  CA   .  ALA  A   30  ?   92.70000  -21.17100   76.57200  1.000  17.56771  C   ?   A  ?   29  1  
ATOM     241  C    .  ALA  A   30  ?   93.75800  -21.11500   75.48700  1.000  18.32686  C   ?   A  ?   29  1  
ATOM     242  O    .  ALA  A   30  ?   93.72100  -21.94100   74.55000  1.000  20.82634  O   ?   A  ?   29  1  
ATOM     243  CB   .  ALA  A   30  ?   91.36100  -20.71800   75.99700  1.000  18.65689  C   ?   A  ?   29  1  
ATOM     244  N    .  ALA  A   31  ?   94.69700  -20.17800   75.57400  1.000  14.12322  N   ?   A  ?   30  1  
ATOM     245  CA   .  ALA  A   31  ?   95.70000  -19.92300   74.54500  1.000  16.02263  C   ?   A  ?   30  1  
ATOM     246  C    .  ALA  A   31  ?   97.02900  -20.44300   75.05300  1.000  16.27760  C   ?   A  ?   30  1  
ATOM     247  O    .  ALA  A   31  ?   97.69700  -19.76900   75.85100  1.000  19.01071  O   ?   A  ?   30  1  
ATOM     248  CB   .  ALA  A   31  ?   95.79400  -18.42000   74.24300  1.000  16.57036  C   ?   A  ?   30  1  
ATOM     249  N    .  PRO  A   32  ?   97.49200  -21.61500   74.61400  1.000  19.40033  N   ?   A  ?   31  1  
ATOM     250  CA   .  PRO  A   32  ?   98.64900  -22.22400   75.29300  1.000  24.05753  C   ?   A  ?   31  1  
ATOM     251  C    .  PRO  A   32  ?   99.94400  -21.44100   75.11500  1.000  27.94186  C   ?   A  ?   31  1  
ATOM     252  O    .  PRO  A   32  ?  100.88000  -21.67400   75.88300  1.000  27.60322  O   ?   A  ?   31  1  
ATOM     253  CB   .  PRO  A   32  ?   98.73900  -23.61800   74.65000  1.000  27.39870  C   ?   A  ?   31  1  
ATOM     254  CG   .  PRO  A   32  ?   98.13200  -23.42900   73.27600  1.000  23.78569  C   ?   A  ?   31  1  
ATOM     255  CD   .  PRO  A   32  ?   97.03200  -22.39600   73.45900  1.000  21.26246  C   ?   A  ?   31  1  
ATOM     256  N    .  ASP  A   33  ?  100.02700  -20.51600   74.15600  1.000  16.70144  N   ?   A  ?   32  1  
ATOM     257  CA   .  ASP  A   33  ?  101.26600  -19.79900   73.87100  1.000  18.35305  C   ?   A  ?   32  1  
ATOM     258  C    .  ASP  A   33  ?  101.34500  -18.44200   74.57000  1.000  17.92284  C   ?   A  ?   32  1  
ATOM     259  O    .  ASP  A   33  ?  102.27200  -17.68700   74.29600  1.000  21.12410  O   ?   A  ?   32  1  
ATOM     260  CB   .  ASP  A   33  ?  101.46200  -19.60000   72.36300  1.000  21.76417  C   ?   A  ?   32  1  
ATOM     261  CG   .  ASP  A   33  ?  100.32100  -18.84400   71.71100  1.000  25.45165  C   ?   A  ?   32  1  
ATOM     262  OD1  .  ASP  A   33  ?   99.19000  -18.89000   72.23700  1.000  22.14075  O   ?   A  ?   32  1  
ATOM     263  OD2  .  ASP  A   33  ?  100.54200  -18.20400   70.65100  1.000  35.48179  O   ?   A  ?   32  1  
ATOM     264  N    .  VAL  A   34  ?  100.43200  -18.15000   75.48400  1.000  16.95326  N   ?   A  ?   33  1  
ATOM     265  CA   .  VAL  A   34  ?  100.30800  -16.82400   76.10400  1.000  16.07380  C   ?   A  ?   33  1  
ATOM     266  C    .  VAL  A   34  ?  100.57500  -16.95100   77.59600  1.000  20.26735  C   ?   A  ?   33  1  
ATOM     267  O    .  VAL  A   34  ?  100.11200  -17.90000   78.23400  1.000  22.24932  O   ?   A  ?   33  1  
ATOM     268  CB   .  VAL  A   34  ?   98.90500  -16.23800   75.86600  1.000  16.47722  C   ?   A  ?   33  1  
ATOM     269  CG1  .  VAL  A   34  ?   98.66700  -15.01800   76.75500  1.000  19.09498  C   ?   A  ?   33  1  
ATOM     270  CG2  .  VAL  A   34  ?   98.75900  -15.91100   74.42400  1.000  17.86446  C   ?   A  ?   33  1  
ATOM     271  N    .  GLN  A   35  ?  101.34000  -16.00600   78.14100  1.000  16.55998  N   ?   A  ?   34  1  
ATOM     272  CA   .  GLN  A   35  ?  101.48600  -15.83200   79.57500  1.000  17.79291  C   ?   A  ?   34  1  
ATOM     273  C    .  GLN  A   35  ?  100.90300  -14.47200   79.91100  1.000  12.91287  C   ?   A  ?   34  1  
ATOM     274  O    .  GLN  A   35  ?  101.40000  -13.45100   79.41800  1.000  14.10482  O   ?   A  ?   34  1  
ATOM     275  CB   .  GLN  A   35  ?  102.92700  -15.89200   80.02500  1.000  25.77347  C   ?   A  ?   34  1  
ATOM     276  CG   .  GLN  A   35  ?  103.03400  -15.73400   81.53200  1.000  35.75677  C   ?   A  ?   34  1  
ATOM     277  CD   .  GLN  A   35  ?  104.47200  -15.72800   82.00900  1.000  44.13648  C   ?   A  ?   34  1  
ATOM     278  OE1  .  GLN  A   35  ?  105.40500  -15.82000   81.20700  1.000  41.74543  O   ?   A  ?   34  1  
ATOM     279  NE2  .  GLN  A   35  ?  104.65700  -15.61000   83.32400  1.000  54.46064  N   ?   A  ?   34  1  
ATOM     280  N    .  LEU  A   36  ?   99.86200  -14.47100   80.71500  1.000  15.65211  N   ?   A  ?   35  1  
ATOM     281  CA   .  LEU  A   36  ?   99.20600  -13.25200   81.17300  1.000  12.47328  C   ?   A  ?   35  1  
ATOM     282  C    .  LEU  A   36  ?   99.89700  -12.72800   82.42600  1.000  11.41656  C   ?   A  ?   35  1  
ATOM     283  O    .  LEU  A   36  ?  100.07300  -13.50000   83.36700  1.000  16.19852  O   ?   A  ?   35  1  
ATOM     284  CB   .  LEU  A   36  ?   97.76800  -13.58800   81.51600  1.000  25.25407  C   ?   A  ?   35  1  
ATOM     285  CG   .  LEU  A   36  ?   96.86500  -12.39600   81.56700  1.000  26.26274  C   ?   A  ?   35  1  
ATOM     286  CD1  .  LEU  A   36  ?   96.77800  -11.92600   80.13400  1.000  30.82420  C   ?   A  ?   35  1  
ATOM     287  CD2  .  LEU  A   36  ?   95.50200  -12.94800   82.06200  1.000  27.07977  C   ?   A  ?   35  1  
ATOM     288  N    .  LEU  A   37  ?  100.28600  -11.41900   82.45200  1.000   9.50758  N   ?   A  ?   36  1  
ATOM     289  CA   .  LEU  A   37  ?  100.86000  -10.81900   83.66100  1.000   7.59459  C   ?   A  ?   36  1  
ATOM     290  C    .  LEU  A   37  ?   99.86600   -9.73500   84.07900  1.000  10.92061  C   ?   A  ?   36  1  
ATOM     291  O    .  LEU  A   37  ?   99.84000   -8.66200   83.45500  1.000  13.21699  O   ?   A  ?   36  1  
ATOM     292  CB   .  LEU  A   37  ?  102.23400  -10.23300   83.41200  1.000  10.22161  C   ?   A  ?   36  1  
ATOM     293  CG   .  LEU  A   37  ?  103.40500  -11.16700   83.04100  1.000  14.48517  C   ?   A  ?   36  1  
ATOM     294  CD1  .  LEU  A   37  ?  103.23500  -11.84000   81.70900  1.000  22.58266  C   ?   A  ?   36  1  
ATOM     295  CD2  .  LEU  A   37  ?  104.65700  -10.35600   82.93300  1.000  18.59705  C   ?   A  ?   36  1  
ATOM     296  N    A  MET  A   38  ?   99.11000  -10.04000   85.13700  0.350  10.11602  N   ?   A  ?   37  1  
ATOM     297  CA   A  MET  A   38  ?   97.97800   -9.26300   85.62700  0.350   9.91669  C   ?   A  ?   37  1  
ATOM     298  C    A  MET  A   38  ?   98.40500   -8.38000   86.78500  0.350  10.20383  C   ?   A  ?   37  1  
ATOM     299  O    A  MET  A   38  ?   99.20300   -8.79900   87.63500  0.350  11.02420  O   ?   A  ?   37  1  
ATOM     300  CB   A  MET  A   38  ?   96.87000  -10.19900   86.12100  0.350  10.51199  C   ?   A  ?   37  1  
ATOM     301  CG   A  MET  A   38  ?   96.38100  -11.19300   85.12100  0.350  20.33108  C   ?   A  ?   37  1  
ATOM     302  SD   A  MET  A   38  ?   95.16100  -10.37200   84.12000  0.350  21.22846  S   ?   A  ?   37  1  
ATOM     303  CE   A  MET  A   38  ?   93.99500   -9.78300   85.41600  0.350   3.77560  C   ?   A  ?   37  1  
ATOM     304  N    B  MET  A   38  ?   99.02900   -9.99000   85.08000  0.650  10.25789  N   ?   A  ?   37  1  
ATOM     305  CA   B  MET  A   38  ?   97.91500   -9.08400   85.37200  0.650   9.35397  C   ?   A  ?   37  1  
ATOM     306  C    B  MET  A   38  ?   98.07500   -8.48400   86.76100  0.650   9.15414  C   ?   A  ?   37  1  
ATOM     307  O    B  MET  A   38  ?   98.40800   -9.18200   87.71700  0.650   9.00030  O   ?   A  ?   37  1  
ATOM     308  CB   B  MET  A   38  ?   96.56500   -9.80800   85.23100  0.650  10.40415  C   ?   A  ?   37  1  
ATOM     309  CG   B  MET  A   38  ?   95.31700   -8.90200   85.37600  0.650   7.49307  C   ?   A  ?   37  1  
ATOM     310  SD   B  MET  A   38  ?   93.86400   -9.56300   84.55300  0.650  13.41309  S   ?   A  ?   37  1  
ATOM     311  CE   B  MET  A   38  ?   93.50100  -10.90900   85.64600  0.650  13.83461  C   ?   A  ?   37  1  
ATOM     312  N    .  ASN  A   39  ?   97.83100   -7.18000   86.85500  1.000   7.36948  N   ?   A  ?   38  1  
ATOM     313  CA   .  ASN  A   39  ?   98.04000   -6.36200   88.05000  1.000   6.75644  C   ?   A  ?   38  1  
ATOM     314  C    .  ASN  A   39  ?   96.78200   -5.64300   88.48500  1.000   7.72477  C   ?   A  ?   38  1  
ATOM     315  O    .  ASN  A   39  ?   95.96300   -5.23800   87.65100  1.000   8.04642  O   ?   A  ?   38  1  
ATOM     316  CB   .  ASN  A   39  ?   99.09600   -5.29600   87.80700  1.000  10.95583  C   ?   A  ?   38  1  
ATOM     317  CG   .  ASN  A   39  ?  100.51700   -5.88400   87.70300  1.000  16.48982  C   ?   A  ?   38  1  
ATOM     318  OD1  .  ASN  A   39  ?  101.15400   -5.69300   86.71300  1.000  21.54571  O   ?   A  ?   38  1  
ATOM     319  ND2  .  ASN  A   39  ?  101.00000   -6.57500   88.76200  1.000  19.46687  N   ?   A  ?   38  1  
ATOM     320  N    .  ASP  A   40  ?   96.65800   -5.50200   89.80200  1.000   6.25003  N   ?   A  ?   39  1  
ATOM     321  CA   .  ASP  A   40  ?   95.66200   -4.63100   90.45700  1.000   6.19029  C   ?   A  ?   39  1  
ATOM     322  C    .  ASP  A   40  ?   96.29600   -3.28100   90.71800  1.000   6.25375  C   ?   A  ?   39  1  
ATOM     323  O    .  ASP  A   40  ?   97.22600   -3.16700   91.53500  1.000   7.80596  O   ?   A  ?   39  1  
ATOM     324  CB   .  ASP  A   40  ?   95.19000   -5.29800   91.76800  1.000   6.21692  C   ?   A  ?   39  1  
ATOM     325  CG   .  ASP  A   40  ?   94.11000   -4.50300   92.47700  1.000   9.93715  C   ?   A  ?   39  1  
ATOM     326  OD1  .  ASP  A   40  ?   93.55200   -3.56100   91.86000  1.000   8.82377  O   ?   A  ?   39  1  
ATOM     327  OD2  .  ASP  A   40  ?   93.79900   -4.85800   93.63600  1.000  10.57317  O   ?   A  ?   39  1  
ATOM     328  N    .  SER  A   41  ?   95.78100   -2.22100   90.05700  1.000   7.10803  N   ?   A  ?   40  1  
ATOM     329  CA   .  SER  A   41  ?   96.32400   -0.89000   90.27900  1.000   6.36804  C   ?   A  ?   40  1  
ATOM     330  C    .  SER  A   41  ?   95.77500   -0.23900   91.54000  1.000   9.20094  C   ?   A  ?   40  1  
ATOM     331  O    .  SER  A   41  ?   96.19500    0.86600   91.83800  1.000   8.22744  O   ?   A  ?   40  1  
ATOM     332  CB   .  SER  A   41  ?   96.00700   -0.01400   89.06500  1.000   6.75207  C   ?   A  ?   40  1  
ATOM     333  OG   .  SER  A   41  ?   96.64500   -0.61100   87.90700  1.000   8.69659  O   ?   A  ?   40  1  
ATOM     334  N    .  GLN  A   42  ?   94.85800   -0.90300   92.27800  1.000   7.77328  N   ?   A  ?   41  1  
ATOM     335  CA   .  GLN  A   42  ?   94.41200   -0.37000   93.57800  1.000   6.39777  C   ?   A  ?   41  1  
ATOM     336  C    .  GLN  A   42  ?   93.87600    1.05300   93.46400  1.000   8.76096  C   ?   A  ?   41  1  
ATOM     337  O    .  GLN  A   42  ?   94.05000    1.86600   94.37000  1.000  11.98485  O   ?   A  ?   41  1  
ATOM     338  CB   .  GLN  A   42  ?   95.55600   -0.42400   94.59900  1.000   9.69239  C   ?   A  ?   41  1  
ATOM     339  CG   .  GLN  A   42  ?   96.02200   -1.89600   94.80100  1.000   8.42989  C   ?   A  ?   41  1  
ATOM     340  CD   .  GLN  A   42  ?   96.98300   -2.05900   95.98400  1.000  13.47650  C   ?   A  ?   41  1  
ATOM     341  OE1  .  GLN  A   42  ?   97.61300   -1.12200   96.41200  1.000  13.62622  O   ?   A  ?   41  1  
ATOM     342  NE2  .  GLN  A   42  ?   97.10600   -3.30100   96.48700  1.000  12.83456  N   ?   A  ?   41  1  
ATOM     343  N    .  ASN  A   43  ?   93.20000    1.34100   92.33800  1.000   8.76454  N   ?   A  ?   42  1  
ATOM     344  CA   .  ASN  A   43  ?   92.55000    2.63900   92.09300  1.000  10.19422  C   ?   A  ?   42  1  
ATOM     345  C    .  ASN  A   43  ?   93.52600    3.82500   92.24400  1.000  11.01720  C   ?   A  ?   42  1  
ATOM     346  O    .  ASN  A   43  ?   93.15200    4.90700   92.72500  1.000  12.28302  O   ?   A  ?   42  1  
ATOM     347  CB   .  ASN  A   43  ?   91.34600    2.80100   93.03600  1.000  10.37880  C   ?   A  ?   42  1  
ATOM     348  CG   .  ASN  A   43  ?   90.34200    3.79200   92.51500  1.000  13.75578  C   ?   A  ?   42  1  
ATOM     349  OD1  .  ASN  A   43  ?   90.31200    4.08400   91.33000  1.000  15.97067  O   ?   A  ?   42  1  
ATOM     350  ND2  .  ASN  A   43  ?   89.56300    4.39200   93.42800  1.000  22.93011  N   ?   A  ?   42  1  
ATOM     351  N    .  ASP  A   44  ?   94.79300    3.65200   91.84700  1.000   9.01176  N   ?   A  ?   43  1  
ATOM     352  CA   .  ASP  A   44  ?   95.80500    4.70100   91.94300  1.000   8.67267  C   ?   A  ?   43  1  
ATOM     353  C    .  ASP  A   44  ?   96.57900    4.71900   90.62800  1.000  11.42118  C   ?   A  ?   43  1  
ATOM     354  O    .  ASP  A   44  ?   97.30500    3.76400   90.30300  1.000  10.93647  O   ?   A  ?   43  1  
ATOM     355  CB   .  ASP  A   44  ?   96.70000    4.38500   93.15200  1.000  14.45197  C   ?   A  ?   43  1  
ATOM     356  CG   .  ASP  A   44  ?   97.73900    5.42700   93.44600  1.000  19.02924  C   ?   A  ?   43  1  
ATOM     357  OD1  .  ASP  A   44  ?   98.29800    6.03600   92.54900  1.000  19.03064  O   ?   A  ?   43  1  
ATOM     358  OD2  .  ASP  A   44  ?   98.06100    5.58800   94.64400  1.000  23.96526  O   ?   A  ?   43  1  
ATOM     359  N    .  GLN  A   45  ?   96.46200    5.80900   89.86200  1.000  11.79540  N   ?   A  ?   44  1  
ATOM     360  CA   .  GLN  A   45  ?   97.18400    5.83900   88.59100  1.000  10.72355  C   ?   A  ?   44  1  
ATOM     361  C    .  GLN  A   45  ?   98.69300    5.79900   88.75000  1.000  12.78127  C   ?   A  ?   44  1  
ATOM     362  O    .  GLN  A   45  ?   99.38900    5.25200   87.87100  1.000  11.01635  O   ?   A  ?   44  1  
ATOM     363  CB   .  GLN  A   45  ?   96.76300    7.08500   87.78700  1.000  12.03853  C   ?   A  ?   44  1  
ATOM     364  CG   .  GLN  A   45  ?   97.31000    7.10400   86.34200  1.000  11.21922  C   ?   A  ?   44  1  
ATOM     365  CD   .  GLN  A   45  ?   96.73200    5.92500   85.53500  1.000   9.07546  C   ?   A  ?   44  1  
ATOM     366  OE1  .  GLN  A   45  ?   95.54200    5.70900   85.52800  1.000   9.22210  O   ?   A  ?   44  1  
ATOM     367  NE2  .  GLN  A   45  ?   97.63200    5.15300   84.89900  1.000   9.12296  N   ?   A  ?   44  1  
ATOM     368  N    .  SER  A   46  ?   99.24500    6.38600   89.83400  1.000  10.63991  N   ?   A  ?   45  1  
ATOM     369  CA   .  SER  A   46  ?  100.68900    6.33200   90.02400  1.000  11.38241  C   ?   A  ?   45  1  
ATOM     370  C    .  SER  A   46  ?  101.15400    4.90000   90.19800  1.000   9.78383  C   ?   A  ?   45  1  
ATOM     371  O    .  SER  A   46  ?  102.19400    4.51500   89.66900  1.000  12.04337  O   ?   A  ?   45  1  
ATOM     372  CB   .  SER  A   46  ?  101.11600    7.13600   91.26000  1.000  17.82526  C   ?   A  ?   45  1  
ATOM     373  OG   .  SER  A   46  ?  100.72500    8.48400   91.09400  1.000  42.47643  O   ?   A  ?   45  1  
ATOM     374  N    .  LYS  A   47  ?  100.36400    4.08900   90.93200  1.000  10.77348  N   ?   A  ?   46  1  
ATOM     375  CA   .  LYS  A   47  ?  100.67600    2.66200   91.03800  1.000   8.76870  C   ?   A  ?   46  1  
ATOM     376  C    .  LYS  A   47  ?  100.60900    1.97700   89.67800  1.000  11.92432  C   ?   A  ?   46  1  
ATOM     377  O    .  LYS  A   47  ?  101.45500    1.13200   89.35900  1.000  10.42874  O   ?   A  ?   46  1  
ATOM     378  CB   .  LYS  A   47  ?   99.73500    1.96800   92.03100  1.000  10.78852  C   ?   A  ?   46  1  
ATOM     379  CG   .  LYS  A   47  ?   99.96400    2.41700   93.50900  1.000  11.62092  C   ?   A  ?   46  1  
ATOM     380  CD   .  LYS  A   47  ?   98.98000    1.68900   94.42500  1.000  12.18407  C   ?   A  ?   46  1  
ATOM     381  CE   .  LYS  A   47  ?   99.27000    2.07200   95.88800  1.000  18.30343  C   ?   A  ?   46  1  
ATOM     382  NZ   .  LYS  A   47  ?   98.24800    1.48400   96.80600  1.000  19.52963  N   ?   A  ?   46  1  
ATOM     383  N    .  GLN  A   48  ?   99.56600    2.28700   88.90100  1.000   7.93751  N   ?   A  ?   47  1  
ATOM     384  CA   .  GLN  A   48  ?   99.45700    1.72100   87.57000  1.000   7.94666  C   ?   A  ?   47  1  
ATOM     385  C    .  GLN  A   48  ?  100.65600    2.09600   86.69500  1.000  11.56320  C   ?   A  ?   47  1  
ATOM     386  O    .  GLN  A   48  ?  101.17100    1.25900   85.95300  1.000   9.47106  O   ?   A  ?   47  1  
ATOM     387  CB   .  GLN  A   48  ?   98.15400    2.19900   86.93300  1.000   6.65002  C   ?   A  ?   47  1  
ATOM     388  CG   .  GLN  A   48  ?   97.94800    1.54400   85.56300  1.000   8.11695  C   ?   A  ?   47  1  
ATOM     389  CD   .  GLN  A   48  ?   96.53800    1.71200   85.04500  1.000   7.58870  C   ?   A  ?   47  1  
ATOM     390  OE1  .  GLN  A   48  ?   96.27400    2.58200   84.20700  1.000   9.71163  O   ?   A  ?   47  1  
ATOM     391  NE2  .  GLN  A   48  ?   95.62000    0.86900   85.49100  1.000   6.30232  N   ?   A  ?   47  1  
ATOM     392  N    .  ASN  A   49  ?  101.10900    3.34500   86.75600  1.000   9.45712  N   ?   A  ?   48  1  
ATOM     393  CA   .  ASN  A   49  ?  102.24300    3.73900   85.90700  1.000   9.43940  C   ?   A  ?   48  1  
ATOM     394  C    .  ASN  A   49  ?  103.48800    2.92900   86.26800  1.000  11.68874  C   ?   A  ?   48  1  
ATOM     395  O    .  ASN  A   49  ?  104.23900    2.50800   85.38400  1.000  11.62237  O   ?   A  ?   48  1  
ATOM     396  CB   .  ASN  A   49  ?  102.51400    5.24700   86.06800  1.000  10.12723  C   ?   A  ?   48  1  
ATOM     397  CG   .  ASN  A   49  ?  101.37100    6.10500   85.50900  1.000  13.25714  C   ?   A  ?   48  1  
ATOM     398  OD1  .  ASN  A   49  ?  100.55100    5.64100   84.73000  1.000  11.37858  O   ?   A  ?   48  1  
ATOM     399  ND2  .  ASN  A   49  ?  101.30000    7.37200   85.94400  1.000  18.63454  N   ?   A  ?   48  1  
ATOM     400  N    .  ASP  A   50  ?  103.71700    2.70300   87.57000  1.000  10.19576  N   ?   A  ?   49  1  
ATOM     401  CA   .  ASP  A   50  ?  104.85500    1.88200   87.96400  1.000  14.13971  C   ?   A  ?   49  1  
ATOM     402  C    .  ASP  A   50  ?  104.68200    0.44900   87.48700  1.000  12.36996  C   ?   A  ?   49  1  
ATOM     403  O    .  ASP  A   50  ?  105.66000   -0.21700   87.10600  1.000  11.50444  O   ?   A  ?   49  1  
ATOM     404  CB   .  ASP  A   50  ?  104.99100    1.85900   89.48000  1.000  13.66109  C   ?   A  ?   49  1  
ATOM     405  CG   .  ASP  A   50  ?  105.41100    3.18500   90.05800  1.000  26.77751  C   ?   A  ?   49  1  
ATOM     406  OD1  .  ASP  A   50  ?  105.82300    4.08800   89.30000  1.000  27.82268  O   ?   A  ?   49  1  
ATOM     407  OD2  .  ASP  A   50  ?  105.31600    3.30300   91.31100  1.000  31.79173  O   ?   A  ?   49  1  
ATOM     408  N    .  GLN  A   51  ?  103.44500   -0.06600   87.55200  1.000   8.70343  N   ?   A  ?   50  1  
ATOM     409  CA   .  GLN  A   51  ?  103.19900   -1.42400   87.06700  1.000   9.36487  C   ?   A  ?   50  1  
ATOM     410  C    .  GLN  A   51  ?  103.53700   -1.53000   85.59500  1.000  10.53975  C   ?   A  ?   50  1  
ATOM     411  O    .  GLN  A   51  ?  104.04600   -2.55800   85.13400  1.000   9.15674  O   ?   A  ?   50  1  
ATOM     412  CB   .  GLN  A   51  ?  101.72300   -1.78800   87.30300  1.000   8.68549  C   ?   A  ?   50  1  
ATOM     413  CG   .  GLN  A   51  ?  101.49400   -2.08200   88.78800  1.000   8.15143  C   ?   A  ?   50  1  
ATOM     414  CD   .  GLN  A   51  ?  100.05600   -2.16900   89.21500  1.000   9.47378  C   ?   A  ?   50  1  
ATOM     415  OE1  .  GLN  A   51  ?   99.15100   -1.63900   88.55000  1.000   9.77127  O   ?   A  ?   50  1  
ATOM     416  NE2  .  GLN  A   51  ?   99.82800   -2.81300   90.36500  1.000  10.84699  N   ?   A  ?   50  1  
ATOM     417  N    .  ILE  A   52  ?  103.19300   -0.50000   84.82600  1.000   8.42471  N   ?   A  ?   51  1  
ATOM     418  CA   .  ILE  A   52  ?  103.48900   -0.55600   83.40100  1.000   8.95814  C   ?   A  ?   51  1  
ATOM     419  C    .  ILE  A   52  ?  104.99300   -0.54600   83.13400  1.000   8.81843  C   ?   A  ?   51  1  
ATOM     420  O    .  ILE  A   52  ?  105.48500   -1.28800   82.27900  1.000   9.80846  O   ?   A  ?   51  1  
ATOM     421  CB   .  ILE  A   52  ?  102.73800    0.58800   82.68300  1.000   9.26667  C   ?   A  ?   51  1  
ATOM     422  CG1  .  ILE  A   52  ?  101.21200    0.34000   82.74900  1.000  10.67555  C   ?   A  ?   51  1  
ATOM     423  CG2  .  ILE  A   52  ?  103.23600    0.71500   81.21300  1.000  11.61776  C   ?   A  ?   51  1  
ATOM     424  CD1  .  ILE  A   52  ?  100.35600    1.57700   82.37300  1.000  13.85404  C   ?   A  ?   51  1  
ATOM     425  N    .  ASP  A   53  ?  105.76000    0.24300   83.90600  1.000  10.98047  N   ?   A  ?   52  1  
ATOM     426  CA   .  ASP  A   53  ?  107.22600    0.17200   83.78000  1.000   9.78879  C   ?   A  ?   52  1  
ATOM     427  C    .  ASP  A   53  ?  107.72700   -1.25100   84.02300  1.000  10.44341  C   ?   A  ?   52  1  
ATOM     428  O    .  ASP  A   53  ?  108.64600   -1.73500   83.31600  1.000  11.70669  O   ?   A  ?   52  1  
ATOM     429  CB   .  ASP  A   53  ?  107.89900    1.09900   84.80500  1.000  10.36506  C   ?   A  ?   52  1  
ATOM     430  CG   .  ASP  A   53  ?  107.74100    2.54200   84.49800  1.000  20.73749  C   ?   A  ?   52  1  
ATOM     431  OD1  .  ASP  A   53  ?  107.59900    2.86300   83.32000  1.000  21.06512  O   ?   A  ?   52  1  
ATOM     432  OD2  .  ASP  A   53  ?  107.82400    3.35400   85.44900  1.000  24.87481  O   ?   A  ?   52  1  
ATOM     433  N    .  VAL  A   54  ?  107.18100   -1.93100   85.05000  1.000   9.25986  N   ?   A  ?   53  1  
ATOM     434  CA   .  VAL  A   54  ?  107.60400   -3.30300   85.34200  1.000  10.65677  C   ?   A  ?   53  1  
ATOM     435  C    .  VAL  A   54  ?  107.22000   -4.25800   84.20800  1.000  11.55895  C   ?   A  ?   53  1  
ATOM     436  O    .  VAL  A   54  ?  108.01200   -5.11900   83.80000  1.000  11.05464  O   ?   A  ?   53  1  
ATOM     437  CB   .  VAL  A   54  ?  107.03300   -3.78300   86.69000  1.000  12.07542  C   ?   A  ?   53  1  
ATOM     438  CG1  .  VAL  A   54  ?  107.26400   -5.27100   86.87400  1.000  11.70061  C   ?   A  ?   53  1  
ATOM     439  CG2  .  VAL  A   54  ?  107.64100   -2.99400   87.84800  1.000  13.55414  C   ?   A  ?   53  1  
ATOM     440  N    .  LEU  A   55  ?  106.00100   -4.13300   83.67100  1.000   9.21987  N   ?   A  ?   54  1  
ATOM     441  CA   .  LEU  A   55  ?  105.60800   -5.02000   82.58300  1.000   9.94235  C   ?   A  ?   54  1  
ATOM     442  C    .  LEU  A   55  ?  106.52600   -4.83400   81.38300  1.000  11.38070  C   ?   A  ?   54  1  
ATOM     443  O    .  LEU  A   55  ?  106.87800   -5.81500   80.71300  1.000  11.20796  O   ?   A  ?   54  1  
ATOM     444  CB   .  LEU  A   55  ?  104.13300   -4.74300   82.21300  1.000   9.15180  C   ?   A  ?   54  1  
ATOM     445  CG   .  LEU  A   55  ?  103.13400   -5.15800   83.29900  1.000   8.42848  C   ?   A  ?   54  1  
ATOM     446  CD1  .  LEU  A   55  ?  101.73300   -4.55800   83.02800  1.000   7.58814  C   ?   A  ?   54  1  
ATOM     447  CD2  .  LEU  A   55  ?  103.01900   -6.66800   83.40500  1.000  11.15394  C   ?   A  ?   54  1  
ATOM     448  N    .  LEU  A   56  ?  106.85800   -3.57300   81.05000  1.000   9.95130  N   ?   A  ?   55  1  
ATOM     449  CA   .  LEU  A   56  ?  107.77500   -3.31900   79.93800  1.000  10.84757  C   ?   A  ?   55  1  
ATOM     450  C    .  LEU  A   56  ?  109.16500   -3.88200   80.23200  1.000  11.73437  C   ?   A  ?   55  1  
ATOM     451  O    .  LEU  A   56  ?  109.79900   -4.46800   79.34300  1.000  13.75614  O   ?   A  ?   55  1  
ATOM     452  CB   .  LEU  A   56  ?  107.81300   -1.82800   79.64800  1.000   9.45086  C   ?   A  ?   55  1  
ATOM     453  CG   .  LEU  A   56  ?  106.50100   -1.30800   79.01600  1.000  13.36831  C   ?   A  ?   55  1  
ATOM     454  CD1  .  LEU  A   56  ?  106.47400    0.26000   79.01400  1.000  14.60829  C   ?   A  ?   55  1  
ATOM     455  CD2  .  LEU  A   56  ?  106.23900   -1.87500   77.61100  1.000  16.08921  C   ?   A  ?   55  1  
ATOM     456  N    .  ALA  A   57  ?  109.62700   -3.78300   81.48800  1.000  10.28804  N   ?   A  ?   56  1  
ATOM     457  CA   .  ALA  A   57  ?  110.90000   -4.40700   81.83000  1.000  11.93841  C   ?   A  ?   56  1  
ATOM     458  C    .  ALA  A   57  ?  110.86100   -5.91200   81.63000  1.000  14.70093  C   ?   A  ?   56  1  
ATOM     459  O    .  ALA  A   57  ?  111.90000   -6.51800   81.29600  1.000  15.08796  O   ?   A  ?   56  1  
ATOM     460  CB   .  ALA  A   57  ?  111.28700   -4.07300   83.28500  1.000  10.15657  C   ?   A  ?   56  1  
ATOM     461  N    .  LYS  A   58  ?  109.69100   -6.54800   81.83400  1.000  12.30751  N   ?   A  ?   57  1  
ATOM     462  CA   .  LYS  A   58  ?  109.49900   -7.98500   81.65000  1.000  11.09347  C   ?   A  ?   57  1  
ATOM     463  C    .  LYS  A   58  ?  109.29900   -8.37100   80.19400  1.000  14.45194  C   ?   A  ?   57  1  
ATOM     464  O    .  LYS  A   58  ?  109.05200   -9.55200   79.92500  1.000  15.85416  O   ?   A  ?   57  1  
ATOM     465  CB   .  LYS  A   58  ?  108.33000   -8.47700   82.50800  1.000  11.89325  C   ?   A  ?   57  1  
ATOM     466  CG   .  LYS  A   58  ?  108.61700   -8.37000   84.00500  1.000  12.20964  C   ?   A  ?   57  1  
ATOM     467  CD   .  LYS  A   58  ?  107.49000   -8.87700   84.84600  1.000  14.76844  C   ?   A  ?   57  1  
ATOM     468  CE   .  LYS  A   58  ?  107.86400   -8.83200   86.31500  1.000  22.85801  C   ?   A  ?   57  1  
ATOM     469  NZ   .  LYS  A   58  ?  106.80200   -9.45900   87.11400  1.000  32.65755  N   ?   A  ?   57  1  
ATOM     470  N    .  GLY  A   59  ?  109.45000   -7.42200   79.28200  1.000  12.08802  N   ?   A  ?   58  1  
ATOM     471  CA   .  GLY  A   59  ?  109.39800   -7.70700   77.87600  1.000  13.86903  C   ?   A  ?   58  1  
ATOM     472  C    .  GLY  A   59  ?  108.03200   -8.10900   77.36300  1.000  16.55716  C   ?   A  ?   58  1  
ATOM     473  O    .  GLY  A   59  ?  107.95100   -8.93200   76.44600  1.000  14.77288  O   ?   A  ?   58  1  
ATOM     474  N    .  VAL  A   60  ?  106.94400   -7.58700   77.94200  1.000  10.85108  N   ?   A  ?   59  1  
ATOM     475  CA   .  VAL  A   60  ?  105.64300   -7.90700   77.36700  1.000  10.79091  C   ?   A  ?   59  1  
ATOM     476  C    .  VAL  A   60  ?  105.59600   -7.42800   75.91800  1.000   9.25689  C   ?   A  ?   59  1  
ATOM     477  O    .  VAL  A   60  ?  106.15400   -6.38300   75.54500  1.000  11.00385  O   ?   A  ?   59  1  
ATOM     478  CB   .  VAL  A   60  ?  104.48300   -7.28700   78.16700  1.000   8.75346  C   ?   A  ?   59  1  
ATOM     479  CG1  .  VAL  A   60  ?  104.39800   -7.89100   79.55500  1.000  11.07454  C   ?   A  ?   59  1  
ATOM     480  CG2  .  VAL  A   60  ?  104.50800   -5.74100   78.16000  1.000  10.21951  C   ?   A  ?   59  1  
ATOM     481  N    .  LYS  A   61  ?  104.86700   -8.17900   75.09800  1.000   8.59675  N   ?   A  ?   60  1  
ATOM     482  C    .  LYS  A   61  ?  103.44600   -7.04900   73.40900  1.000   9.33051  C   ?   A  ?   60  1  
ATOM     483  O    .  LYS  A   61  ?  103.29200   -6.54300   72.29800  1.000  10.37118  O   ?   A  ?   60  1  
ATOM     484  CA   A  LYS  A   61  ?  104.71400   -7.83500   73.69000  0.560   8.37528  C   ?   A  ?   60  1  
ATOM     485  CB   A  LYS  A   61  ?  104.75500   -9.10000   72.81600  0.560  12.25927  C   ?   A  ?   60  1  
ATOM     486  CG   A  LYS  A   61  ?  106.09400   -9.81600   72.86900  0.560  17.57253  C   ?   A  ?   60  1  
ATOM     487  CD   A  LYS  A   61  ?  106.11900  -10.98200   71.87700  0.560  21.01910  C   ?   A  ?   60  1  
ATOM     488  CE   A  LYS  A   61  ?  106.28600  -10.48700   70.42700  0.560  41.16086  C   ?   A  ?   60  1  
ATOM     489  NZ   A  LYS  A   61  ?  106.00300  -11.52300   69.35200  0.560  30.51252  N   ?   A  ?   60  1  
ATOM     490  CA   B  LYS  A   61  ?  104.69600   -7.87200   73.68600  0.440   8.36445  C   ?   A  ?   60  1  
ATOM     491  CB   B  LYS  A   61  ?  104.67300   -9.17800   72.87400  0.440  12.22523  C   ?   A  ?   60  1  
ATOM     492  CG   B  LYS  A   61  ?  105.95500   -9.98300   73.03000  0.440  18.04192  C   ?   A  ?   60  1  
ATOM     493  CD   B  LYS  A   61  ?  107.15400   -9.18400   72.53800  0.440  11.66586  C   ?   A  ?   60  1  
ATOM     494  CE   B  LYS  A   61  ?  108.47400   -9.83500   72.93800  0.440  35.60980  C   ?   A  ?   60  1  
ATOM     495  NZ   B  LYS  A   61  ?  109.59900   -8.84800   72.90400  0.440  30.67825  N   ?   A  ?   60  1  
ATOM     496  N    .  ALA  A   62  ?  102.55000   -6.92900   74.38400  1.000   8.82471  N   ?   A  ?   61  1  
ATOM     497  CA   .  ALA  A   62  ?  101.39500   -6.04700   74.26700  1.000   8.14967  C   ?   A  ?   61  1  
ATOM     498  C    .  ALA  A   62  ?  100.92800   -5.71700   75.66600  1.000   7.92101  C   ?   A  ?   61  1  
ATOM     499  O    .  ALA  A   62  ?  101.19300   -6.45700   76.61900  1.000   8.66972  O   ?   A  ?   61  1  
ATOM     500  CB   .  ALA  A   62  ?  100.23800   -6.69800   73.48500  1.000  10.88573  C   ?   A  ?   61  1  
ATOM     501  N    .  LEU  A   63  ?  100.29800   -4.55700   75.80100  1.000   7.35708  N   ?   A  ?   62  1  
ATOM     502  CA   .  LEU  A   63  ?   99.65800   -4.13600   77.05400  1.000   7.50105  C   ?   A  ?   62  1  
ATOM     503  C    .  LEU  A   63  ?   98.15800   -4.00600   76.84200  1.000   7.61733  C   ?   A  ?   62  1  
ATOM     504  O    .  LEU  A   63  ?   97.72600   -3.46200   75.83900  1.000   8.06080  O   ?   A  ?   62  1  
ATOM     505  CB   .  LEU  A   63  ?  100.20400   -2.77100   77.46200  1.000   6.32597  C   ?   A  ?   62  1  
ATOM     506  CG   .  LEU  A   63  ?  101.66100   -2.78600   77.88800  1.000   6.89958  C   ?   A  ?   62  1  
ATOM     507  CD1  .  LEU  A   63  ?  102.21800   -1.36800   77.86100  1.000  10.33571  C   ?   A  ?   62  1  
ATOM     508  CD2  .  LEU  A   63  ?  101.79900   -3.37700   79.30500  1.000   8.44273  C   ?   A  ?   62  1  
ATOM     509  N    .  ALA  A   64  ?   97.34600   -4.47300   77.80000  1.000   5.93436  N   ?   A  ?   63  1  
ATOM     510  CA   .  ALA  A   64  ?   95.91600   -4.16900   77.85800  1.000   6.15829  C   ?   A  ?   63  1  
ATOM     511  C    .  ALA  A   64  ?   95.71500   -3.37800   79.14400  1.000   6.89513  C   ?   A  ?   63  1  
ATOM     512  O    .  ALA  A   64  ?   95.96100   -3.89500   80.23700  1.000   7.61103  O   ?   A  ?   63  1  
ATOM     513  CB   .  ALA  A   64  ?   95.06200   -5.45100   77.86100  1.000   7.79181  C   ?   A  ?   63  1  
ATOM     514  N    .  ILE  A   65  ?   95.26000   -2.12700   79.03100  1.000   5.92925  N   ?   A  ?   64  1  
ATOM     515  CA   .  ILE  A   65  ?   95.32500   -1.18000   80.15400  1.000   5.03449  C   ?   A  ?   64  1  
ATOM     516  C    .  ILE  A   65  ?   93.91300   -0.67100   80.44900  1.000   7.79052  C   ?   A  ?   64  1  
ATOM     517  O    .  ILE  A   65  ?   93.25200   -0.09100   79.57700  1.000   6.30270  O   ?   A  ?   64  1  
ATOM     518  CB   .  ILE  A   65  ?   96.25200    0.00400   79.80300  1.000   6.70799  C   ?   A  ?   64  1  
ATOM     519  CG1  .  ILE  A   65  ?   97.68100   -0.48400   79.48100  1.000   7.40719  C   ?   A  ?   64  1  
ATOM     520  CG2  .  ILE  A   65  ?   96.16100    1.06800   80.95700  1.000   8.33637  C   ?   A  ?   64  1  
ATOM     521  CD1  .  ILE  A   65  ?   98.35700   -1.19300   80.64100  1.000   8.70951  C   ?   A  ?   64  1  
ATOM     522  N    .  ASN  A   66  ?   93.42200   -0.94600   81.64500  1.000   6.24088  N   ?   A  ?   65  1  
ATOM     523  CA   .  ASN  A   66  ?   92.17700   -0.36500   82.15100  1.000   7.37123  C   ?   A  ?   65  1  
ATOM     524  C    .  ASN  A   66  ?   92.58100    0.79500   83.06100  1.000   6.70866  C   ?   A  ?   65  1  
ATOM     525  O    .  ASN  A   66  ?   92.95600    0.56500   84.21700  1.000   6.57664  O   ?   A  ?   65  1  
ATOM     526  CB   .  ASN  A   66  ?   91.42600   -1.48500   82.88600  1.000   6.14201  C   ?   A  ?   65  1  
ATOM     527  CG   .  ASN  A   66  ?   90.18900   -1.00300   83.63900  1.000   7.26324  C   ?   A  ?   65  1  
ATOM     528  OD1  .  ASN  A   66  ?   89.99800   -1.38100   84.80100  1.000   7.86670  O   ?   A  ?   65  1  
ATOM     529  ND2  .  ASN  A   66  ?   89.27800   -0.28300   82.93700  1.000   7.88647  N   ?   A  ?   65  1  
ATOM     530  N    .  LEU  A   67  ?   92.58300    2.03500   82.52300  1.000   7.72940  N   ?   A  ?   66  1  
ATOM     531  CA   .  LEU  A   67  ?   93.13100    3.19000   83.22200  1.000   8.48646  C   ?   A  ?   66  1  
ATOM     532  C    .  LEU  A   67  ?   92.40800    3.46600   84.53400  1.000   6.76008  C   ?   A  ?   66  1  
ATOM     533  O    .  LEU  A   67  ?   91.20000    3.30800   84.63100  1.000   8.45714  O   ?   A  ?   66  1  
ATOM     534  CB   .  LEU  A   67  ?   93.01200    4.43000   82.32500  1.000   8.06517  C   ?   A  ?   66  1  
ATOM     535  CG   .  LEU  A   67  ?   93.99100    4.40300   81.13900  1.000   9.09419  C   ?   A  ?   66  1  
ATOM     536  CD1  .  LEU  A   67  ?   93.43400    5.42300   80.09600  1.000  11.19653  C   ?   A  ?   66  1  
ATOM     537  CD2  .  LEU  A   67  ?   95.37200    4.77400   81.55000  1.000   7.91521  C   ?   A  ?   66  1  
ATOM     538  N    .  VAL  A   68  ?   93.18800    3.89900   85.54300  1.000   9.35740  N   ?   A  ?   67  1  
ATOM     539  CA   .  VAL  A   68  ?   92.56200    4.51600   86.71200  1.000   9.64622  C   ?   A  ?   67  1  
ATOM     540  C    .  VAL  A   68  ?   92.02600    5.89600   86.33700  1.000   9.84432  C   ?   A  ?   67  1  
ATOM     541  O    .  VAL  A   68  ?   90.85400    6.20200   86.57200  1.000  12.33820  O   ?   A  ?   67  1  
ATOM     542  CB   .  VAL  A   68  ?   93.55800    4.61500   87.87100  1.000   9.47789  C   ?   A  ?   67  1  
ATOM     543  CG1  .  VAL  A   68  ?   92.87300    5.32000   89.07900  1.000  11.47064  C   ?   A  ?   67  1  
ATOM     544  CG2  .  VAL  A   68  ?   94.06200    3.22500   88.30100  1.000  11.79216  C   ?   A  ?   67  1  
ATOM     545  N    .  ASP  A   69  ?   92.88500    6.70800   85.73400  1.000  12.96927  N   ?   A  ?   68  1  
ATOM     546  CA   .  ASP  A   69  ?   92.56700    8.06900   85.27500  1.000  15.34808  C   ?   A  ?   68  1  
ATOM     547  C    .  ASP  A   69  ?   92.62900    8.11200   83.75200  1.000  12.71643  C   ?   A  ?   68  1  
ATOM     548  O    .  ASP  A   69  ?   93.70900    7.95400   83.17300  1.000  14.37994  O   ?   A  ?   68  1  
ATOM     549  CB   .  ASP  A   69  ?   93.55500    9.05200   85.87100  1.000  13.28749  C   ?   A  ?   68  1  
ATOM     550  CG   .  ASP  A   69  ?   93.30700   10.47400   85.45300  1.000  26.73710  C   ?   A  ?   68  1  
ATOM     551  OD1  .  ASP  A   69  ?   92.36300   10.75400   84.67700  1.000  21.81355  O   ?   A  ?   68  1  
ATOM     552  OD2  .  ASP  A   69  ?   94.10600   11.30700   85.93400  1.000  27.14153  O   ?   A  ?   68  1  
ATOM     553  N    .  PRO  A   70  ?   91.50500    8.31600   83.08200  1.000  14.73597  N   ?   A  ?   69  1  
ATOM     554  CA   .  PRO  A   70  ?   91.55100    8.35200   81.60800  1.000  15.52718  C   ?   A  ?   69  1  
ATOM     555  C    .  PRO  A   70  ?   92.51600    9.37400   81.05200  1.000  19.84882  C   ?   A  ?   69  1  
ATOM     556  O    .  PRO  A   70  ?   93.06500    9.18400   79.95400  1.000  16.69350  O   ?   A  ?   69  1  
ATOM     557  CB   .  PRO  A   70  ?   90.10700    8.66800   81.21900  1.000  17.42385  C   ?   A  ?   69  1  
ATOM     558  CG   .  PRO  A   70  ?   89.28400    8.25100   82.34600  1.000  20.84570  C   ?   A  ?   69  1  
ATOM     559  CD   .  PRO  A   70  ?   90.14500    8.37100   83.61700  1.000  14.21339  C   ?   A  ?   69  1  
ATOM     560  N    .  ALA  A   71  ?   92.80000   10.44500   81.79200  1.000  15.16069  N   ?   A  ?   70  1  
ATOM     561  CA   .  ALA  A   71  ?   93.71900   11.45200   81.27900  1.000  14.78825  C   ?   A  ?   70  1  
ATOM     562  C    .  ALA  A   71  ?   95.16200   10.97900   81.23200  1.000  22.35266  C   ?   A  ?   70  1  
ATOM     563  O    .  ALA  A   71  ?   96.00200   11.66000   80.63400  1.000  22.55156  O   ?   A  ?   70  1  
ATOM     564  CB   .  ALA  A   71  ?   93.62300   12.73100   82.13200  1.000  21.17461  C   ?   A  ?   70  1  
ATOM     565  N    .  ALA  A   72  ?   95.48000    9.83800   81.86400  1.000  13.27894  N   ?   A  ?   71  1  
ATOM     566  CA   .  ALA  A   72  ?   96.81700    9.28900   81.86400  1.000  15.96638  C   ?   A  ?   71  1  
ATOM     567  C    .  ALA  A   72  ?   97.12400    8.46700   80.63700  1.000  11.71374  C   ?   A  ?   71  1  
ATOM     568  O    .  ALA  A   72  ?   98.22800    7.90500   80.56900  1.000  13.37383  O   ?   A  ?   71  1  
ATOM     569  CB   .  ALA  A   72  ?   97.03100    8.40600   83.09800  1.000  13.52977  C   ?   A  ?   71  1  
ATOM     570  N    .  ALA  A   73  ?   96.19000    8.38900   79.68600  1.000  11.50157  N   ?   A  ?   72  1  
ATOM     571  CA   .  ALA  A   73  ?   96.49200    7.62600   78.46300  1.000  11.37054  C   ?   A  ?   72  1  
ATOM     572  C    .  ALA  A   73  ?   97.79900    8.06500   77.82000  1.000  12.96412  C   ?   A  ?   72  1  
ATOM     573  O    .  ALA  A   73  ?   98.57700    7.23300   77.33300  1.000  11.97122  O   ?   A  ?   72  1  
ATOM     574  CB   .  ALA  A   73  ?   95.32600    7.75500   77.48500  1.000  12.71442  C   ?   A  ?   72  1  
ATOM     575  N    .  GLY  A   74  ?   98.06800    9.38100   77.79900  1.000  14.15343  N   ?   A  ?   73  1  
ATOM     576  CA   .  GLY  A   74  ?   99.30000    9.85300   77.17700  1.000  14.31256  C   ?   A  ?   73  1  
ATOM     577  C    .  GLY  A   74  ?  100.55100    9.35300   77.87400  1.000  13.68310  C   ?   A  ?   73  1  
ATOM     578  O    .  GLY  A   74  ?  101.53000    8.98800   77.23100  1.000  15.79899  O   ?   A  ?   73  1  
ATOM     579  N    .  THR  A   75  ?  100.53400    9.34900   79.21800  1.000  13.14695  N   ?   A  ?   74  1  
ATOM     580  CA   .  THR  A   75  ?  101.64900    8.82900   79.98700  1.000  14.25484  C   ?   A  ?   74  1  
ATOM     581  C    .  THR  A   75  ?  101.90900    7.37100   79.62600  1.000   9.93331  C   ?   A  ?   74  1  
ATOM     582  O    .  THR  A   75  ?  103.04800    6.95600   79.44300  1.000  13.65033  O   ?   A  ?   74  1  
ATOM     583  CB   .  THR  A   75  ?  101.35000    8.95900   81.47400  1.000  16.39873  C   ?   A  ?   74  1  
ATOM     584  OG1  .  THR  A   75  ?  101.19500   10.34000   81.80100  1.000  20.30485  O   ?   A  ?   74  1  
ATOM     585  CG2  .  THR  A   75  ?  102.48700    8.31900   82.31600  1.000  18.02336  C   ?   A  ?   74  1  
ATOM     586  N    .  VAL  A   76  ?  100.83400    6.57400   79.57400  1.000  10.84563  N   ?   A  ?   75  1  
ATOM     587  CA   .  VAL  A   76  ?  100.97700    5.16100   79.24000  1.000  11.05298  C   ?   A  ?   75  1  
ATOM     588  C    .  VAL  A   76  ?  101.52200    4.98200   77.82600  1.000   9.47302  C   ?   A  ?   75  1  
ATOM     589  O    .  VAL  A   76  ?  102.42900    4.17400   77.59800  1.000  11.13063  O   ?   A  ?   75  1  
ATOM     590  CB   .  VAL  A   76  ?   99.60400    4.47700   79.39900  1.000  10.81110  C   ?   A  ?   75  1  
ATOM     591  CG1  .  VAL  A   76  ?   99.66800    3.00300   78.86100  1.000  12.41119  C   ?   A  ?   75  1  
ATOM     592  CG2  .  VAL  A   76  ?   99.20000    4.51400   80.91300  1.000  14.73002  C   ?   A  ?   75  1  
ATOM     593  N    .  ILE  A   77  ?  100.98600    5.75000   76.86500  1.000   9.22047  N   ?   A  ?   76  1  
ATOM     594  CA   .  ILE  A   77  ?  101.43900    5.64600   75.46900  1.000   9.33378  C   ?   A  ?   76  1  
ATOM     595  C    .  ILE  A   77  ?  102.92100    5.99400   75.34600  1.000  12.20434  C   ?   A  ?   76  1  
ATOM     596  O    .  ILE  A   77  ?  103.68000    5.33800   74.61600  1.000  12.60591  O   ?   A  ?   76  1  
ATOM     597  CB   .  ILE  A   77  ?  100.57700    6.56900   74.58900  1.000   9.81697  C   ?   A  ?   76  1  
ATOM     598  CG1  .  ILE  A   77  ?   99.22000    5.94400   74.32100  1.000  11.22945  C   ?   A  ?   76  1  
ATOM     599  CG2  .  ILE  A   77  ?  101.34700    6.90300   73.30700  1.000   9.78975  C   ?   A  ?   76  1  
ATOM     600  CD1  .  ILE  A   77  ?   98.19000    6.93900   73.73400  1.000  11.35000  C   ?   A  ?   76  1  
ATOM     601  N    .  GLU  A   78  ?  103.37000    7.01400   76.06500  1.000  12.95300  N   ?   A  ?   77  1  
ATOM     602  CA   .  GLU  A   78  ?  104.79000    7.36800   75.98500  1.000  15.93757  C   ?   A  ?   77  1  
ATOM     603  C    .  GLU  A   78  ?  105.67500    6.21200   76.45600  1.000  16.19900  C   ?   A  ?   77  1  
ATOM     604  O    .  GLU  A   78  ?  106.72800    5.93600   75.86100  1.000  18.05994  O   ?   A  ?   77  1  
ATOM     605  CB   .  GLU  A   78  ?  105.04300    8.62600   76.82700  1.000  22.67507  C   ?   A  ?   77  1  
ATOM     606  CG   .  GLU  A   78  ?  106.40100    9.28100   76.61100  1.000  40.19566  C   ?   A  ?   77  1  
ATOM     607  CD   .  GLU  A   78  ?  107.48600    8.78200   77.56100  1.000  76.55891  C   ?   A  ?   77  1  
ATOM     608  OE1  .  GLU  A   78  ?  107.15500    8.35700   78.69000  1.000  66.43783  O   ?   A  ?   77  1  
ATOM     609  OE2  .  GLU  A   78  ?  108.68000    8.82100   77.17500  1.000  89.60689  O   ?   A  ?   77  1  
ATOM     610  N    .  LYS  A   79  ?  105.26500    5.51500   77.52900  1.000  12.39747  N   ?   A  ?   78  1  
ATOM     611  CA   .  LYS  A   79  ?  106.07000    4.38300   77.97400  1.000  14.36656  C   ?   A  ?   78  1  
ATOM     612  C    .  LYS  A   79  ?  106.06500    3.28800   76.92000  1.000  10.23859  C   ?   A  ?   78  1  
ATOM     613  O    .  LYS  A   79  ?  107.11500    2.73700   76.56900  1.000  13.78851  O   ?   A  ?   78  1  
ATOM     614  CB   .  LYS  A   79  ?  105.55400    3.85400   79.31300  1.000  12.87266  C   ?   A  ?   78  1  
ATOM     615  CG   .  LYS  A   79  ?  105.67500    4.80200   80.47500  1.000  14.03011  C   ?   A  ?   78  1  
ATOM     616  CD   .  LYS  A   79  ?  104.96000    4.25900   81.71000  1.000  16.00921  C   ?   A  ?   78  1  
ATOM     617  CE   .  LYS  A   79  ?  105.01000    5.28300   82.91300  1.000  16.91420  C   ?   A  ?   78  1  
ATOM     618  NZ   .  LYS  A   79  ?  106.42200    5.53700   83.33300  1.000  20.50772  N   ?   A  ?   78  1  
ATOM     619  N    .  ALA  A   80  ?  104.88800    2.97800   76.37100  1.000  11.26584  N   ?   A  ?   79  1  
ATOM     620  CA   .  ALA  A   80  ?  104.79200    1.87800   75.42100  1.000   9.66597  C   ?   A  ?   79  1  
ATOM     621  C    .  ALA  A   80  ?  105.53700    2.21100   74.12500  1.000  10.94288  C   ?   A  ?   79  1  
ATOM     622  O    .  ALA  A   80  ?  106.21500    1.34500   73.55600  1.000  11.22087  O   ?   A  ?   79  1  
ATOM     623  CB   .  ALA  A   80  ?  103.31600    1.57200   75.14700  1.000  11.32603  C   ?   A  ?   79  1  
ATOM     624  N    .  ARG  A   81  ?  105.41200    3.46200   73.67000  1.000  12.28570  N   ?   A  ?   80  1  
ATOM     625  CA   .  ARG  A   81  ?  106.02100    3.88300   72.39400  1.000  13.46233  C   ?   A  ?   80  1  
ATOM     626  C    .  ARG  A   81  ?  107.52700    3.65500   72.39800  1.000  13.88455  C   ?   A  ?   80  1  
ATOM     627  O    .  ARG  A   81  ?  108.09500    3.22800   71.38200  1.000  14.42622  O   ?   A  ?   80  1  
ATOM     628  CB   .  ARG  A   81  ?  105.68800    5.35700   72.14500  1.000  12.00009  C   ?   A  ?   80  1  
ATOM     629  CG   .  ARG  A   81  ?  106.23900    5.86600   70.78500  1.000  14.06362  C   ?   A  ?   80  1  
ATOM     630  CD   .  ARG  A   81  ?  106.25600    7.39500   70.70900  1.000  15.25738  C   ?   A  ?   80  1  
ATOM     631  NE   .  ARG  A   81  ?  105.02000    8.04800   71.11000  1.000  14.04406  N   ?   A  ?   80  1  
ATOM     632  CZ   .  ARG  A   81  ?  104.00700    8.26800   70.29600  1.000  13.74353  C   ?   A  ?   80  1  
ATOM     633  NH1  .  ARG  A   81  ?  104.02700    7.84000   69.03800  1.000  16.34671  N   ?   A  ?   80  1  
ATOM     634  NH2  .  ARG  A   81  ?  102.92300    8.89100   70.76400  1.000  14.11165  N   ?   A  ?   80  1  
ATOM     635  N    .  GLY  A   82  ?  108.18400    3.88200   73.54600  1.000  16.78107  N   ?   A  ?   81  1  
ATOM     636  CA   .  GLY  A   82  ?  109.62800    3.73800   73.61600  1.000  19.62091  C   ?   A  ?   81  1  
ATOM     637  C    .  GLY  A   82  ?  110.08600    2.31800   73.37200  1.000  22.23624  C   ?   A  ?   81  1  
ATOM     638  O    .  GLY  A   82  ?  111.21800    2.07500   72.94300  1.000  22.79010  O   ?   A  ?   81  1  
ATOM     639  N    .  GLN  A   83  ?  109.22000    1.35200   73.64100  1.000  15.99369  N   ?   A  ?   82  1  
ATOM     640  CA   .  GLN  A   83  ?  109.55300   -0.04400   73.42200  1.000  16.35479  C   ?   A  ?   82  1  
ATOM     641  C    .  GLN  A   83  ?  108.80500   -0.63600   72.21900  1.000  13.00978  C   ?   A  ?   82  1  
ATOM     642  O    .  GLN  A   83  ?  108.81600   -1.85300   72.00500  1.000  16.54751  O   ?   A  ?   82  1  
ATOM     643  CB   .  GLN  A   83  ?  109.24500   -0.81600   74.71500  1.000  18.63237  C   ?   A  ?   82  1  
ATOM     644  CG   .  GLN  A   83  ?  110.10500   -2.04800   74.94400  1.000  44.99676  C   ?   A  ?   82  1  
ATOM     645  CD   .  GLN  A   83  ?  110.17100   -2.43100   76.41900  1.000  29.20029  C   ?   A  ?   82  1  
ATOM     646  OE1  .  GLN  A   83  ?  110.60300   -1.63500   77.25700  1.000  39.36318  O   ?   A  ?   82  1  
ATOM     647  NE2  .  GLN  A   83  ?  109.71500   -3.64000   76.73800  1.000  23.41448  N   ?   A  ?   82  1  
ATOM     648  N    .  ASN  A   84  ?  108.10900    0.19500   71.46900  1.000  12.01342  N   ?   A  ?   83  1  
ATOM     649  CA   .  ASN  A   84  ?  107.32000   -0.22800   70.32800  1.000  11.52683  C   ?   A  ?   83  1  
ATOM     650  C    .  ASN  A   84  ?  106.24700   -1.24900   70.72100  1.000  16.92734  C   ?   A  ?   83  1  
ATOM     651  O    .  ASN  A   84  ?  105.94200   -2.16300   69.95400  1.000  14.97508  O   ?   A  ?   83  1  
ATOM     652  CB   .  ASN  A   84  ?  108.20500   -0.78200   69.20500  1.000  17.22211  C   ?   A  ?   83  1  
ATOM     653  CG   .  ASN  A   84  ?  109.40400    0.10900   68.91800  1.000  18.90868  C   ?   A  ?   83  1  
ATOM     654  OD1  .  ASN  A   84  ?  109.24800    1.30300   68.61600  1.000  27.80215  O   ?   A  ?   83  1  
ATOM     655  ND2  .  ASN  A   84  ?  110.62400   -0.45100   69.08500  1.000  26.21803  N   ?   A  ?   83  1  
ATOM     656  N    .  VAL  A   85  ?  105.63100   -1.06900   71.88400  1.000   9.88656  N   ?   A  ?   84  1  
ATOM     657  CA   .  VAL  A   85  ?  104.68100   -2.05300   72.42300  1.000   8.91312  C   ?   A  ?   84  1  
ATOM     658  C    .  VAL  A   85  ?  103.25700   -1.55900   72.16300  1.000   9.41471  C   ?   A  ?   84  1  
ATOM     659  O    .  VAL  A   85  ?  102.94400   -0.41800   72.49200  1.000  10.61842  O   ?   A  ?   84  1  
ATOM     660  CB   .  VAL  A   85  ?  104.95100   -2.30300   73.91700  1.000   9.27556  C   ?   A  ?   84  1  
ATOM     661  CG1  .  VAL  A   85  ?  103.77800   -3.08600   74.61300  1.000  10.59860  C   ?   A  ?   84  1  
ATOM     662  CG2  .  VAL  A   85  ?  106.26800   -3.09800   74.06300  1.000  11.05525  C   ?   A  ?   84  1  
ATOM     663  N    .  PRO  A   86  ?  102.37200   -2.36900   71.57900  1.000   8.27443  N   ?   A  ?   85  1  
ATOM     664  CA   .  PRO  A   86  ?  100.99200   -1.91400   71.37400  1.000  10.50190  C   ?   A  ?   85  1  
ATOM     665  C    .  PRO  A   86  ?  100.20500   -1.87800   72.67600  1.000   7.08265  C   ?   A  ?   85  1  
ATOM     666  O    .  PRO  A   86  ?  100.49800   -2.60500   73.63600  1.000   9.23326  O   ?   A  ?   85  1  
ATOM     667  CB   .  PRO  A   86  ?  100.39000   -2.96200   70.42600  1.000  11.09261  C   ?   A  ?   85  1  
ATOM     668  CG   .  PRO  A   86  ?  101.27400   -4.21000   70.63800  1.000  17.59173  C   ?   A  ?   85  1  
ATOM     669  CD   .  PRO  A   86  ?  102.67800   -3.68700   70.96000  1.000   8.97312  C   ?   A  ?   85  1  
ATOM     670  N    .  VAL  A   87  ?   99.20300   -0.99900   72.71500  1.000   8.36551  N   ?   A  ?   86  1  
ATOM     671  CA   .  VAL  A   87  ?   98.39000   -0.80100   73.91800  1.000   7.42344  C   ?   A  ?   86  1  
ATOM     672  C    .  VAL  A   87  ?   96.92300   -0.91300   73.51700  1.000   8.82155  C   ?   A  ?   86  1  
ATOM     673  O    .  VAL  A   87  ?   96.45700   -0.12400   72.69300  1.000   9.34008  O   ?   A  ?   86  1  
ATOM     674  CB   .  VAL  A   87  ?   98.63700    0.57200   74.56800  1.000   8.94841  C   ?   A  ?   86  1  
ATOM     675  CG1  .  VAL  A   87  ?   97.77800    0.73300   75.85100  1.000   9.04206  C   ?   A  ?   86  1  
ATOM     676  CG2  .  VAL  A   87  ?  100.07200    0.73300   74.94500  1.000  13.52971  C   ?   A  ?   86  1  
ATOM     677  N    .  VAL  A   88  ?   96.18500   -1.81600   74.16400  1.000   5.58785  N   ?   A  ?   87  1  
ATOM     678  CA   .  VAL  A   88  ?   94.73700   -1.88900   74.00300  1.000   6.64531  C   ?   A  ?   87  1  
ATOM     679  C    .  VAL  A   88  ?   94.14100   -1.34000   75.29400  1.000   7.15625  C   ?   A  ?   87  1  
ATOM     680  O    .  VAL  A   88  ?   94.12600   -2.03600   76.33300  1.000   6.52588  O   ?   A  ?   87  1  
ATOM     681  CB   .  VAL  A   88  ?   94.25600   -3.31000   73.73200  1.000   7.15875  C   ?   A  ?   87  1  
ATOM     682  CG1  .  VAL  A   88  ?   92.71700   -3.33700   73.53200  1.000   6.86928  C   ?   A  ?   87  1  
ATOM     683  CG2  .  VAL  A   88  ?   94.95700   -3.88900   72.45900  1.000   8.63328  C   ?   A  ?   87  1  
ATOM     684  N    .  PHE  A   89  ?   93.67400   -0.08800   75.27400  1.000   5.21550  N   ?   A  ?   88  1  
ATOM     685  CA   .  PHE  A   89  ?   92.95300    0.42700   76.44100  1.000   5.85937  C   ?   A  ?   88  1  
ATOM     686  C    .  PHE  A   89  ?   91.57900   -0.21600   76.52100  1.000   6.36099  C   ?   A  ?   88  1  
ATOM     687  O    .  PHE  A   89  ?   90.98100   -0.53400   75.49500  1.000   6.51923  O   ?   A  ?   88  1  
ATOM     688  CB   .  PHE  A   89  ?   92.79400    1.93800   76.31300  1.000   8.57523  C   ?   A  ?   88  1  
ATOM     689  CG   .  PHE  A   89  ?   94.10200    2.69300   76.39400  1.000   7.15415  C   ?   A  ?   88  1  
ATOM     690  CD1  .  PHE  A   89  ?   94.71400    2.88900   77.61200  1.000   7.59414  C   ?   A  ?   88  1  
ATOM     691  CD2  .  PHE  A   89  ?   94.73300    3.19300   75.25500  1.000   9.61072  C   ?   A  ?   88  1  
ATOM     692  CE1  .  PHE  A   89  ?   95.92000    3.55200   77.69900  1.000   8.88293  C   ?   A  ?   88  1  
ATOM     693  CE2  .  PHE  A   89  ?   95.92200    3.89300   75.36000  1.000  10.39900  C   ?   A  ?   88  1  
ATOM     694  CZ   .  PHE  A   89  ?   96.51800    4.07500   76.59100  1.000  12.50303  C   ?   A  ?   88  1  
ATOM     695  N    .  PHE  A   90  ?   91.04700   -0.40500   77.73300  1.000   6.31082  N   ?   A  ?   89  1  
ATOM     696  CA   .  PHE  A   90  ?   89.68500   -0.95000   77.78300  1.000   7.35010  C   ?   A  ?   89  1  
ATOM     697  C    .  PHE  A   90  ?   88.93600   -0.38900   78.98600  1.000   7.22779  C   ?   A  ?   89  1  
ATOM     698  O    .  PHE  A   90  ?   89.53700   -0.04400   80.00600  1.000   7.15900  O   ?   A  ?   89  1  
ATOM     699  CB   .  PHE  A   90  ?   89.65100   -2.53800   77.73200  1.000   6.77350  C   ?   A  ?   89  1  
ATOM     700  CG   .  PHE  A   90  ?   90.35000   -3.25900   78.90200  1.000   5.93114  C   ?   A  ?   89  1  
ATOM     701  CD1  .  PHE  A   90  ?   91.74500   -3.27200   79.02200  1.000   6.78532  C   ?   A  ?   89  1  
ATOM     702  CD2  .  PHE  A   90  ?   89.56900   -3.96300   79.82000  1.000   8.30592  C   ?   A  ?   89  1  
ATOM     703  CE1  .  PHE  A   90  ?   92.37400   -3.92500   80.08300  1.000   6.91936  C   ?   A  ?   89  1  
ATOM     704  CE2  .  PHE  A   90  ?   90.19300   -4.65800   80.89000  1.000   9.63499  C   ?   A  ?   89  1  
ATOM     705  CZ   .  PHE  A   90  ?   91.59700   -4.62600   80.99600  1.000   7.24263  C   ?   A  ?   89  1  
ATOM     706  N    .  ASN  A   91  ?   87.63300   -0.25400   78.80200  1.000   7.52027  N   ?   A  ?   90  1  
ATOM     707  CA   .  ASN  A   91  ?   86.59600    0.08900   79.78900  1.000   6.50404  C   ?   A  ?   90  1  
ATOM     708  C    .  ASN  A   91  ?   86.59100    1.54300   80.24200  1.000  10.96697  C   ?   A  ?   90  1  
ATOM     709  O    .  ASN  A   91  ?   85.48900    2.05700   80.46800  1.000  11.78472  O   ?   A  ?   90  1  
ATOM     710  CB   .  ASN  A   91  ?   86.64600   -0.86100   81.00000  1.000   7.74167  C   ?   A  ?   90  1  
ATOM     711  CG   .  ASN  A   91  ?   85.80400   -0.33800   82.19200  1.000   7.92104  C   ?   A  ?   90  1  
ATOM     712  OD1  .  ASN  A   91  ?   86.36200    0.23700   83.10700  1.000  10.75320  O   ?   A  ?   90  1  
ATOM     713  ND2  .  ASN  A   91  ?   84.50800   -0.58600   82.17900  1.000   9.64107  N   ?   A  ?   90  1  
ATOM     714  N    .  LYS  A   92  ?   87.74200    2.17600   80.44200  1.000   9.01550  N   ?   A  ?   91  1  
ATOM     715  CA   .  LYS  A   92  ?   87.83400    3.61700   80.69900  1.000   9.36558  C   ?   A  ?   91  1  
ATOM     716  C    .  LYS  A   92  ?   88.39300    4.26400   79.44800  1.000   9.60238  C   ?   A  ?   91  1  
ATOM     717  O    .  LYS  A   92  ?   89.55300    4.07300   79.10600  1.000  11.06379  O   ?   A  ?   91  1  
ATOM     718  CB   .  LYS  A   92  ?   88.69400    3.91200   81.92600  1.000  11.68050  C   ?   A  ?   91  1  
ATOM     719  CG   .  LYS  A   92  ?   88.00900    3.43400   83.20500  1.000  11.82030  C   ?   A  ?   91  1  
ATOM     720  CD   .  LYS  A   92  ?   88.25300    4.42600   84.33000  1.000  11.65978  C   ?   A  ?   91  1  
ATOM     721  CE   .  LYS  A   92  ?   88.01000    3.75700   85.68100  1.000  12.74703  C   ?   A  ?   91  1  
ATOM     722  NZ   .  LYS  A   92  ?   88.32000    4.74700   86.80800  1.000  16.96455  N   ?   A  ?   91  1  
ATOM     723  N    .  GLU  A   93  ?   87.55100    5.03900   78.77800  1.000  12.48300  N   ?   A  ?   92  1  
ATOM     724  CA   .  GLU  A   93  ?   87.86200    5.44800   77.40900  1.000  13.84999  C   ?   A  ?   92  1  
ATOM     725  C    .  GLU  A   93  ?   88.82600    6.64700   77.36300  1.000  12.07778  C   ?   A  ?   92  1  
ATOM     726  O    .  GLU  A   93  ?   88.52400    7.70400   77.96200  1.000  16.56582  O   ?   A  ?   92  1  
ATOM     727  CB   .  GLU  A   93  ?   86.56600    5.74300   76.67800  1.000  12.25100  C   ?   A  ?   92  1  
ATOM     728  CG   .  GLU  A   93  ?   86.82900    6.11700   75.22600  1.000  13.29005  C   ?   A  ?   92  1  
ATOM     729  CD   .  GLU  A   93  ?   85.55000    6.25300   74.42700  1.000  17.01788  C   ?   A  ?   92  1  
ATOM     730  OE1  .  GLU  A   93  ?   84.49000    5.82200   74.89100  1.000  15.42718  O   ?   A  ?   92  1  
ATOM     731  OE2  .  GLU  A   93  ?   85.65800    6.74000   73.27800  1.000  21.02709  O   ?   A  ?   92  1  
ATOM     732  N    .  PRO  A   94  ?   89.96300    6.54700   76.68600  1.000  11.61190  N   ?   A  ?   93  1  
ATOM     733  CA   .  PRO  A   94  ?   90.85800    7.70900   76.51600  1.000  13.41162  C   ?   A  ?   93  1  
ATOM     734  C    .  PRO  A   94  ?   90.28700    8.71000   75.51300  1.000  12.61359  C   ?   A  ?   93  1  
ATOM     735  O    .  PRO  A   94  ?   89.37100    8.40900   74.75600  1.000  13.72952  O   ?   A  ?   93  1  
ATOM     736  CB   .  PRO  A   94  ?   92.16300    7.11100   75.96700  1.000  17.73800  C   ?   A  ?   93  1  
ATOM     737  CG   .  PRO  A   94  ?   91.94100    5.63700   75.90700  1.000  17.46957  C   ?   A  ?   93  1  
ATOM     738  CD   .  PRO  A   94  ?   90.50700    5.33100   76.05900  1.000  12.49623  C   ?   A  ?   93  1  
ATOM     739  N    .  SER  A   95  ?   90.90500    9.89500   75.47000  1.000  13.48672  N   ?   A  ?   94  1  
ATOM     740  CA   .  SER  A   95  ?   90.47200   10.88200   74.48200  1.000  15.64919  C   ?   A  ?   94  1  
ATOM     741  C    .  SER  A   95  ?   90.80400   10.40100   73.07400  1.000  13.85309  C   ?   A  ?   94  1  
ATOM     742  O    .  SER  A   95  ?   91.73200    9.63600   72.86000  1.000  12.55029  O   ?   A  ?   94  1  
ATOM     743  CB   .  SER  A   95  ?   91.15800   12.23400   74.75100  1.000  11.97536  C   ?   A  ?   94  1  
ATOM     744  OG   .  SER  A   95  ?   92.53600   12.16300   74.44600  1.000  12.68119  O   ?   A  ?   94  1  
ATOM     745  N    .  ARG  A   96  ?   90.02800   10.89400   72.10300  1.000  13.81301  N   ?   A  ?   95  1  
ATOM     746  CA   .  ARG  A   96  ?   90.35800   10.68000   70.68400  1.000  14.14058  C   ?   A  ?   95  1  
ATOM     747  C    .  ARG  A   96  ?   91.77700   11.13900   70.35400  1.000  16.07577  C   ?   A  ?   95  1  
ATOM     748  O    .  ARG  A   96  ?   92.53800   10.45700   69.65300  1.000  14.25733  O   ?   A  ?   95  1  
ATOM     749  CB   .  ARG  A   96  ?   89.31800   11.42400   69.85100  1.000  16.87766  C   ?   A  ?   95  1  
ATOM     750  CG   .  ARG  A   96  ?   89.37400   11.20600   68.34900  1.000  16.31913  C   ?   A  ?   95  1  
ATOM     751  CD   .  ARG  A   96  ?   88.84100    9.82400   68.06100  1.000  31.34352  C   ?   A  ?   95  1  
ATOM     752  NE   .  ARG  A   96  ?   89.94300    8.94300   67.75100  1.000  25.57140  N   ?   A  ?   95  1  
ATOM     753  CZ   .  ARG  A   96  ?   89.82400    7.64300   67.51000  1.000  17.47269  C   ?   A  ?   95  1  
ATOM     754  NH1  .  ARG  A   96  ?   88.66800    6.99800   67.70100  1.000  16.42436  N   ?   A  ?   95  1  
ATOM     755  NH2  .  ARG  A   96  ?   90.88600    6.98600   67.06000  1.000  25.48511  N   ?   A  ?   95  1  
ATOM     756  N    .  LYS  A   97  ?   92.18100   12.30700   70.85500  1.000  14.64962  N   ?   A  ?   96  1  
ATOM     757  CA   .  LYS  A   97  ?   93.52200   12.78300   70.55500  1.000  12.67627  C   ?   A  ?   96  1  
ATOM     758  C    .  LYS  A   97  ?   94.58200   11.83900   71.08200  1.000  11.71844  C   ?   A  ?   96  1  
ATOM     759  O    .  LYS  A   97  ?   95.62200   11.63500   70.44100  1.000  14.02016  O   ?   A  ?   96  1  
ATOM     760  CB   .  LYS  A   97  ?   93.74400   14.16200   71.18800  1.000  18.21745  C   ?   A  ?   96  1  
ATOM     761  CG   .  LYS  A   97  ?   93.07300   15.29700   70.44900  1.000  18.50342  C   ?   A  ?   96  1  
ATOM     762  CD   .  LYS  A   97  ?   93.21500   16.60600   71.30600  1.000  17.78032  C   ?   A  ?   96  1  
ATOM     763  CE   .  LYS  A   97  ?   92.52600   17.77900   70.58100  1.000  31.31533  C   ?   A  ?   96  1  
ATOM     764  NZ   .  LYS  A   97  ?   91.07400   17.54000   70.35100  1.000  63.37022  N   ?   A  ?   96  1  
ATOM     765  N    .  ALA  A   98  ?   94.34900   11.27400   72.29200  1.000  13.46839  N   ?   A  ?   97  1  
ATOM     766  CA   .  ALA  A   98  ?   95.33300   10.31400   72.79400  1.000  12.24474  C   ?   A  ?   97  1  
ATOM     767  C    .  ALA  A   98  ?   95.39200    9.07800   71.90400  1.000  10.46518  C   ?   A  ?   97  1  
ATOM     768  O    .  ALA  A   98  ?   96.47400    8.62600   71.54400  1.000  13.01006  O   ?   A  ?   97  1  
ATOM     769  CB   .  ALA  A   98  ?   95.02100    9.92700   74.25300  1.000  10.92352  C   ?   A  ?   97  1  
ATOM     770  N    .  LEU  A   99  ?   94.23300    8.52000   71.56400  1.000  10.63928  N   ?   A  ?   98  1  
ATOM     771  CA   .  LEU  A   99  ?   94.23200    7.34500   70.68100  1.000  12.89103  C   ?   A  ?   98  1  
ATOM     772  C    .  LEU  A   99  ?   94.93200    7.63300   69.35400  1.000  13.89080  C   ?   A  ?   98  1  
ATOM     773  O    .  LEU  A   99  ?   95.66300    6.78900   68.82700  1.000  13.71715  O   ?   A  ?   98  1  
ATOM     774  CB   .  LEU  A   99  ?   92.81700    6.89100   70.39300  1.000  13.41755  C   ?   A  ?   98  1  
ATOM     775  CG   .  LEU  A   99  ?   92.10600    6.29500   71.55500  1.000  15.02638  C   ?   A  ?   98  1  
ATOM     776  CD1  .  LEU  A   99  ?   90.67400    5.89000   71.12900  1.000  18.05915  C   ?   A  ?   98  1  
ATOM     777  CD2  .  LEU  A   99  ?   92.86300    5.05900   72.09300  1.000  18.09077  C   ?   A  ?   98  1  
ATOM     778  N    .  ASP  A  100  ?   94.67500    8.80800   68.76500  1.000  15.56610  N   ?   A  ?   99  1  
ATOM     779  CA   .  ASP  A  100  ?   95.29000    9.14800   67.48200  1.000  16.04736  C   ?   A  ?   99  1  
ATOM     780  C    .  ASP  A  100  ?   96.77700    9.41700   67.55800  1.000  16.00218  C   ?   A  ?   99  1  
ATOM     781  O    .  ASP  A  100  ?   97.44300    9.43300   66.50600  1.000  18.97924  O   ?   A  ?   99  1  
ATOM     782  CB   .  ASP  A  100  ?   94.59000   10.37500   66.89600  1.000  17.19208  C   ?   A  ?   99  1  
ATOM     783  CG   .  ASP  A  100  ?   93.19600   10.03500   66.37900  1.000  16.55924  C   ?   A  ?   99  1  
ATOM     784  OD1  .  ASP  A  100  ?   92.93100    8.81700   66.20100  1.000  21.81684  O   ?   A  ?   99  1  
ATOM     785  OD2  .  ASP  A  100  ?   92.34700   10.94900   66.22000  1.000  25.89727  O   ?   A  ?   99  1  
ATOM     786  N    .  SER  A  101  ?   97.33400    9.60100   68.75300  1.000  12.62290  N   ?   A  ?  100  1  
ATOM     787  CA   .  SER  A  101  ?   98.71700    9.99500   68.87900  1.000  14.37371  C   ?   A  ?  100  1  
ATOM     788  C    .  SER  A  101  ?   99.69000    8.82900   68.74100  1.000  14.54365  C   ?   A  ?  100  1  
ATOM     789  O    .  SER  A  101  ?  100.90900    9.04500   68.67900  1.000  15.70132  O   ?   A  ?  100  1  
ATOM     790  CB   .  SER  A  101  ?   98.93500   10.69800   70.22600  1.000  16.60338  C   ?   A  ?  100  1  
ATOM     791  OG   .  SER  A  101  ?   98.88900    9.74500   71.29600  1.000  18.38439  O   ?   A  ?  100  1  
ATOM     792  N    .  TYR  A  102  ?   99.18400    7.57800   68.71100  1.000  12.08672  N   ?   A  ?  101  1  
ATOM     793  CA   .  TYR  A  102  ?  100.04600    6.40600   68.69900  1.000  10.51159  C   ?   A  ?  101  1  
ATOM     794  C    .  TYR  A  102  ?   99.42400    5.40400   67.74600  1.000  11.38776  C   ?   A  ?  101  1  
ATOM     795  O    .  TYR  A  102  ?   98.24600    5.07500   67.90800  1.000  12.37316  O   ?   A  ?  101  1  
ATOM     796  CB   .  TYR  A  102  ?  100.16400    5.81500   70.11800  1.000  11.72749  C   ?   A  ?  101  1  
ATOM     797  CG   .  TYR  A  102  ?  101.13800    4.64600   70.27000  1.000  11.43580  C   ?   A  ?  101  1  
ATOM     798  CD1  .  TYR  A  102  ?  102.35200    4.62500   69.62400  1.000  12.44083  C   ?   A  ?  101  1  
ATOM     799  CD2  .  TYR  A  102  ?  100.84100    3.57000   71.12100  1.000  10.91518  C   ?   A  ?  101  1  
ATOM     800  CE1  .  TYR  A  102  ?  103.27800    3.56400   69.79700  1.000  13.38777  C   ?   A  ?  101  1  
ATOM     801  CE2  .  TYR  A  102  ?  101.71800    2.50900   71.31100  1.000  10.87325  C   ?   A  ?  101  1  
ATOM     802  CZ   .  TYR  A  102  ?  102.93300    2.49000   70.66700  1.000  12.07994  C   ?   A  ?  101  1  
ATOM     803  OH   .  TYR  A  102  ?  103.84700    1.48500   70.88100  1.000  13.83521  O   ?   A  ?  101  1  
ATOM     804  N    .  ASP  A  103  ?  100.20500    4.96100   66.73100  1.000  13.38725  N   ?   A  ?  102  1  
ATOM     805  CA   .  ASP  A  103  ?   99.61900    4.09200   65.72700  1.000  15.72463  C   ?   A  ?  102  1  
ATOM     806  C    .  ASP  A  103  ?   99.27900    2.72100   66.29700  1.000  17.84057  C   ?   A  ?  102  1  
ATOM     807  O    .  ASP  A  103  ?   98.50400    2.00400   65.68300  1.000  21.14843  O   ?   A  ?  102  1  
ATOM     808  CB   .  ASP  A  103  ?  100.53000    3.92600   64.46900  1.000  19.83068  C   ?   A  ?  102  1  
ATOM     809  CG   .  ASP  A  103  ?  101.92300    3.38700   64.78500  1.000  42.55833  C   ?   A  ?  102  1  
ATOM     810  OD1  .  ASP  A  103  ?  102.21400    3.05700   65.95800  1.000  46.67894  O   ?   A  ?  102  1  
ATOM     811  OD2  .  ASP  A  103  ?  102.75000    3.28800   63.83800  1.000  46.96999  O   ?   A  ?  102  1  
ATOM     812  N    .  LYS  A  104  ?   99.78600    2.34700   67.46800  1.000  11.54576  N   ?   A  ?  103  1  
ATOM     813  CA   .  LYS  A  104  ?   99.43700    1.05500   68.02700  1.000  11.09618  C   ?   A  ?  103  1  
ATOM     814  C    .  LYS  A  104  ?   98.57000    1.17500   69.28700  1.000  11.37155  C   ?   A  ?  103  1  
ATOM     815  O    .  LYS  A  104  ?   98.54800    0.21400   70.08400  1.000  10.51883  O   ?   A  ?  103  1  
ATOM     816  CB   .  LYS  A  104  ?  100.70200    0.25000   68.32500  1.000  14.89540  C   ?   A  ?  103  1  
ATOM     817  CG   .  LYS  A  104  ?  101.53400   -0.14300   67.04200  1.000  19.60812  C   ?   A  ?  103  1  
ATOM     818  CD   .  LYS  A  104  ?  102.89500   -0.77100   67.40300  1.000  24.18783  C   ?   A  ?  103  1  
ATOM     819  CE   .  LYS  A  104  ?  103.85300    0.25400   67.94500  1.000  27.99443  C   ?   A  ?  103  1  
ATOM     820  NZ   .  LYS  A  104  ?  104.64500    0.95600   66.88500  1.000  38.16413  N   ?   A  ?  103  1  
ATOM     821  N    .  ALA  A  105  ?   97.82400    2.28500   69.45300  1.000   9.21268  N   ?   A  ?  104  1  
ATOM     822  CA   .  ALA  A  105  ?   96.82200    2.42100   70.51400  1.000   8.23872  C   ?   A  ?  104  1  
ATOM     823  C    .  ALA  A  105  ?   95.42300    2.08600   70.02200  1.000   8.95915  C   ?   A  ?  104  1  
ATOM     824  O    .  ALA  A  105  ?   94.99600    2.56600   68.96400  1.000  11.13706  O   ?   A  ?  104  1  
ATOM     825  CB   .  ALA  A  105  ?   96.81900    3.84200   71.09800  1.000  10.60469  C   ?   A  ?  104  1  
ATOM     826  N    .  TYR  A  106  ?   94.67400    1.28900   70.80000  1.000   7.77877  N   ?   A  ?  105  1  
ATOM     827  CA   .  TYR  A  106  ?   93.31500    0.88500   70.47100  1.000   7.93350  C   ?   A  ?  105  1  
ATOM     828  C    .  TYR  A  106  ?   92.44600    1.01200   71.72300  1.000   8.12872  C   ?   A  ?  105  1  
ATOM     829  O    .  TYR  A  106  ?   92.98100    1.20100   72.82300  1.000   7.44921  O   ?   A  ?  105  1  
ATOM     830  CB   .  TYR  A  106  ?   93.26600   -0.58100   69.97300  1.000   7.91067  C   ?   A  ?  105  1  
ATOM     831  CG   .  TYR  A  106  ?   93.95900   -0.76100   68.64000  1.000  10.66147  C   ?   A  ?  105  1  
ATOM     832  CD1  .  TYR  A  106  ?   95.33400   -0.87100   68.56300  1.000  10.90255  C   ?   A  ?  105  1  
ATOM     833  CD2  .  TYR  A  106  ?   93.19800   -0.79900   67.50300  1.000  11.54136  C   ?   A  ?  105  1  
ATOM     834  CE1  .  TYR  A  106  ?   95.96800   -1.01500   67.32100  1.000  12.36900  C   ?   A  ?  105  1  
ATOM     835  CE2  .  TYR  A  106  ?   93.81500   -0.92700   66.25300  1.000  13.31893  C   ?   A  ?  105  1  
ATOM     836  CZ   .  TYR  A  106  ?   95.18700   -1.02600   66.20800  1.000  11.16918  C   ?   A  ?  105  1  
ATOM     837  OH   .  TYR  A  106  ?   95.77800   -1.15600   64.94400  1.000  21.59907  O   ?   A  ?  105  1  
ATOM     838  N    .  TYR  A  107  ?   91.12100    0.88100   71.56800  1.000   5.93123  N   ?   A  ?  106  1  
ATOM     839  CA   .  TYR  A  107  ?   90.22400    0.92100   72.71600  1.000   6.32605  C   ?   A  ?  106  1  
ATOM     840  C    .  TYR  A  107  ?   89.10600   -0.09400   72.54600  1.000   8.95783  C   ?   A  ?  106  1  
ATOM     841  O    .  TYR  A  107  ?   88.50100   -0.18400   71.48100  1.000   8.76844  O   ?   A  ?  106  1  
ATOM     842  CB   .  TYR  A  107  ?   89.58100    2.33900   72.92200  1.000   9.76963  C   ?   A  ?  106  1  
ATOM     843  CG   .  TYR  A  107  ?   88.62200    2.33300   74.09900  1.000   7.49833  C   ?   A  ?  106  1  
ATOM     844  CD1  .  TYR  A  107  ?   89.12000    2.19900   75.40000  1.000  10.33748  C   ?   A  ?  106  1  
ATOM     845  CD2  .  TYR  A  107  ?   87.25600    2.47800   73.94800  1.000   8.70904  C   ?   A  ?  106  1  
ATOM     846  CE1  .  TYR  A  107  ?   88.27200    2.15000   76.47800  1.000   9.29270  C   ?   A  ?  106  1  
ATOM     847  CE2  .  TYR  A  107  ?   86.38000    2.41800   75.04300  1.000   9.75976  C   ?   A  ?  106  1  
ATOM     848  CZ   .  TYR  A  107  ?   86.92300    2.27500   76.31900  1.000  10.22105  C   ?   A  ?  106  1  
ATOM     849  OH   .  TYR  A  107  ?   86.04300    2.19800   77.38500  1.000  10.83021  O   ?   A  ?  106  1  
ATOM     850  N    .  VAL  A  108  ?   88.77600   -0.81000   73.62200  1.000   6.41256  N   ?   A  ?  107  1  
ATOM     851  CA   .  VAL  A  108  ?   87.63700   -1.71600   73.65700  1.000   7.54115  C   ?   A  ?  107  1  
ATOM     852  C    .  VAL  A  108  ?   86.70600   -1.29600   74.78200  1.000   9.29243  C   ?   A  ?  107  1  
ATOM     853  O    .  VAL  A  108  ?   87.14500   -1.16300   75.92900  1.000   8.86729  O   ?   A  ?  107  1  
ATOM     854  CB   .  VAL  A  108  ?   88.09800   -3.15200   73.89200  1.000   7.59397  C   ?   A  ?  107  1  
ATOM     855  CG1  .  VAL  A  108  ?   86.85700   -4.06600   74.07900  1.000   8.40476  C   ?   A  ?  107  1  
ATOM     856  CG2  .  VAL  A  108  ?   88.99200   -3.67200   72.72700  1.000   9.12165  C   ?   A  ?  107  1  
ATOM     857  N    .  GLY  A  109  ?   85.45800   -1.03400   74.45000  1.000   9.70462  N   ?   A  ?  108  1  
ATOM     858  CA   .  GLY  A  109  ?   84.47600   -0.69100   75.49300  1.000  11.32353  C   ?   A  ?  108  1  
ATOM     859  C    .  GLY  A  109  ?   83.07200   -0.73100   74.90800  1.000   7.69921  C   ?   A  ?  108  1  
ATOM     860  O    .  GLY  A  109  ?   82.67700   -1.72900   74.30900  1.000  10.48567  O   ?   A  ?  108  1  
ATOM     861  N    .  THR  A  110  ?   82.31500    0.33200   75.18400  1.000   9.50927  N   ?   A  ?  109  1  
ATOM     862  CA   .  THR  A  110  ?   80.89300    0.38700   74.84600  1.000   9.54951  C   ?   A  ?  109  1  
ATOM     863  C    .  THR  A  110  ?   80.56800    1.78400   74.33900  1.000  10.32106  C   ?   A  ?  109  1  
ATOM     864  O    .  THR  A  110  ?   81.36400    2.71700   74.46700  1.000  11.92830  O   ?   A  ?  109  1  
ATOM     865  CB   .  THR  A  110  ?   79.97900    0.13500   76.05600  1.000   9.71559  C   ?   A  ?  109  1  
ATOM     866  OG1  .  THR  A  110  ?   80.09700    1.24000   76.97000  1.000  11.63192  O   ?   A  ?  109  1  
ATOM     867  CG2  .  THR  A  110  ?   80.38400   -1.18700   76.81700  1.000  12.70070  C   ?   A  ?  109  1  
ATOM     868  N    .  ASP  A  111  ?   79.35700    1.93200   73.75000  1.000  10.50397  N   ?   A  ?  110  1  
ATOM     869  CA   .  ASP  A  111  ?   78.75800    3.25200   73.50000  1.000  12.14365  C   ?   A  ?  110  1  
ATOM     870  C    .  ASP  A  111  ?   77.97600    3.64300   74.75400  1.000  15.09647  C   ?   A  ?  110  1  
ATOM     871  O    .  ASP  A  111  ?   76.86700    3.15900   74.99100  1.000  13.55583  O   ?   A  ?  110  1  
ATOM     872  CB   .  ASP  A  111  ?   77.87700    3.15200   72.26800  1.000  13.16345  C   ?   A  ?  110  1  
ATOM     873  CG   .  ASP  A  111  ?   77.15700    4.42600   71.93600  1.000  31.36749  C   ?   A  ?  110  1  
ATOM     874  OD1  .  ASP  A  111  ?   77.48700    5.48100   72.49600  1.000  25.25223  O   ?   A  ?  110  1  
ATOM     875  OD2  .  ASP  A  111  ?   76.27500    4.33700   71.06500  1.000  27.03438  O   ?   A  ?  110  1  
ATOM     876  N    .  SER  A  112  ?   78.59100    4.49000   75.58400  1.000  13.70816  N   ?   A  ?  111  1  
ATOM     877  CA   .  SER  A  112  ?   78.05600    4.72800   76.93100  1.000  13.08462  C   ?   A  ?  111  1  
ATOM     878  C    .  SER  A  112  ?   76.59100    5.18600   76.89600  1.000  14.37465  C   ?   A  ?  111  1  
ATOM     879  O    .  SER  A  112  ?   75.77000    4.71800   77.69100  1.000  14.88839  O   ?   A  ?  111  1  
ATOM     880  CB   .  SER  A  112  ?   78.95300    5.75600   77.62400  1.000  13.71094  C   ?   A  ?  111  1  
ATOM     881  OG   .  SER  A  112  ?   80.30900    5.23200   77.73400  1.000  16.82358  O   ?   A  ?  111  1  
ATOM     882  N    .  LYS  A  113  ?   76.24100    6.07700   75.96300  1.000  13.70009  N   ?   A  ?  112  1  
ATOM     883  CA   .  LYS  A  113  ?   74.88000    6.61400   75.94100  1.000  13.42921  C   ?   A  ?  112  1  
ATOM     884  C    .  LYS  A  113  ?   73.83600    5.51900   75.68300  1.000  14.17156  C   ?   A  ?  112  1  
ATOM     885  O    .  LYS  A  113  ?   72.70200    5.60300   76.17200  1.000  13.06481  O   ?   A  ?  112  1  
ATOM     886  CB   .  LYS  A  113  ?   74.77600    7.71500   74.89600  1.000  16.39615  C   ?   A  ?  112  1  
ATOM     887  CG   .  LYS  A  113  ?   74.83100    7.21200   73.50600  1.000  29.93925  C   ?   A  ?  112  1  
ATOM     888  CD   .  LYS  A  113  ?   74.21800    8.23200   72.53000  1.000  43.56094  C   ?   A  ?  112  1  
ATOM     889  CE   .  LYS  A  113  ?   73.99100    7.59200   71.15200  1.000  48.73113  C   ?   A  ?  112  1  
ATOM     890  NZ   .  LYS  A  113  ?   75.17800    6.81000   70.65000  1.000  47.27430  N   ?   A  ?  112  1  
ATOM     891  N    .  GLU  A  114  ?   74.20700    4.45800   74.96000  1.000  12.26040  N   ?   A  ?  113  1  
ATOM     892  CA   .  GLU  A  114  ?   73.26200    3.38600   74.69300  1.000  12.36548  C   ?   A  ?  113  1  
ATOM     893  C    .  GLU  A  114  ?   72.72300    2.79600   75.98000  1.000  14.95099  C   ?   A  ?  113  1  
ATOM     894  O    .  GLU  A  114  ?   71.53500    2.47900   76.08300  1.000  12.94036  O   ?   A  ?  113  1  
ATOM     895  CB   .  GLU  A  114  ?   73.91700    2.31200   73.81300  1.000  12.19412  C   ?   A  ?  113  1  
ATOM     896  CG   .  GLU  A  114  ?   72.99200    1.16000   73.50500  1.000  17.54106  C   ?   A  ?  113  1  
ATOM     897  CD   .  GLU  A  114  ?   73.66300    0.05200   72.71300  1.000  34.47144  C   ?   A  ?  113  1  
ATOM     898  OE1  .  GLU  A  114  ?   74.69800   -0.46200   73.16200  1.000  17.87351  O   ?   A  ?  113  1  
ATOM     899  OE2  .  GLU  A  114  ?   73.15800   -0.30600   71.63200  1.000  25.47699  O   ?   A  ?  113  1  
ATOM     900  N    .  SER  A  115  ?   73.58400    2.61700   76.98400  1.000  10.74890  N   ?   A  ?  114  1  
ATOM     901  CA   .  SER  A  115  ?   73.09900    2.02100   78.21700  1.000   9.26327  C   ?   A  ?  114  1  
ATOM     902  C    .  SER  A  115  ?   72.10000    2.93600   78.93800  1.000   9.96120  C   ?   A  ?  114  1  
ATOM     903  O    .  SER  A  115  ?   71.16600    2.42700   79.54900  1.000   9.83248  O   ?   A  ?  114  1  
ATOM     904  CB   .  SER  A  115  ?   74.27600    1.64500   79.14700  1.000  11.27712  C   ?   A  ?  114  1  
ATOM     905  OG   .  SER  A  115  ?   75.05300    2.74900   79.51900  1.000  11.01634  O   ?   A  ?  114  1  
ATOM     906  N    .  GLY  A  116  ?   72.30700    4.25700   78.88900  1.000  10.67782  N   ?   A  ?  115  1  
ATOM     907  CA   .  GLY  A  116  ?   71.31200    5.17400   79.46500  1.000  10.68916  C   ?   A  ?  115  1  
ATOM     908  C    .  GLY  A  116  ?   69.98200    5.12600   78.72900  1.000  11.24923  C   ?   A  ?  115  1  
ATOM     909  O    .  GLY  A  116  ?   68.91100    5.11100   79.35300  1.000   9.98373  O   ?   A  ?  115  1  
ATOM     910  N    .  ILE  A  117  ?   70.02900    5.13300   77.39400  1.000  12.42505  N   ?   A  ?  116  1  
ATOM     911  CA   .  ILE  A  117  ?   68.80600    5.00600   76.59900  1.000  10.77548  C   ?   A  ?  116  1  
ATOM     912  C    .  ILE  A  117  ?   68.08300    3.69800   76.92400  1.000  13.69789  C   ?   A  ?  116  1  
ATOM     913  O    .  ILE  A  117  ?   66.85100    3.66100   77.11600  1.000  12.39307  O   ?   A  ?  116  1  
ATOM     914  CB   .  ILE  A  117  ?   69.14900    5.10900   75.10400  1.000  10.40749  C   ?   A  ?  116  1  
ATOM     915  CG1  .  ILE  A  117  ?   69.74600    6.48300   74.79300  1.000  13.66599  C   ?   A  ?  116  1  
ATOM     916  CG2  .  ILE  A  117  ?   67.90800    4.78700   74.22500  1.000  15.29657  C   ?   A  ?  116  1  
ATOM     917  CD1  .  ILE  A  117  ?   70.25500    6.64800   73.39500  1.000  23.68956  C   ?   A  ?  116  1  
ATOM     918  N    .  ILE  A  118  ?   68.81500    2.57400   76.90900  1.000   9.81305  N   ?   A  ?  117  1  
ATOM     919  CA   .  ILE  A  118  ?   68.16200    1.30800   77.20200  1.000  11.00258  C   ?   A  ?  117  1  
ATOM     920  C    .  ILE  A  118  ?   67.55800    1.32700   78.59400  1.000  11.36382  C   ?   A  ?  117  1  
ATOM     921  O    .  ILE  A  118  ?   66.45500    0.81200   78.81000  1.000  11.67173  O   ?   A  ?  117  1  
ATOM     922  CB   .  ILE  A  118  ?   69.14200    0.13400   77.00400  1.000  10.10813  C   ?   A  ?  117  1  
ATOM     923  CG1  .  ILE  A  118  ?   69.42400    0.00600   75.50500  1.000  12.03673  C   ?   A  ?  117  1  
ATOM     924  CG2  .  ILE  A  118  ?   68.54600   -1.15700   77.53800  1.000  12.79401  C   ?   A  ?  117  1  
ATOM     925  CD1  .  ILE  A  118  ?   70.53200   -1.04400   75.22000  1.000  15.07724  C   ?   A  ?  117  1  
ATOM     926  N    .  GLN  A  119  ?   68.27500    1.91600   79.57300  1.000  10.92802  N   ?   A  ?  118  1  
ATOM     927  CA   .  GLN  A  119  ?   67.72000    1.92700   80.91800  1.000  10.67833  C   ?   A  ?  118  1  
ATOM     928  C    .  GLN  A  119  ?   66.43700    2.74700   80.98700  1.000  11.06009  C   ?   A  ?  118  1  
ATOM     929  O    .  GLN  A  119  ?   65.47900    2.32700   81.64300  1.000   9.52794  O   ?   A  ?  118  1  
ATOM     930  CB   .  GLN  A  119  ?   68.79000    2.44300   81.90200  1.000   8.11873  C   ?   A  ?  118  1  
ATOM     931  CG   .  GLN  A  119  ?   68.34700    2.26900   83.37400  1.000   7.73441  C   ?   A  ?  118  1  
ATOM     932  CD   .  GLN  A  119  ?   69.36200    2.88300   84.34900  1.000   6.34458  C   ?   A  ?  118  1  
ATOM     933  OE1  .  GLN  A  119  ?   69.74200    4.03600   84.17000  1.000  10.56423  O   ?   A  ?  118  1  
ATOM     934  NE2  .  GLN  A  119  ?   69.72300    2.14400   85.38200  1.000   8.47678  N   ?   A  ?  118  1  
ATOM     935  N    .  GLY  A  120  ?   66.41300    3.87900   80.29700  1.000  11.39721  N   ?   A  ?  119  1  
ATOM     936  CA   .  GLY  A  120  ?   65.20500    4.70000   80.25800  1.000  12.28574  C   ?   A  ?  119  1  
ATOM     937  C    .  GLY  A  120  ?   64.05500    3.98600   79.58000  1.000  11.12999  C   ?   A  ?  119  1  
ATOM     938  O    .  GLY  A  120  ?   62.91400    4.05700   80.04800  1.000  12.52158  O   ?   A  ?  119  1  
ATOM     939  N    A  ASP  A  121  ?   64.32000    3.35800   78.44400  0.570  13.20895  N   ?   A  ?  120  1  
ATOM     940  CA   A  ASP  A  121  ?   63.24800    2.65800   77.75100  0.570  14.36329  C   ?   A  ?  120  1  
ATOM     941  C    A  ASP  A  121  ?   62.70400    1.52700   78.60600  0.570  13.41486  C   ?   A  ?  120  1  
ATOM     942  O    A  ASP  A  121  ?   61.50100    1.25100   78.58800  0.570  13.94400  O   ?   A  ?  120  1  
ATOM     943  CB   A  ASP  A  121  ?   63.78800    2.13900   76.42200  0.570  14.58066  C   ?   A  ?  120  1  
ATOM     944  CG   A  ASP  A  121  ?   62.80600    1.24600   75.69400  0.570  18.57337  C   ?   A  ?  120  1  
ATOM     945  OD1  A  ASP  A  121  ?   61.92400    1.78700   75.00100  0.570  23.67197  O   ?   A  ?  120  1  
ATOM     946  OD2  A  ASP  A  121  ?   62.93800    0.01800   75.81100  0.570  21.55577  O   ?   A  ?  120  1  
ATOM     947  N    B  ASP  A  121  ?   64.36200    3.12100   78.60000  0.430  11.25912  N   ?   A  ?  120  1  
ATOM     948  CA   B  ASP  A  121  ?   63.33500    2.29900   77.94700  0.430  15.33814  C   ?   A  ?  120  1  
ATOM     949  C    B  ASP  A  121  ?   62.75900    1.24700   78.89000  0.430  16.03939  C   ?   A  ?  120  1  
ATOM     950  O    B  ASP  A  121  ?   61.54200    1.01700   78.91700  0.430  12.19362  O   ?   A  ?  120  1  
ATOM     951  CB   B  ASP  A  121  ?   63.92500    1.60400   76.70800  0.430  10.59941  C   ?   A  ?  120  1  
ATOM     952  CG   B  ASP  A  121  ?   64.22000    2.57700   75.57400  0.430  17.65458  C   ?   A  ?  120  1  
ATOM     953  OD1  B  ASP  A  121  ?   63.66200    3.67600   75.60400  0.430  23.79444  O   ?   A  ?  120  1  
ATOM     954  OD2  B  ASP  A  121  ?   64.99500    2.24300   74.64700  0.430  31.09470  O   ?   A  ?  120  1  
ATOM     955  N    A  LEU  A  122  ?   63.57900    0.89500   79.39500  0.570  11.37915  N   ?   A  ?  121  1  
ATOM     956  CA   A  LEU  A  122  ?   63.16900   -0.16400   80.30700  0.570  11.38589  C   ?   A  ?  121  1  
ATOM     957  C    A  LEU  A  122  ?   62.26700    0.37700   81.41700  0.570  14.14249  C   ?   A  ?  121  1  
ATOM     958  O    A  LEU  A  122  ?   61.18200   -0.16000   81.66400  0.570  12.91159  O   ?   A  ?  121  1  
ATOM     959  CB   A  LEU  A  122  ?   64.42300   -0.83300   80.88400  0.570  11.66943  C   ?   A  ?  121  1  
ATOM     960  CG   A  LEU  A  122  ?   64.24700   -2.17200   81.60200  0.570  14.91602  C   ?   A  ?  121  1  
ATOM     961  CD1  A  LEU  A  122  ?   63.57300   -3.18800   80.66800  0.570  14.08268  C   ?   A  ?  121  1  
ATOM     962  CD2  A  LEU  A  122  ?   65.61100   -2.69100   82.07300  0.570  21.42225  C   ?   A  ?  121  1  
ATOM     963  N    B  LEU  A  122  ?   63.62400    0.56200   79.63600  0.430   9.26619  N   ?   A  ?  121  1  
ATOM     964  CA   B  LEU  A  122  ?   63.15100   -0.41900   80.60000  0.430  13.35750  C   ?   A  ?  121  1  
ATOM     965  C    B  LEU  A  122  ?   62.30600    0.24000   81.66900  0.430  14.24652  C   ?   A  ?  121  1  
ATOM     966  O    B  LEU  A  122  ?   61.30500   -0.33300   82.12700  0.430  12.01309  O   ?   A  ?  121  1  
ATOM     967  CB   B  LEU  A  122  ?   64.33400   -1.12500   81.25000  0.430  13.91676  C   ?   A  ?  121  1  
ATOM     968  CG   B  LEU  A  122  ?   65.03600   -2.12000   80.35400  0.430   7.86392  C   ?   A  ?  121  1  
ATOM     969  CD1  B  LEU  A  122  ?   66.10500   -2.82500   81.12300  0.430  11.97299  C   ?   A  ?  121  1  
ATOM     970  CD2  B  LEU  A  122  ?   63.97900   -3.08000   79.82100  0.430  13.23190  C   ?   A  ?  121  1  
ATOM     971  N    .  ILE  A  123  ?   62.70600    1.44200   82.10500  1.000  10.49856  N   ?   A  ?  122  1  
ATOM     972  CA   .  ILE  A  123  ?   61.89000    2.10000   83.12900  1.000  10.34451  C   ?   A  ?  122  1  
ATOM     973  C    .  ILE  A  123  ?   60.52900    2.47100   82.55400  1.000  11.17415  C   ?   A  ?  122  1  
ATOM     974  O    .  ILE  A  123  ?   59.50200    2.27300   83.20900  1.000  13.46520  O   ?   A  ?  122  1  
ATOM     975  CB   .  ILE  A  123  ?   62.63600    3.32500   83.68000  1.000   8.67135  C   ?   A  ?  122  1  
ATOM     976  CG1  .  ILE  A  123  ?   63.89300    2.87100   84.43300  1.000  10.47170  C   ?   A  ?  122  1  
ATOM     977  CG2  .  ILE  A  123  ?   61.71000    4.14800   84.62000  1.000  11.07802  C   ?   A  ?  122  1  
ATOM     978  CD1  .  ILE  A  123  ?   64.78000    4.07200   84.83700  1.000  10.81161  C   ?   A  ?  122  1  
ATOM     979  N    .  ALA  A  124  ?   60.50100    3.02100   81.33900  1.000  11.29551  N   ?   A  ?  123  1  
ATOM     980  CA   .  ALA  A  124  ?   59.21700    3.37500   80.70700  1.000  12.27019  C   ?   A  ?  123  1  
ATOM     981  C    .  ALA  A  124  ?   58.30400    2.16900   80.54500  1.000  14.17627  C   ?   A  ?  123  1  
ATOM     982  O    .  ALA  A  124  ?   57.08600    2.24900   80.81000  1.000  13.67016  O   ?   A  ?  123  1  
ATOM     983  CB   .  ALA  A  124  ?   59.46600    4.06200   79.36600  1.000  10.81985  C   ?   A  ?  123  1  
ATOM     984  N    .  LYS  A  125  ?   58.85600    1.03700   80.11200  1.000  10.47765  N   ?   A  ?  124  1  
ATOM     985  CA   .  LYS  A  125  ?   58.05600   -0.17000   79.93200  1.000  13.74112  C   ?   A  ?  124  1  
ATOM     986  C    .  LYS  A  125  ?   57.43300   -0.62000   81.24000  1.000  16.48528  C   ?   A  ?  124  1  
ATOM     987  O    .  LYS  A  125  ?   56.23900   -0.95900   81.29900  1.000  17.49001  O   ?   A  ?  124  1  
ATOM     988  CB   .  LYS  A  125  ?   58.96500   -1.24900   79.34100  1.000  14.54568  C   ?   A  ?  124  1  
ATOM     989  CG   .  LYS  A  125  ?   58.32300   -2.65400   79.33300  1.000  17.76481  C   ?   A  ?  124  1  
ATOM     990  CD   .  LYS  A  125  ?   59.39500   -3.70700   79.00300  1.000  20.08351  C   ?   A  ?  124  1  
ATOM     991  CE   .  LYS  A  125  ?   58.86600   -5.10100   79.17300  1.000  31.34051  C   ?   A  ?  124  1  
ATOM     992  NZ   .  LYS  A  125  ?   59.91200   -6.11300   78.89200  1.000  23.42258  N   ?   A  ?  124  1  
ATOM     993  N    .  HIS  A  126  ?   58.23300   -0.63900   82.32100  1.000  12.72975  N   ?   A  ?  125  1  
ATOM     994  CA   .  HIS  A  126  ?   57.74100   -1.13800   83.59200  1.000  11.15597  C   ?   A  ?  125  1  
ATOM     995  C    .  HIS  A  126  ?   56.84200   -0.13500   84.27400  1.000  13.63963  C   ?   A  ?  125  1  
ATOM     996  O    .  HIS  A  126  ?   55.91500   -0.54100   84.97700  1.000  15.04810  O   ?   A  ?  125  1  
ATOM     997  CB   .  HIS  A  126  ?   58.90700   -1.51300   84.49400  1.000  15.11270  C   ?   A  ?  125  1  
ATOM     998  CG   .  HIS  A  126  ?   59.59500   -2.75400   84.03000  1.000  17.65647  C   ?   A  ?  125  1  
ATOM     999  ND1  .  HIS  A  126  ?   59.30200   -3.99900   84.53900  1.000  40.46488  N   ?   A  ?  125  1  
ATOM    1000  CD2  .  HIS  A  126  ?   60.45200   -2.95400   82.99600  1.000  17.85604  C   ?   A  ?  125  1  
ATOM    1001  CE1  .  HIS  A  126  ?   60.00300   -4.91100   83.88400  1.000  38.16231  C   ?   A  ?  125  1  
ATOM    1002  NE2  .  HIS  A  126  ?   60.70900   -4.30200   82.94500  1.000  21.59175  N   ?   A  ?  125  1  
ATOM    1003  N    .  TRP  A  127  ?   57.09200    1.16600   84.06900  1.000  11.16753  N   ?   A  ?  126  1  
ATOM    1004  CA   .  TRP  A  127  ?   56.20900    2.19800   84.61400  1.000  11.55082  C   ?   A  ?  126  1  
ATOM    1005  C    .  TRP  A  127  ?   54.82300    2.08000   84.01600  1.000  15.68106  C   ?   A  ?  126  1  
ATOM    1006  O    .  TRP  A  127  ?   53.81000    2.16600   84.73800  1.000  14.88505  O   ?   A  ?  126  1  
ATOM    1007  CB   .  TRP  A  127  ?   56.79900    3.56400   84.27700  1.000  10.69335  C   ?   A  ?  126  1  
ATOM    1008  CG   .  TRP  A  127  ?   56.00200    4.78900   84.69300  1.000  11.12124  C   ?   A  ?  126  1  
ATOM    1009  CD1  .  TRP  A  127  ?   55.29400    5.59000   83.85900  1.000  12.23613  C   ?   A  ?  126  1  
ATOM    1010  CD2  .  TRP  A  127  ?   55.90700    5.36200   85.99700  1.000  11.72023  C   ?   A  ?  126  1  
ATOM    1011  NE1  .  TRP  A  127  ?   54.73700    6.64200   84.56000  1.000  15.41106  N   ?   A  ?  126  1  
ATOM    1012  CE2  .  TRP  A  127  ?   55.10200    6.51800   85.88100  1.000  12.16020  C   ?   A  ?  126  1  
ATOM    1013  CE3  .  TRP  A  127  ?   56.44000    5.02200   87.25300  1.000  13.12949  C   ?   A  ?  126  1  
ATOM    1014  CZ2  .  TRP  A  127  ?   54.81900    7.35400   86.96800  1.000  10.36334  C   ?   A  ?  126  1  
ATOM    1015  CZ3  .  TRP  A  127  ?   56.17200    5.85000   88.33800  1.000  10.97445  C   ?   A  ?  126  1  
ATOM    1016  CH2  .  TRP  A  127  ?   55.34100    7.00300   88.19200  1.000  12.47283  C   ?   A  ?  126  1  
ATOM    1017  N    .  ALA  A  128  ?   54.76400    1.88800   82.70300  1.000  14.43842  N   ?   A  ?  127  1  
ATOM    1018  CA   .  ALA  A  128  ?   53.46000    1.70400   82.04400  1.000  17.28467  C   ?   A  ?  127  1  
ATOM    1019  C    .  ALA  A  128  ?   52.72000    0.49300   82.60300  1.000  19.07678  C   ?   A  ?  127  1  
ATOM    1020  O    .  ALA  A  128  ?   51.48200    0.51800   82.75500  1.000  25.29780  O   ?   A  ?  127  1  
ATOM    1021  CB   .  ALA  A  128  ?   53.66700    1.54000   80.53800  1.000  17.46951  C   ?   A  ?  127  1  
ATOM    1022  N    .  ALA  A  129  ?   53.43700   -0.57400   82.90900  1.000  15.84225  N   ?   A  ?  128  1  
ATOM    1023  CA   .  ALA  A  129  ?   52.85400   -1.80700   83.39900  1.000  22.90355  C   ?   A  ?  128  1  
ATOM    1024  C    .  ALA  A  129  ?   52.56000   -1.79100   84.89100  1.000  26.74596  C   ?   A  ?  128  1  
ATOM    1025  O    .  ALA  A  129  ?   51.94800   -2.73900   85.38700  1.000  20.95816  O   ?   A  ?  128  1  
ATOM    1026  CB   .  ALA  A  129  ?   53.79200   -2.99000   83.09700  1.000  22.04924  C   ?   A  ?  128  1  
ATOM    1027  N    .  ASN  A  130  ?   53.02800   -0.76800   85.65100  1.000  16.40776  N   ?   A  ?  129  1  
ATOM    1028  CA   .  ASN  A  130  ?   52.88100   -0.79900   87.09900  1.000  15.53663  C   ?   A  ?  129  1  
ATOM    1029  C    .  ASN  A  130  ?   52.43800    0.59100   87.52400  1.000  19.19939  C   ?   A  ?  129  1  
ATOM    1030  O    .  ASN  A  130  ?   53.18900    1.31800   88.14400  1.000  16.75409  O   ?   A  ?  129  1  
ATOM    1031  CB   .  ASN  A  130  ?   54.19500   -1.17300   87.79700  1.000  17.79021  C   ?   A  ?  129  1  
ATOM    1032  CG   .  ASN  A  130  ?   54.61500   -2.60900   87.54300  1.000  20.69704  C   ?   A  ?  129  1  
ATOM    1033  OD1  .  ASN  A  130  ?   54.21300   -3.51400   88.29500  1.000  20.62954  O   ?   A  ?  129  1  
ATOM    1034  ND2  .  ASN  A  130  ?   55.41800   -2.84000   86.48100  1.000  18.93940  N   ?   A  ?  129  1  
ATOM    1035  N    .  GLN  A  131  ?   51.21000    0.98100   87.18400  1.000  17.73317  N   ?   A  ?  130  1  
ATOM    1036  CA   .  GLN  A  131  ?   50.84400    2.34600   87.52100  1.000  19.53929  C   ?   A  ?  130  1  
ATOM    1037  C    .  GLN  A  131  ?   50.65300    2.57300   89.02000  1.000  13.27261  C   ?   A  ?  130  1  
ATOM    1038  O    .  GLN  A  131  ?   50.60500    3.73300   89.42700  1.000  16.67658  O   ?   A  ?  130  1  
ATOM    1039  CB   .  GLN  A  131  ?   49.58000    2.74400   86.76200  1.000  25.55213  C   ?   A  ?  130  1  
ATOM    1040  CG   .  GLN  A  131  ?   49.86200    3.12100   85.30900  1.000  34.10330  C   ?   A  ?  130  1  
ATOM    1041  CD   .  GLN  A  131  ?   50.71100    4.38700   85.17800  1.000  37.01393  C   ?   A  ?  130  1  
ATOM    1042  OE1  .  GLN  A  131  ?   50.20000    5.50600   85.30600  1.000  27.24589  O   ?   A  ?  130  1  
ATOM    1043  NE2  .  GLN  A  131  ?   52.00600    4.21600   84.91800  1.000  27.53893  N   ?   A  ?  130  1  
ATOM    1044  N    .  GLY  A  132  ?   50.57300    1.51900   89.82600  1.000  14.62123  N   ?   A  ?  131  1  
ATOM    1045  CA   .  GLY  A  132  ?   50.64100    1.69400   91.26500  1.000  15.10486  C   ?   A  ?  131  1  
ATOM    1046  C    .  GLY  A  132  ?   51.95600    2.23700   91.75100  1.000  12.45607  C   ?   A  ?  131  1  
ATOM    1047  O    .  GLY  A  132  ?   52.02400    2.68100   92.90200  1.000  15.33712  O   ?   A  ?  131  1  
ATOM    1048  N    .  TRP  A  133  ?   52.99500    2.25700   90.89200  1.000  13.40106  N   ?   A  ?  132  1  
ATOM    1049  CA   .  TRP  A  133  ?   54.24800    2.89400   91.30300  1.000  11.24266  C   ?   A  ?  132  1  
ATOM    1050  C    .  TRP  A  133  ?   54.16800    4.40800   91.37400  1.000   9.43407  C   ?   A  ?  132  1  
ATOM    1051  O    .  TRP  A  133  ?   55.02100    5.02500   92.02500  1.000  11.57249  O   ?   A  ?  132  1  
ATOM    1052  CB   .  TRP  A  133  ?   55.38500    2.51200   90.32300  1.000   9.71553  C   ?   A  ?  132  1  
ATOM    1053  CG   .  TRP  A  133  ?   55.85600    1.08800   90.33100  1.000  11.90641  C   ?   A  ?  132  1  
ATOM    1054  CD1  .  TRP  A  133  ?   55.51400    0.10900   91.19300  1.000  16.38775  C   ?   A  ?  132  1  
ATOM    1055  CD2  .  TRP  A  133  ?   56.81700    0.53500   89.42900  1.000  12.70842  C   ?   A  ?  132  1  
ATOM    1056  NE1  .  TRP  A  133  ?   56.21800   -1.05400   90.88600  1.000  13.51035  N   ?   A  ?  132  1  
ATOM    1057  CE2  .  TRP  A  133  ?   57.00400   -0.81000   89.79400  1.000   9.89785  C   ?   A  ?  132  1  
ATOM    1058  CE3  .  TRP  A  133  ?   57.52500    1.04900   88.33800  1.000  10.62211  C   ?   A  ?  132  1  
ATOM    1059  CZ2  .  TRP  A  133  ?   57.88900   -1.66800   89.10400  1.000  12.32114  C   ?   A  ?  132  1  
ATOM    1060  CZ3  .  TRP  A  133  ?   58.43200    0.18500   87.64800  1.000  13.98664  C   ?   A  ?  132  1  
ATOM    1061  CH2  .  TRP  A  133  ?   58.57100   -1.16200   88.05200  1.000  14.74661  C   ?   A  ?  132  1  
ATOM    1062  N    .  ASP  A  134  ?   53.17400    5.01400   90.71300  1.000  10.07840  N   ?   A  ?  133  1  
ATOM    1063  CA   .  ASP  A  134  ?   52.96800    6.45400   90.74900  1.000  10.37635  C   ?   A  ?  133  1  
ATOM    1064  C    .  ASP  A  134  ?   52.26000    6.76700   92.05900  1.000  12.78335  C   ?   A  ?  133  1  
ATOM    1065  O    .  ASP  A  134  ?   51.03900    6.97400   92.10900  1.000  12.41596  O   ?   A  ?  133  1  
ATOM    1066  CB   .  ASP  A  134  ?   52.14400    6.87100   89.54300  1.000   9.13950  C   ?   A  ?  133  1  
ATOM    1067  CG   .  ASP  A  134  ?   52.02100    8.35200   89.38500  1.000  13.01583  C   ?   A  ?  133  1  
ATOM    1068  OD1  .  ASP  A  134  ?   52.71200    9.13700   90.04300  1.000   9.58385  O   ?   A  ?  133  1  
ATOM    1069  OD2  .  ASP  A  134  ?   51.19000    8.78200   88.56400  1.000  14.35484  O   ?   A  ?  133  1  
ATOM    1070  N    .  LEU  A  135  ?   53.05200    6.78500   93.14200  1.000   9.96201  N   ?   A  ?  134  1  
ATOM    1071  CA   .  LEU  A  135  ?   52.49400    6.87100   94.49400  1.000   9.63280  C   ?   A  ?  134  1  
ATOM    1072  C    .  LEU  A  135  ?   51.66900    8.13300   94.71100  1.000  10.52879  C   ?   A  ?  134  1  
ATOM    1073  O    .  LEU  A  135  ?   50.64300    8.08100   95.41900  1.000  15.00530  O   ?   A  ?  134  1  
ATOM    1074  CB   .  LEU  A  135  ?   53.62600    6.79600   95.52900  1.000   9.74698  C   ?   A  ?  134  1  
ATOM    1075  CG   .  LEU  A  135  ?   54.49800    5.55500   95.44000  1.000  11.45170  C   ?   A  ?  134  1  
ATOM    1076  CD1  .  LEU  A  135  ?   55.55600    5.72800   96.55200  1.000  15.17796  C   ?   A  ?  134  1  
ATOM    1077  CD2  .  LEU  A  135  ?   53.69300    4.33400   95.70800  1.000  15.81340  C   ?   A  ?  134  1  
ATOM    1078  N    .  ASN  A  136  ?   52.08400    9.27400   94.15300  1.000  10.24020  N   ?   A  ?  135  1  
ATOM    1079  CA   .  ASN  A  136  ?   51.30000   10.50300   94.34100  1.000  11.20917  C   ?   A  ?  135  1  
ATOM    1080  C    .  ASN  A  136  ?   50.29300   10.74100   93.20900  1.000  11.98087  C   ?   A  ?  135  1  
ATOM    1081  O    .  ASN  A  136  ?   49.64300   11.79500   93.18100  1.000  13.86798  O   ?   A  ?  135  1  
ATOM    1082  CB   .  ASN  A  136  ?   52.20000   11.72400   94.53400  1.000  11.03992  C   ?   A  ?  135  1  
ATOM    1083  CG   .  ASN  A  136  ?   52.93900   12.15100   93.26800  1.000  10.21674  C   ?   A  ?  135  1  
ATOM    1084  OD1  .  ASN  A  136  ?   53.04300   11.38600   92.31300  1.000  11.88250  O   ?   A  ?  135  1  
ATOM    1085  ND2  .  ASN  A  136  ?   53.46100   13.39800   93.26600  1.000  13.75056  N   ?   A  ?  135  1  
ATOM    1086  N    .  LYS  A  137  ?   50.19700    9.81100   92.27500  1.000  11.19659  N   ?   A  ?  136  1  
ATOM    1087  CA   .  LYS  A  137  ?   49.14900    9.82600   91.24600  1.000  13.19548  C   ?   A  ?  136  1  
ATOM    1088  C    .  LYS  A  137  ?   49.23200   11.07000   90.35900  1.000  21.69203  C   ?   A  ?  136  1  
ATOM    1089  O    .  LYS  A  137  ?   48.20700   11.52300   89.83500  1.000  20.99844  O   ?   A  ?  136  1  
ATOM    1090  CB   .  LYS  A  137  ?   47.77400    9.71000   91.92900  1.000  12.94187  C   ?   A  ?  136  1  
ATOM    1091  CG   .  LYS  A  137  ?   47.59500    8.36800   92.58500  1.000  17.57373  C   ?   A  ?  136  1  
ATOM    1092  CD   .  LYS  A  137  ?   46.20800    8.22000   93.26800  1.000  26.82824  C   ?   A  ?  136  1  
ATOM    1093  CE   .  LYS  A  137  ?   45.09600    8.19900   92.25900  1.000  40.21694  C   ?   A  ?  136  1  
ATOM    1094  NZ   .  LYS  A  137  ?   45.07700    6.95300   91.45800  1.000  46.72221  N   ?   A  ?  136  1  
ATOM    1095  N    .  ASP  A  138  ?   50.43300   11.63100   90.14200  1.000  13.19182  N   ?   A  ?  137  1  
ATOM    1096  CA   .  ASP  A  138  ?   50.57400   12.86000   89.35300  1.000  12.09291  C   ?   A  ?  137  1  
ATOM    1097  C    .  ASP  A  138  ?   51.02600   12.62100   87.91000  1.000  11.71912  C   ?   A  ?  137  1  
ATOM    1098  O    .  ASP  A  138  ?   51.21600   13.60000   87.17200  1.000  15.32604  O   ?   A  ?  137  1  
ATOM    1099  CB   .  ASP  A  138  ?   51.51800   13.85700   90.04100  1.000  13.51397  C   ?   A  ?  137  1  
ATOM    1100  CG   .  ASP  A  138  ?   53.00000   13.43600   90.01700  1.000  12.17000  C   ?   A  ?  137  1  
ATOM    1101  OD1  .  ASP  A  138  ?   53.27800   12.28800   89.61300  1.000  11.13256  O   ?   A  ?  137  1  
ATOM    1102  OD2  .  ASP  A  138  ?   53.83300   14.30500   90.45200  1.000  13.83693  O   ?   A  ?  137  1  
ATOM    1103  N    .  GLY  A  139  ?   51.18800   11.36500   87.49900  1.000  10.75906  N   ?   A  ?  138  1  
ATOM    1104  CA   .  GLY  A  139  ?   51.65000   10.99800   86.15600  1.000  11.33243  C   ?   A  ?  138  1  
ATOM    1105  C    .  GLY  A  139  ?   53.12200   11.24300   85.89400  1.000  11.78103  C   ?   A  ?  138  1  
ATOM    1106  O    .  GLY  A  139  ?   53.55800   11.04500   84.75500  1.000  14.79180  O   ?   A  ?  138  1  
ATOM    1107  N    .  GLN  A  140  ?   53.89400   11.66600   86.90900  1.000  11.90667  N   ?   A  ?  139  1  
ATOM    1108  CA   .  GLN  A  140  ?   55.32000   11.95600   86.77500  1.000  12.56404  C   ?   A  ?  139  1  
ATOM    1109  C    .  GLN  A  140  ?   56.06900   10.95900   87.61800  1.000   7.86081  C   ?   A  ?  139  1  
ATOM    1110  O    .  GLN  A  140  ?   55.51000   10.44700   88.60000  1.000   8.86156  O   ?   A  ?  139  1  
ATOM    1111  CB   .  GLN  A  140  ?   55.70000   13.33000   87.29300  1.000  11.80576  C   ?   A  ?  139  1  
ATOM    1112  CG   .  GLN  A  140  ?   54.81200   14.42900   86.78500  1.000  14.47319  C   ?   A  ?  139  1  
ATOM    1113  CD   .  GLN  A  140  ?   55.34100   15.77700   87.11700  1.000  21.76085  C   ?   A  ?  139  1  
ATOM    1114  OE1  .  GLN  A  140  ?   56.54200   15.96500   87.30200  1.000  25.78624  O   ?   A  ?  139  1  
ATOM    1115  NE2  .  GLN  A  140  ?   54.43800   16.75700   87.19500  1.000  25.56304  N   ?   A  ?  139  1  
ATOM    1116  N    .  ILE  A  141  ?   57.28300   10.59600   87.18000  1.000  10.03463  N   ?   A  ?  140  1  
ATOM    1117  CA   .  ILE  A  141  ?   58.14700    9.75200   88.00600  1.000  10.19021  C   ?   A  ?  140  1  
ATOM    1118  C    .  ILE  A  141  ?   58.97600   10.60900   88.95600  1.000   9.39398  C   ?   A  ?  140  1  
ATOM    1119  O    .  ILE  A  141  ?   59.83800   11.35500   88.52200  1.000  10.34204  O   ?   A  ?  140  1  
ATOM    1120  CB   .  ILE  A  141  ?   59.08500    8.89200   87.16200  1.000   8.86439  C   ?   A  ?  140  1  
ATOM    1121  CG1  .  ILE  A  141  ?   58.28500    7.99200   86.23300  1.000   9.25909  C   ?   A  ?  140  1  
ATOM    1122  CG2  .  ILE  A  141  ?   60.01500    8.12700   88.13400  1.000  10.26444  C   ?   A  ?  140  1  
ATOM    1123  CD1  .  ILE  A  141  ?   59.24100    7.10500   85.29000  1.000  11.17910  C   ?   A  ?  140  1  
ATOM    1124  N    .  GLN  A  142  ?   58.70500   10.51000   90.25100  1.000   9.00648  N   ?   A  ?  141  1  
ATOM    1125  CA   .  GLN  A  142  ?   59.57700   11.09400   91.26600  1.000   8.22135  C   ?   A  ?  141  1  
ATOM    1126  C    .  GLN  A  142  ?   60.69400   10.10500   91.51900  1.000   7.57566  C   ?   A  ?  141  1  
ATOM    1127  O    .  GLN  A  142  ?   60.43800    8.98900   91.98400  1.000   9.71910  O   ?   A  ?  141  1  
ATOM    1128  CB   .  GLN  A  142  ?   58.78300   11.34700   92.54400  1.000   9.16506  C   ?   A  ?  141  1  
ATOM    1129  CG   .  GLN  A  142  ?   58.11200   12.71900   92.62000  1.000   9.78444  C   ?   A  ?  141  1  
ATOM    1130  CD   .  GLN  A  142  ?   56.85600   12.79100   91.72600  1.000   8.74085  C   ?   A  ?  141  1  
ATOM    1131  OE1  .  GLN  A  142  ?   56.15900   11.78200   91.54400  1.000  10.08287  O   ?   A  ?  141  1  
ATOM    1132  NE2  .  GLN  A  142  ?   56.59600   13.97800   91.18400  1.000  11.50424  N   ?   A  ?  141  1  
ATOM    1133  N    .  PHE  A  143  ?   61.92000   10.48500   91.16500  1.000   8.23940  N   ?   A  ?  142  1  
ATOM    1134  CA   .  PHE  A  143  ?   63.02500    9.54100   91.25800  1.000   7.66481  C   ?   A  ?  142  1  
ATOM    1135  C    .  PHE  A  143  ?   64.17000   10.05300   92.12200  1.000   7.64897  C   ?   A  ?  142  1  
ATOM    1136  O    .  PHE  A  143  ?   64.30200   11.24700   92.39500  1.000   8.62394  O   ?   A  ?  142  1  
ATOM    1137  CB   .  PHE  A  143  ?   63.56700    9.19100   89.83700  1.000   8.80743  C   ?   A  ?  142  1  
ATOM    1138  CG   .  PHE  A  143  ?   64.29900   10.31600   89.17300  1.000   6.85104  C   ?   A  ?  142  1  
ATOM    1139  CD1  .  PHE  A  143  ?   63.62900   11.30700   88.46700  1.000  10.18786  C   ?   A  ?  142  1  
ATOM    1140  CD2  .  PHE  A  143  ?   65.70300   10.37500   89.26300  1.000   9.18206  C   ?   A  ?  142  1  
ATOM    1141  CE1  .  PHE  A  143  ?   64.33100   12.32700   87.83600  1.000   9.72604  C   ?   A  ?  142  1  
ATOM    1142  CE2  .  PHE  A  143  ?   66.43100   11.39100   88.64100  1.000   8.44266  C   ?   A  ?  142  1  
ATOM    1143  CZ   .  PHE  A  143  ?   65.74400   12.37900   87.93500  1.000  10.18625  C   ?   A  ?  142  1  
ATOM    1144  N    .  VAL  A  144  ?   65.02900    9.11400   92.51600  1.000   7.67921  N   ?   A  ?  143  1  
ATOM    1145  CA   .  VAL  A  144  ?   66.34500    9.47700   93.02200  1.000   5.83821  C   ?   A  ?  143  1  
ATOM    1146  C    .  VAL  A  144  ?   67.35400    8.77400   92.13500  1.000   9.17047  C   ?   A  ?  143  1  
ATOM    1147  O    .  VAL  A  144  ?   67.04800    7.73600   91.54600  1.000   8.86128  O   ?   A  ?  143  1  
ATOM    1148  CB   .  VAL  A  144  ?   66.60100    9.10000   94.48700  1.000   5.87876  C   ?   A  ?  143  1  
ATOM    1149  CG1  .  VAL  A  144  ?   65.58300    9.86400   95.39200  1.000   8.68171  C   ?   A  ?  143  1  
ATOM    1150  CG2  .  VAL  A  144  ?   66.51700    7.58200   94.74100  1.000  10.36143  C   ?   A  ?  143  1  
ATOM    1151  N    .  LEU  A  145  ?   68.55400    9.36600   92.00400  1.000   7.25732  N   ?   A  ?  144  1  
ATOM    1152  CA   .  LEU  A  145  ?   69.55100    8.76700   91.11100  1.000   6.94544  C   ?   A  ?  144  1  
ATOM    1153  C    .  LEU  A  145  ?   70.91900    8.65000   91.77300  1.000   8.98217  C   ?   A  ?  144  1  
ATOM    1154  O    .  LEU  A  145  ?   71.43500    9.62600   92.33200  1.000   8.18214  O   ?   A  ?  144  1  
ATOM    1155  CB   .  LEU  A  145  ?   69.63700    9.57100   89.79500  1.000   8.43654  C   ?   A  ?  144  1  
ATOM    1156  CG   .  LEU  A  145  ?   70.51200    8.94100   88.68000  1.000   9.08921  C   ?   A  ?  144  1  
ATOM    1157  CD1  .  LEU  A  145  ?   69.97000    9.32200   87.31600  1.000  11.12843  C   ?   A  ?  144  1  
ATOM    1158  CD2  .  LEU  A  145  ?   71.98400    9.31000   88.79800  1.000  10.89684  C   ?   A  ?  144  1  
ATOM    1159  N    .  LEU  A  146  ?   71.47200    7.42500   91.72600  1.000   7.57916  N   ?   A  ?  145  1  
ATOM    1160  CA   .  LEU  A  146  ?   72.80700    7.12800   92.28000  1.000   7.97522  C   ?   A  ?  145  1  
ATOM    1161  C    .  LEU  A  146  ?   73.80400    7.14400   91.12200  1.000   8.78606  C   ?   A  ?  145  1  
ATOM    1162  O    .  LEU  A  146  ?   73.76400    6.27200   90.24700  1.000   9.17297  O   ?   A  ?  145  1  
ATOM    1163  CB   .  LEU  A  146  ?   72.78400    5.76600   92.99200  1.000   7.79079  C   ?   A  ?  145  1  
ATOM    1164  CG   .  LEU  A  146  ?   71.97800    5.84000   94.28000  1.000   6.01003  C   ?   A  ?  145  1  
ATOM    1165  CD1  .  LEU  A  146  ?   71.49300    4.47300   94.69600  1.000   9.55423  C   ?   A  ?  145  1  
ATOM    1166  CD2  .  LEU  A  146  ?   72.88100    6.41500   95.38200  1.000  10.11897  C   ?   A  ?  145  1  
ATOM    1167  N    .  LYS  A  147  ?   74.67700    8.15200   91.10100  1.000   8.99976  N   ?   A  ?  146  1  
ATOM    1168  CA   .  LYS  A  147  ?   75.59200    8.36300   89.98400  1.000  10.65236  C   ?   A  ?  146  1  
ATOM    1169  C    .  LYS  A  147  ?   76.94800    7.70700   90.25200  1.000  11.05992  C   ?   A  ?  146  1  
ATOM    1170  O    .  LYS  A  147  ?   77.36800    7.54300   91.39900  1.000   9.70534  O   ?   A  ?  146  1  
ATOM    1171  CB   .  LYS  A  147  ?   75.73300    9.88100   89.76000  1.000   9.57370  C   ?   A  ?  146  1  
ATOM    1172  CG   .  LYS  A  147  ?   76.65100   10.21400   88.61100  1.000  12.37383  C   ?   A  ?  146  1  
ATOM    1173  CD   .  LYS  A  147  ?   76.53600   11.71600   88.36700  1.000  14.85971  C   ?   A  ?  146  1  
ATOM    1174  CE   .  LYS  A  147  ?   77.45600   12.07000   87.18800  1.000  17.20590  C   ?   A  ?  146  1  
ATOM    1175  NZ   .  LYS  A  147  ?   77.39300   13.55100   86.94500  1.000  20.70251  N   ?   A  ?  146  1  
ATOM    1176  N    .  GLY  A  148  ?   77.60400    7.27300   89.17900  1.000   9.20028  N   ?   A  ?  147  1  
ATOM    1177  CA   .  GLY  A  148  ?   78.97600    6.77700   89.23100  1.000   9.70106  C   ?   A  ?  147  1  
ATOM    1178  C    .  GLY  A  148  ?   80.00300    7.87100   89.46900  1.000  14.89019  C   ?   A  ?  147  1  
ATOM    1179  O    .  GLY  A  148  ?   79.64700    8.99400   89.84000  1.000  12.64229  O   ?   A  ?  147  1  
ATOM    1180  N    .  GLU  A  149  ?   81.28800    7.55000   89.22100  1.000  18.39549  N   ?   A  ?  148  1  
ATOM    1181  CA   .  GLU  A  149  ?   82.40600    8.48700   89.36300  1.000  25.56806  C   ?   A  ?  148  1  
ATOM    1182  C    .  GLU  A  149  ?   82.20600    9.68800   88.44200  1.000  16.96620  C   ?   A  ?  148  1  
ATOM    1183  O    .  GLU  A  149  ?   82.07300    9.50700   87.23000  1.000  17.94822  O   ?   A  ?  148  1  
ATOM    1184  CB   .  GLU  A  149  ?   83.72200    7.76500   89.01200  1.000  25.59828  C   ?   A  ?  148  1  
ATOM    1185  CG   .  GLU  A  149  ?   84.87100    8.70100   88.53900  1.000  47.96111  C   ?   A  ?  148  1  
ATOM    1186  CD   .  GLU  A  149  ?   86.18500    7.98800   88.12100  1.000  50.27830  C   ?   A  ?  148  1  
ATOM    1187  OE1  .  GLU  A  149  ?   86.22900    7.18500   87.14400  1.000  29.70111  O   ?   A  ?  148  1  
ATOM    1188  OE2  .  GLU  A  149  ?   87.21300    8.25900   88.77900  1.000  65.68940  O   ?   A  ?  148  1  
ATOM    1189  N    .  PRO  A  150  ?   82.14300   10.91000   88.96300  1.000  18.49670  N   ?   A  ?  149  1  
ATOM    1190  CA   .  PRO  A  150  ?   81.95500   12.06700   88.07500  1.000  22.39888  C   ?   A  ?  149  1  
ATOM    1191  C    .  PRO  A  150  ?   83.05700   12.15100   87.02400  1.000  23.39405  C   ?   A  ?  149  1  
ATOM    1192  O    .  PRO  A  150  ?   84.23200   11.88400   87.29600  1.000  28.54103  O   ?   A  ?  149  1  
ATOM    1193  CB   .  PRO  A  150  ?   81.98500   13.25800   89.03800  1.000  25.63215  C   ?   A  ?  149  1  
ATOM    1194  CG   .  PRO  A  150  ?   81.53200   12.61900   90.38500  1.000  24.65793  C   ?   A  ?  149  1  
ATOM    1195  CD   .  PRO  A  150  ?   82.17300   11.28500   90.38500  1.000  23.91788  C   ?   A  ?  149  1  
ATOM    1196  N    .  GLY  A  151  ?   82.65200   12.45300   85.78600  1.000  20.50404  N   ?   A  ?  150  1  
ATOM    1197  CA   .  GLY  A  151  ?   83.56300   12.44000   84.65700  1.000  18.15382  C   ?   A  ?  150  1  
ATOM    1198  C    .  GLY  A  151  ?   83.82900   11.10300   84.00200  1.000  28.29320  C   ?   A  ?  150  1  
ATOM    1199  O    .  GLY  A  151  ?   84.37400   11.07700   82.89500  1.000  28.35971  O   ?   A  ?  150  1  
ATOM    1200  N    .  HIS  A  152  ?   83.51900    9.99000   84.65000  1.000  19.99008  N   ?   A  ?  151  1  
ATOM    1201  CA   .  HIS  A  152  ?   83.58900    8.70600   83.96800  1.000  17.05200  C   ?   A  ?  151  1  
ATOM    1202  C    .  HIS  A  152  ?   82.58800    8.74800   82.82400  1.000  19.72702  C   ?   A  ?  151  1  
ATOM    1203  O    .  HIS  A  152  ?   81.42500    9.10000   83.05100  1.000  15.66622  O   ?   A  ?  151  1  
ATOM    1204  CB   .  HIS  A  152  ?   83.26200    7.57200   84.95600  1.000  17.98265  C   ?   A  ?  151  1  
ATOM    1205  CG   .  HIS  A  152  ?   83.51900    6.17500   84.44500  1.000  18.57579  C   ?   A  ?  151  1  
ATOM    1206  ND1  .  HIS  A  152  ?   82.91600    5.64400   83.32200  1.000  17.67857  N   ?   A  ?  151  1  
ATOM    1207  CD2  .  HIS  A  152  ?   84.25700    5.17100   84.97700  1.000  16.91714  C   ?   A  ?  151  1  
ATOM    1208  CE1  .  HIS  A  152  ?   83.29400    4.38500   83.16300  1.000  15.74727  C   ?   A  ?  151  1  
ATOM    1209  NE2  .  HIS  A  152  ?   84.10500    4.07300   84.16200  1.000  16.08796  N   ?   A  ?  151  1  
ATOM    1210  N    .  PRO  A  153  ?   82.98800    8.41800   81.60000  1.000  19.32645  N   ?   A  ?  152  1  
ATOM    1211  CA   .  PRO  A  153  ?   82.06300    8.51900   80.47200  1.000  17.48637  C   ?   A  ?  152  1  
ATOM    1212  C    .  PRO  A  153  ?   80.76800    7.77300   80.69200  1.000  17.99049  C   ?   A  ?  152  1  
ATOM    1213  O    .  PRO  A  153  ?   79.70500    8.25700   80.28900  1.000  17.47769  O   ?   A  ?  152  1  
ATOM    1214  CB   .  PRO  A  153  ?   82.86800    7.89200   79.31800  1.000  22.29299  C   ?   A  ?  152  1  
ATOM    1215  CG   .  PRO  A  153  ?   84.25600    8.08700   79.71900  1.000  24.08158  C   ?   A  ?  152  1  
ATOM    1216  CD   .  PRO  A  153  ?   84.32600    7.94700   81.18900  1.000  24.23565  C   ?   A  ?  152  1  
ATOM    1217  N    .  ASP  A  154  ?   80.83700    6.59400   81.31000  1.000  13.65605  N   ?   A  ?  153  1  
ATOM    1218  CA   .  ASP  A  154  ?   79.63000    5.79000   81.52800  1.000  12.03412  C   ?   A  ?  153  1  
ATOM    1219  C    .  ASP  A  154  ?   78.69600    6.46500   82.51200  1.000  14.77669  C   ?   A  ?  153  1  
ATOM    1220  O    .  ASP  A  154  ?   77.48000    6.48300   82.30000  1.000  13.80301  O   ?   A  ?  153  1  
ATOM    1221  CB   .  ASP  A  154  ?   79.96900    4.38700   82.03100  1.000  11.89736  C   ?   A  ?  153  1  
ATOM    1222  CG   .  ASP  A  154  ?   80.57200    3.48800   80.95200  1.000  17.68085  C   ?   A  ?  153  1  
ATOM    1223  OD1  .  ASP  A  154  ?   80.28000    3.68000   79.75100  1.000  19.17452  O   ?   A  ?  153  1  
ATOM    1224  OD2  .  ASP  A  154  ?   81.26600    2.52100   81.30700  1.000  14.05196  O   ?   A  ?  153  1  
ATOM    1225  N    .  ALA  A  155  ?   79.23300    6.98500   83.62900  1.000   9.00503  N   ?   A  ?  154  1  
ATOM    1226  CA   .  ALA  A  155  ?   78.37400    7.66700   84.60400  1.000   9.83867  C   ?   A  ?  154  1  
ATOM    1227  C    .  ALA  A  155  ?   77.71300    8.90500   84.00200  1.000  15.05451  C   ?   A  ?  154  1  
ATOM    1228  O    .  ALA  A  155  ?   76.51800    9.13600   84.20100  1.000  12.88174  O   ?   A  ?  154  1  
ATOM    1229  CB   .  ALA  A  155  ?   79.17300    8.05100   85.84800  1.000  14.56709  C   ?   A  ?  154  1  
ATOM    1230  N    .  GLU  A  156  ?   78.47000    9.71100   83.24300  1.000  13.34968  N   ?   A  ?  155  1  
ATOM    1231  CA   .  GLU  A  156  ?   77.89400   10.93300   82.71800  1.000  12.75428  C   ?   A  ?  155  1  
ATOM    1232  C    .  GLU  A  156  ?   76.81600   10.62400   81.69300  1.000  12.57636  C   ?   A  ?  155  1  
ATOM    1233  O    .  GLU  A  156  ?   75.74400   11.22300   81.72600  1.000  12.17062  O   ?   A  ?  155  1  
ATOM    1234  CB   .  GLU  A  156  ?   78.98100   11.81200   82.09600  1.000  14.02030  C   ?   A  ?  155  1  
ATOM    1235  CG   .  GLU  A  156  ?   79.98600   12.37100   83.09600  1.000  18.39737  C   ?   A  ?  155  1  
ATOM    1236  CD   .  GLU  A  156  ?   79.37800   13.20600   84.22300  1.000  16.45676  C   ?   A  ?  155  1  
ATOM    1237  OE1  .  GLU  A  156  ?   78.29900   13.83400   84.06100  1.000  22.06790  O   ?   A  ?  155  1  
ATOM    1238  OE2  .  GLU  A  156  ?   80.01000   13.22800   85.28800  1.000  20.84037  O   ?   A  ?  155  1  
ATOM    1239  N    .  ALA  A  157  ?   77.10600    9.72300   80.74600  1.000  12.80074  N   ?   A  ?  156  1  
ATOM    1240  CA   .  ALA  A  157  ?   76.12100    9.35600   79.73300  1.000  13.60426  C   ?   A  ?  156  1  
ATOM    1241  C    .  ALA  A  157  ?   74.89300    8.67800   80.33700  1.000  14.12193  C   ?   A  ?  156  1  
ATOM    1242  O    .  ALA  A  157  ?   73.75200    8.95600   79.92000  1.000  11.35792  O   ?   A  ?  156  1  
ATOM    1243  CB   .  ALA  A  157  ?   76.76300    8.42200   78.70200  1.000  13.79105  C   ?   A  ?  156  1  
ATOM    1244  N    .  ARG  A  158  ?   75.09400    7.76200   81.29700  1.000  10.55322  N   ?   A  ?  157  1  
ATOM    1245  CA   .  ARG  A  158  ?   73.95800    7.03600   81.83500  1.000   9.62294  C   ?   A  ?  157  1  
ATOM    1246  C    .  ARG  A  158  ?   73.04100    7.96600   82.58900  1.000   9.61532  C   ?   A  ?  157  1  
ATOM    1247  O    .  ARG  A  158  ?   71.81500    7.76900   82.59000  1.000  11.14559  O   ?   A  ?  157  1  
ATOM    1248  CB   .  ARG  A  158  ?   74.42800    5.89400   82.75400  1.000   9.25568  C   ?   A  ?  157  1  
ATOM    1249  CG   .  ARG  A  158  ?   74.99700    4.72700   81.94900  1.000   9.05576  C   ?   A  ?  157  1  
ATOM    1250  CD   .  ARG  A  158  ?   75.73100    3.78600   82.86700  1.000   9.13174  C   ?   A  ?  157  1  
ATOM    1251  NE   .  ARG  A  158  ?   76.44200    2.78600   82.07300  1.000   9.86753  N   ?   A  ?  157  1  
ATOM    1252  CZ   .  ARG  A  158  ?   77.29700    1.92700   82.61200  1.000   9.40226  C   ?   A  ?  157  1  
ATOM    1253  NH1  .  ARG  A  158  ?   77.47400    1.87300   83.93300  1.000   9.94827  N   ?   A  ?  157  1  
ATOM    1254  NH2  .  ARG  A  158  ?   78.02000    1.13500   81.81600  1.000   8.89911  N   ?   A  ?  157  1  
ATOM    1255  N    .  THR  A  159  ?   73.62200    8.93500   83.28700  1.000   9.06243  N   ?   A  ?  158  1  
ATOM    1256  CA   .  THR  A  159  ?   72.81700    9.86500   84.07000  1.000  10.84976  C   ?   A  ?  158  1  
ATOM    1257  C    .  THR  A  159  ?   72.03100   10.79500   83.15500  1.000  12.37256  C   ?   A  ?  158  1  
ATOM    1258  O    .  THR  A  159  ?   70.83800   11.03100   83.37700  1.000  12.69172  O   ?   A  ?  158  1  
ATOM    1259  CB   .  THR  A  159  ?   73.73200   10.66300   84.97800  1.000  10.36161  C   ?   A  ?  158  1  
ATOM    1260  OG1  .  THR  A  159  ?   74.34300    9.78500   85.91700  1.000  10.95034  O   ?   A  ?  158  1  
ATOM    1261  CG2  .  THR  A  159  ?   72.93200   11.68400   85.76600  1.000  11.62716  C   ?   A  ?  158  1  
ATOM    1262  N    .  THR  A  160  ?   72.68500   11.30600   82.12100  1.000  10.82831  N   ?   A  ?  159  1  
ATOM    1263  CA   .  THR  A  160  ?   72.00400   12.21000   81.19300  1.000  11.98301  C   ?   A  ?  159  1  
ATOM    1264  C    .  THR  A  160  ?   70.92000   11.48900   80.41900  1.000  13.66201  C   ?   A  ?  159  1  
ATOM    1265  O    .  THR  A  160  ?   69.81500   12.02800   80.24500  1.000  11.72604  O   ?   A  ?  159  1  
ATOM    1266  CB   .  THR  A  160  ?   73.02200   12.79900   80.21700  1.000  12.71530  C   ?   A  ?  159  1  
ATOM    1267  OG1  .  THR  A  160  ?   73.95500   13.64100   80.92000  1.000  18.04185  O   ?   A  ?  159  1  
ATOM    1268  CG2  .  THR  A  160  ?   72.30900   13.61000   79.10200  1.000  16.32573  C   ?   A  ?  159  1  
ATOM    1269  N    .  TYR  A  161  ?   71.24800   10.31300   79.86000  1.000  10.26370  N   ?   A  ?  160  1  
ATOM    1270  CA   .  TYR  A  161  ?   70.35800    9.74000   78.85000  1.000  11.84452  C   ?   A  ?  160  1  
ATOM    1271  C    .  TYR  A  161  ?   69.23400    8.89800   79.43000  1.000  10.30019  C   ?   A  ?  160  1  
ATOM    1272  O    .  TYR  A  161  ?   68.22200    8.69200   78.73800  1.000  12.05776  O   ?   A  ?  160  1  
ATOM    1273  CB   .  TYR  A  161  ?   71.17800    8.92700   77.80400  1.000  10.96146  C   ?   A  ?  160  1  
ATOM    1274  CG   .  TYR  A  161  ?   71.88600    9.81800   76.82400  1.000  14.14063  C   ?   A  ?  160  1  
ATOM    1275  CD1  .  TYR  A  161  ?   71.24200   10.24700   75.68300  1.000  24.17413  C   ?   A  ?  160  1  
ATOM    1276  CD2  .  TYR  A  161  ?   73.15800   10.26500   77.05700  1.000  15.40767  C   ?   A  ?  160  1  
ATOM    1277  CE1  .  TYR  A  161  ?   71.88200   11.07900   74.77600  1.000  26.41142  C   ?   A  ?  160  1  
ATOM    1278  CE2  .  TYR  A  161  ?   73.81400   11.13300   76.15400  1.000  17.33670  C   ?   A  ?  160  1  
ATOM    1279  CZ   .  TYR  A  161  ?   73.16000   11.51900   75.02200  1.000  34.96953  C   ?   A  ?  160  1  
ATOM    1280  OH   .  TYR  A  161  ?   73.78700   12.36600   74.13200  1.000  36.87234  O   ?   A  ?  160  1  
ATOM    1281  N    .  VAL  A  162  ?   69.32400    8.44400   80.68200  1.000   9.51704  N   ?   A  ?  161  1  
ATOM    1282  CA   .  VAL  A  162  ?   68.15000    7.75000   81.21600  1.000   9.20045  C   ?   A  ?  161  1  
ATOM    1283  C    .  VAL  A  162  ?   66.96600    8.72200   81.35500  1.000   9.72500  C   ?   A  ?  161  1  
ATOM    1284  O    .  VAL  A  162  ?   65.81900    8.38700   81.00800  1.000  10.15517  O   ?   A  ?  161  1  
ATOM    1285  CB   .  VAL  A  162  ?   68.49600    7.02700   82.54400  1.000   7.65153  C   ?   A  ?  161  1  
ATOM    1286  CG1  .  VAL  A  162  ?   68.84700    7.99700   83.68800  1.000   9.47149  C   ?   A  ?  161  1  
ATOM    1287  CG2  .  VAL  A  162  ?   67.30500    6.13000   82.96900  1.000   8.30638  C   ?   A  ?  161  1  
ATOM    1288  N    .  ILE  A  163  ?   67.24800    9.93300   81.81400  1.000  10.39752  N   ?   A  ?  162  1  
ATOM    1289  CA   .  ILE  A  163  ?   66.21400   10.95300   81.96900  1.000   9.49919  C   ?   A  ?  162  1  
ATOM    1290  C    .  ILE  A  163  ?   65.78100   11.47800   80.62100  1.000  11.61496  C   ?   A  ?  162  1  
ATOM    1291  O    .  ILE  A  163  ?   64.57000   11.65800   80.39400  1.000  13.47966  O   ?   A  ?  162  1  
ATOM    1292  CB   .  ILE  A  163  ?   66.71200   12.05600   82.92500  1.000  10.54151  C   ?   A  ?  162  1  
ATOM    1293  CG1  .  ILE  A  163  ?   66.98400   11.47300   84.33300  1.000  11.73371  C   ?   A  ?  162  1  
ATOM    1294  CG2  .  ILE  A  163  ?   65.69600   13.21800   83.00700  1.000  11.58378  C   ?   A  ?  162  1  
ATOM    1295  CD1  .  ILE  A  163  ?   65.85300   10.60600   84.95800  1.000  12.08652  C   ?   A  ?  162  1  
ATOM    1296  N    .  LYS  A  164  ?   66.73500   11.74600   79.72000  1.000  11.47091  N   ?   A  ?  163  1  
ATOM    1297  CA   .  LYS  A  164  ?   66.34200   12.24200   78.40100  1.000  11.90196  C   ?   A  ?  163  1  
ATOM    1298  C    .  LYS  A  164  ?   65.41800   11.25300   77.71200  1.000  13.98348  C   ?   A  ?  163  1  
ATOM    1299  O    .  LYS  A  164  ?   64.41100   11.63500   77.08800  1.000  13.29192  O   ?   A  ?  163  1  
ATOM    1300  CB   .  LYS  A  164  ?   67.59700   12.47400   77.55600  1.000  19.09485  C   ?   A  ?  163  1  
ATOM    1301  CG   .  LYS  A  164  ?   67.27200   13.16300   76.23800  1.000  21.60578  C   ?   A  ?  163  1  
ATOM    1302  CD   .  LYS  A  164  ?   68.52600   13.42100   75.39300  1.000  29.99994  C   ?   A  ?  163  1  
ATOM    1303  CE   .  LYS  A  164  ?   68.16400   13.83600   73.95900  1.000  41.33936  C   ?   A  ?  163  1  
ATOM    1304  NZ   .  LYS  A  164  ?   66.95900   14.73500   73.87900  1.000  47.69924  N   ?   A  ?  163  1  
ATOM    1305  N    .  GLU  A  165  ?   65.72600    9.96500   77.81900  1.000  12.06088  N   ?   A  ?  164  1  
ATOM    1306  CA   .  GLU  A  165  ?   64.90800    8.98200   77.12700  1.000  13.13648  C   ?   A  ?  164  1  
ATOM    1307  C    .  GLU  A  165  ?   63.50300    8.92700   77.70700  1.000  15.61895  C   ?   A  ?  164  1  
ATOM    1308  O    .  GLU  A  165  ?   62.51700    8.91500   76.95300  1.000  15.10494  O   ?   A  ?  164  1  
ATOM    1309  CB   .  GLU  A  165  ?   65.57300    7.60100   77.17100  1.000  14.53455  C   ?   A  ?  164  1  
ATOM    1310  CG   .  GLU  A  165  ?   64.76400    6.51800   76.45800  1.000  15.90802  C   ?   A  ?  164  1  
ATOM    1311  CD   .  GLU  A  165  ?   64.72900    6.69000   74.92100  1.000  23.21220  C   ?   A  ?  164  1  
ATOM    1312  OE1  .  GLU  A  165  ?   65.40900    7.56500   74.37700  1.000  20.60175  O   ?   A  ?  164  1  
ATOM    1313  OE2  .  GLU  A  165  ?   63.98900    5.92100   74.26500  1.000  30.62901  O   ?   A  ?  164  1  
ATOM    1314  N    .  LEU  A  166  ?   63.37700    8.95700   79.03800  1.000  12.18717  N   ?   A  ?  165  1  
ATOM    1315  CA   .  LEU  A  166  ?   62.05300    8.99400   79.65200  1.000  10.09856  C   ?   A  ?  165  1  
ATOM    1316  C    .  LEU  A  166  ?   61.30000   10.23100   79.21300  1.000  13.67624  C   ?   A  ?  165  1  
ATOM    1317  O    .  LEU  A  166  ?   60.14700   10.13900   78.77200  1.000  14.90885  O   ?   A  ?  165  1  
ATOM    1318  CB   .  LEU  A  166  ?   62.18100    8.96200   81.18100  1.000  12.57505  C   ?   A  ?  165  1  
ATOM    1319  CG   .  LEU  A  166  ?   62.54400    7.60700   81.77500  1.000  10.43878  C   ?   A  ?  165  1  
ATOM    1320  CD1  .  LEU  A  166  ?   63.03400    7.76300   83.23400  1.000  10.96247  C   ?   A  ?  165  1  
ATOM    1321  CD2  .  LEU  A  166  ?   61.32100    6.68800   81.67200  1.000  10.42222  C   ?   A  ?  165  1  
ATOM    1322  N    .  ASN  A  167  ?   61.95000   11.39000   79.27100  1.000  12.06296  N   ?   A  ?  166  1  
ATOM    1323  CA   .  ASN  A  167  ?   61.25100   12.62400   78.91200  1.000  13.94858  C   ?   A  ?  166  1  
ATOM    1324  C    .  ASN  A  167  ?   60.86100   12.61300   77.43900  1.000  16.90013  C   ?   A  ?  166  1  
ATOM    1325  O    .  ASN  A  167  ?   59.76100   13.06700   77.08500  1.000  17.74928  O   ?   A  ?  166  1  
ATOM    1326  CB   .  ASN  A  167  ?   62.10900   13.84300   79.21300  1.000  15.23104  C   ?   A  ?  166  1  
ATOM    1327  CG   .  ASN  A  167  ?   62.37300   14.05500   80.72000  1.000  14.11080  C   ?   A  ?  166  1  
ATOM    1328  OD1  .  ASN  A  167  ?   61.71400   13.45500   81.59500  1.000  15.05221  O   ?   A  ?  166  1  
ATOM    1329  ND2  .  ASN  A  167  ?   63.32200   14.91900   81.00800  1.000  11.00865  N   ?   A  ?  166  1  
ATOM    1330  N    .  ASP  A  168  ?   61.73100   12.06100   76.57300  1.000  16.03003  N   ?   A  ?  167  1  
ATOM    1331  CA   .  ASP  A  168  ?   61.44200   12.05700   75.13500  1.000  13.43196  C   ?   A  ?  167  1  
ATOM    1332  C    .  ASP  A  168  ?   60.23800   11.20600   74.83200  1.000  23.57470  C   ?   A  ?  167  1  
ATOM    1333  O    .  ASP  A  168  ?   59.51500   11.48500   73.85400  1.000  22.64869  O   ?   A  ?  167  1  
ATOM    1334  CB   .  ASP  A  168  ?   62.65500   11.52600   74.34200  1.000  14.92485  C   ?   A  ?  167  1  
ATOM    1335  CG   .  ASP  A  168  ?   63.76600   12.55700   74.14600  1.000  21.80645  C   ?   A  ?  167  1  
ATOM    1336  OD1  .  ASP  A  168  ?   63.59800   13.77200   74.41700  1.000  26.16876  O   ?   A  ?  167  1  
ATOM    1337  OD2  .  ASP  A  168  ?   64.85900   12.13400   73.69900  1.000  28.91945  O   ?   A  ?  167  1  
ATOM    1338  N    .  LYS  A  169  ?   60.01300   10.15700   75.64200  1.000  20.23111  N   ?   A  ?  168  1  
ATOM    1339  CA   .  LYS  A  169  ?   58.83900    9.29200   75.54300  1.000  22.56714  C   ?   A  ?  168  1  
ATOM    1340  C    .  LYS  A  169  ?   57.59100    9.90600   76.16700  1.000  17.94883  C   ?   A  ?  168  1  
ATOM    1341  O    .  LYS  A  169  ?   56.56300    9.22500   76.22600  1.000  27.83866  O   ?   A  ?  168  1  
ATOM    1342  CB   .  LYS  A  169  ?   59.10100    7.92700   76.20100  1.000  21.21415  C   ?   A  ?  168  1  
ATOM    1343  CG   .  LYS  A  169  ?   60.20600    7.12800   75.55800  1.000  28.74022  C   ?   A  ?  168  1  
ATOM    1344  CD   .  LYS  A  169  ?   60.28800    5.73800   76.17900  1.000  34.46473  C   ?   A  ?  168  1  
ATOM    1345  CE   .  LYS  A  169  ?   60.99600    4.76500   75.23800  1.000  29.46559  C   ?   A  ?  168  1  
ATOM    1346  NZ   .  LYS  A  169  ?   60.44900    4.78900   73.83700  1.000  54.80931  N   ?   A  ?  168  1  
ATOM    1347  N    .  GLY  A  170  ?   57.64500   11.15600   76.61900  1.000  16.90182  N   ?   A  ?  169  1  
ATOM    1348  CA   .  GLY  A  170  ?   56.48800   11.78300   77.24300  1.000  17.19976  C   ?   A  ?  169  1  
ATOM    1349  C    .  GLY  A  170  ?   56.28700   11.47500   78.70100  1.000  20.71401  C   ?   A  ?  169  1  
ATOM    1350  O    .  GLY  A  170  ?   55.20400   11.74200   79.23400  1.000  20.36252  O   ?   A  ?  169  1  
ATOM    1351  N    .  ILE  A  171  ?   57.29600   10.94400   79.38900  1.000  14.84828  N   ?   A  ?  170  1  
ATOM    1352  CA   .  ILE  A  171  ?   57.18500   10.69000   80.82600  1.000  13.58946  C   ?   A  ?  170  1  
ATOM    1353  C    .  ILE  A  171  ?   57.94500   11.78400   81.54800  1.000  12.34423  C   ?   A  ?  170  1  
ATOM    1354  O    .  ILE  A  171  ?   59.19000   11.83400   81.50800  1.000  14.72932  O   ?   A  ?  170  1  
ATOM    1355  CB   .  ILE  A  171  ?   57.69200    9.29800   81.20500  1.000  12.97382  C   ?   A  ?  170  1  
ATOM    1356  CG1  .  ILE  A  171  ?   56.92800    8.22100   80.41400  1.000  15.93159  C   ?   A  ?  170  1  
ATOM    1357  CG2  .  ILE  A  171  ?   57.59100    9.06700   82.73300  1.000  15.66038  C   ?   A  ?  170  1  
ATOM    1358  CD1  .  ILE  A  171  ?   57.48000    6.84100   80.53900  1.000  20.14185  C   ?   A  ?  170  1  
ATOM    1359  N    .  LYS  A  172  ?   57.21700   12.69900   82.20100  1.000  12.05279  N   ?   A  ?  171  1  
ATOM    1360  CA   .  LYS  A  172  ?   57.87200   13.72500   82.98800  1.000  12.86555  C   ?   A  ?  171  1  
ATOM    1361  C    .  LYS  A  172  ?   58.46400   13.10900   84.23700  1.000  11.09046  C   ?   A  ?  171  1  
ATOM    1362  O    .  LYS  A  172  ?   57.93500   12.14500   84.79700  1.000  12.31355  O   ?   A  ?  171  1  
ATOM    1363  CB   .  LYS  A  172  ?   56.89900   14.81400   83.41500  1.000  14.46983  C   ?   A  ?  171  1  
ATOM    1364  CG   .  LYS  A  172  ?   56.20600   15.52000   82.26600  1.000  17.72522  C   ?   A  ?  171  1  
ATOM    1365  CD   .  LYS  A  172  ?   55.10800   16.42100   82.85400  1.000  26.36516  C   ?   A  ?  171  1  
ATOM    1366  CE   .  LYS  A  172  ?   54.51900   17.35400   81.81000  1.000  48.65625  C   ?   A  ?  171  1  
ATOM    1367  NZ   .  LYS  A  172  ?   55.59100   18.09800   81.08000  1.000  53.03621  N   ?   A  ?  171  1  
ATOM    1368  N    .  THR  A  173  ?   59.53900   13.71800   84.68900  1.000  10.91464  N   ?   A  ?  172  1  
ATOM    1369  CA   .  THR  A  173  ?   60.32200   13.17800   85.79700  1.000  11.63425  C   ?   A  ?  172  1  
ATOM    1370  C    .  THR  A  173  ?   60.62800   14.31000   86.75300  1.000  12.60400  C   ?   A  ?  172  1  
ATOM    1371  O    .  THR  A  173  ?   60.76600   15.47400   86.34500  1.000  14.23100  O   ?   A  ?  172  1  
ATOM    1372  CB   .  THR  A  173  ?   61.62300   12.53300   85.30300  1.000  11.58423  C   ?   A  ?  172  1  
ATOM    1373  OG1  .  THR  A  173  ?   62.39200   13.45600   84.51200  1.000  11.11234  O   ?   A  ?  172  1  
ATOM    1374  CG2  .  THR  A  173  ?   61.32500   11.26300   84.50300  1.000  11.60125  C   ?   A  ?  172  1  
ATOM    1375  N    .  GLU  A  174  ?   60.69700   13.97400   88.03900  1.000  10.55833  N   ?   A  ?  173  1  
ATOM    1376  CA   .  GLU  A  174  ?   61.05000   14.94500   89.06900  1.000  10.29190  C   ?   A  ?  173  1  
ATOM    1377  C    .  GLU  A  174  ?   62.21300   14.39100   89.87900  1.000   8.60843  C   ?   A  ?  173  1  
ATOM    1378  O    .  GLU  A  174  ?   62.05400   13.39600   90.59300  1.000   9.65831  O   ?   A  ?  173  1  
ATOM    1379  CB   .  GLU  A  174  ?   59.87700   15.27500   90.00300  1.000  10.53580  C   ?   A  ?  173  1  
ATOM    1380  CG   .  GLU  A  174  ?   60.28500   16.41500   90.98800  1.000  14.25461  C   ?   A  ?  173  1  
ATOM    1381  CD   .  GLU  A  174  ?   59.25200   16.73300   92.06400  1.000  21.83032  C   ?   A  ?  173  1  
ATOM    1382  OE1  .  GLU  A  174  ?   58.18900   16.08000   92.17600  1.000  20.46015  O   ?   A  ?  173  1  
ATOM    1383  OE2  .  GLU  A  174  ?   59.52700   17.65500   92.84400  1.000  22.78084  O   ?   A  ?  173  1  
ATOM    1384  N    .  GLN  A  175  ?   63.35500   15.06400   89.78200  1.000   9.22294  N   ?   A  ?  174  1  
ATOM    1385  CA   .  GLN  A  175  ?   64.57100   14.64900   90.50800  1.000  10.96753  C   ?   A  ?  174  1  
ATOM    1386  C    .  GLN  A  175  ?   64.45500   15.04400   91.97300  1.000  12.28657  C   ?   A  ?  174  1  
ATOM    1387  O    .  GLN  A  175  ?   64.55500   16.23700   92.30000  1.000  16.63697  O   ?   A  ?  174  1  
ATOM    1388  CB   .  GLN  A  175  ?   65.79300   15.31700   89.89600  1.000  10.03604  C   ?   A  ?  174  1  
ATOM    1389  CG   .  GLN  A  175  ?   67.13500   14.85600   90.49400  1.000  13.89040  C   ?   A  ?  174  1  
ATOM    1390  CD   .  GLN  A  175  ?   68.25700   15.69200   89.92600  1.000  18.11485  C   ?   A  ?  174  1  
ATOM    1391  OE1  .  GLN  A  175  ?   68.86100   16.50000   90.64000  1.000  26.86112  O   ?   A  ?  174  1  
ATOM    1392  NE2  .  GLN  A  175  ?   68.46700   15.57300   88.63900  1.000  21.34638  N   ?   A  ?  174  1  
ATOM    1393  N    .  LEU  A  176  ?   64.24100   14.06000   92.84700  1.000   8.48396  N   ?   A  ?  175  1  
ATOM    1394  CA   .  LEU  A  176  ?   64.18200   14.36400   94.29600  1.000   7.72634  C   ?   A  ?  175  1  
ATOM    1395  C    .  LEU  A  176  ?   65.55200   14.40000   94.93100  1.000   9.39880  C   ?   A  ?  175  1  
ATOM    1396  O    .  LEU  A  176  ?   65.76600   15.16700   95.86700  1.000  11.55013  O   ?   A  ?  175  1  
ATOM    1397  CB   .  LEU  A  176  ?   63.33000   13.31500   95.03200  1.000   7.07141  C   ?   A  ?  175  1  
ATOM    1398  CG   .  LEU  A  176  ?   61.86800   13.21500   94.56100  1.000   9.17848  C   ?   A  ?  175  1  
ATOM    1399  CD1  .  LEU  A  176  ?   61.20200   12.03600   95.33700  1.000  12.45143  C   ?   A  ?  175  1  
ATOM    1400  CD2  .  LEU  A  176  ?   61.12900   14.55600   94.78000  1.000  13.13854  C   ?   A  ?  175  1  
ATOM    1401  N    .  GLN  A  177  ?   66.45400   13.50200   94.53200  1.000   8.85125  N   ?   A  ?  176  1  
ATOM    1402  CA   .  GLN  A  177  ?   67.82800   13.47900   95.03800  1.000   9.68332  C   ?   A  ?  176  1  
ATOM    1403  C    .  GLN  A  177  ?   68.69700   12.94700   93.90900  1.000   7.52185  C   ?   A  ?  176  1  
ATOM    1404  O    .  GLN  A  177  ?   68.21700   12.17500   93.06900  1.000  10.15164  O   ?   A  ?  176  1  
ATOM    1405  CB   .  GLN  A  177  ?   68.02800   12.54100   96.26200  1.000   8.94906  C   ?   A  ?  176  1  
ATOM    1406  CG   .  GLN  A  177  ?   67.03900   12.61400   97.43400  1.000   9.57260  C   ?   A  ?  176  1  
ATOM    1407  CD   .  GLN  A  177  ?   67.13300   13.85100   98.33300  1.000   9.80968  C   ?   A  ?  176  1  
ATOM    1408  OE1  .  GLN  A  177  ?   66.27600   14.02100   99.19000  1.000  10.90742  O   ?   A  ?  176  1  
ATOM    1409  NE2  .  GLN  A  177  ?   68.19600   14.64200   98.19100  1.000  10.74868  N   ?   A  ?  176  1  
ATOM    1410  N    .  LEU  A  178  ?   69.94900   13.38000   93.87700  1.000   9.40405  N   ?   A  ?  177  1  
ATOM    1411  CA   .  LEU  A  178  ?   70.93800   12.86200   92.92200  1.000   9.35612  C   ?   A  ?  177  1  
ATOM    1412  C    .  LEU  A  178  ?   72.32000   13.05900   93.51400  1.000  12.05329  C   ?   A  ?  177  1  
ATOM    1413  O    .  LEU  A  178  ?   72.66200   14.17900   93.91700  1.000  14.18535  O   ?   A  ?  177  1  
ATOM    1414  CB   .  LEU  A  178  ?   70.84700   13.54200   91.55100  1.000  11.59587  C   ?   A  ?  177  1  
ATOM    1415  CG   .  LEU  A  178  ?   71.77800   12.99000   90.46200  1.000  13.20158  C   ?   A  ?  177  1  
ATOM    1416  CD1  .  LEU  A  178  ?   71.13200   13.24400   89.11400  1.000  16.55817  C   ?   A  ?  177  1  
ATOM    1417  CD2  .  LEU  A  178  ?   73.17600   13.59800   90.48800  1.000  14.33216  C   ?   A  ?  177  1  
ATOM    1418  N    .  ASP  A  179  ?   73.10000   11.99900   93.55100  1.000  10.23307  N   ?   A  ?  178  1  
ATOM    1419  CA   .  ASP  A  179  ?   74.43600   12.14200   94.14200  1.000  10.67674  C   ?   A  ?  178  1  
ATOM    1420  C    .  ASP  A  179  ?   75.28000   10.96900   93.70100  1.000  11.21777  C   ?   A  ?  178  1  
ATOM    1421  O    .  ASP  A  179  ?   74.76700    9.91600   93.32600  1.000  11.07834  O   ?   A  ?  178  1  
ATOM    1422  CB   .  ASP  A  179  ?   74.36700   12.18100   95.65800  1.000  12.91735  C   ?   A  ?  178  1  
ATOM    1423  CG   .  ASP  A  179  ?   75.54000   12.94500   96.30500  1.000  17.23112  C   ?   A  ?  178  1  
ATOM    1424  OD1  .  ASP  A  179  ?   76.60900   13.19300   95.68300  1.000  15.11457  O   ?   A  ?  178  1  
ATOM    1425  OD2  .  ASP  A  179  ?   75.33900   13.35600   97.46200  1.000  15.83505  O   ?   A  ?  178  1  
ATOM    1426  N    .  THR  A  180  ?   76.60700   11.12800   93.79900  1.000  11.45714  N   ?   A  ?  179  1  
ATOM    1427  CA   .  THR  A  180  ?   77.46600    9.99700   93.46800  1.000  10.85913  C   ?   A  ?  179  1  
ATOM    1428  C    .  THR  A  180  ?   77.56600    9.04500   94.65400  1.000  12.09437  C   ?   A  ?  179  1  
ATOM    1429  O    .  THR  A  180  ?   77.52100    9.44600   95.82200  1.000  14.18095  O   ?   A  ?  179  1  
ATOM    1430  CB   .  THR  A  180  ?   78.86300   10.48400   93.05300  1.000  13.82851  C   ?   A  ?  179  1  
ATOM    1431  OG1  .  THR  A  180  ?   79.66300    9.34400   92.66900  1.000  14.75158  O   ?   A  ?  179  1  
ATOM    1432  CG2  .  THR  A  180  ?   79.55200   11.20000   94.23600  1.000  10.53649  C   ?   A  ?  179  1  
ATOM    1433  N    .  ALA  A  181  ?   77.66900    7.75200   94.35300  1.000  13.47111  N   ?   A  ?  180  1  
ATOM    1434  CA   .  ALA  A  181  ?   78.08200    6.79300   95.35600  1.000  12.11740  C   ?   A  ?  180  1  
ATOM    1435  C    .  ALA  A  181  ?   79.24500    5.98800   94.80600  1.000  16.01301  C   ?   A  ?  180  1  
ATOM    1436  O    .  ALA  A  181  ?   79.47800    4.86600   95.25500  1.000  14.95264  O   ?   A  ?  180  1  
ATOM    1437  CB   .  ALA  A  181  ?   76.92100    5.88200   95.79100  1.000  13.73615  C   ?   A  ?  180  1  
ATOM    1438  N    .  MET  A  182  ?   79.95600    6.56700   93.81500  1.000  15.52341  N   ?   A  ?  181  1  
ATOM    1439  CA   .  MET  A  182  ?   81.30100    6.11700   93.44000  1.000  18.83777  C   ?   A  ?  181  1  
ATOM    1440  C    .  MET  A  182  ?   81.34400    4.65500   93.05200  1.000  19.35964  C   ?   A  ?  181  1  
ATOM    1441  O    .  MET  A  182  ?   82.32400    3.94600   93.35100  1.000  23.51145  O   ?   A  ?  181  1  
ATOM    1442  CB   .  MET  A  182  ?   82.29000    6.37000   94.57300  1.000  15.10283  C   ?   A  ?  181  1  
ATOM    1443  CG   .  MET  A  182  ?   82.45600    7.91300   94.80100  1.000  21.39962  C   ?   A  ?  181  1  
ATOM    1444  SD   .  MET  A  182  ?   83.06000    8.92900   93.39400  1.000  28.08829  S   ?   A  ?  181  1  
ATOM    1445  CE   .  MET  A  182  ?   84.80900    8.55700   93.48700  1.000  45.77368  C   ?   A  ?  181  1  
ATOM    1446  N    .  CYS  A  183  ?   80.27500    4.18800   92.41800  1.000  15.15525  N   ?   A  ?  182  1  
ATOM    1447  CA   .  CYS  A  183  ?   80.19500    2.84500   91.87100  1.000  15.59968  C   ?   A  ?  182  1  
ATOM    1448  C    .  CYS  A  183  ?   80.24900    1.75000   92.92600  1.000  16.34443  C   ?   A  ?  182  1  
ATOM    1449  O    .  CYS  A  183  ?   80.39700    0.59100   92.57100  1.000  16.44523  O   ?   A  ?  182  1  
ATOM    1450  CB   .  CYS  A  183  ?   81.29800    2.61100   90.83900  1.000  15.44319  C   ?   A  ?  182  1  
ATOM    1451  SG   .  CYS  A  183  ?   81.39200    3.96400   89.65900  1.000  23.88492  S   ?   A  ?  182  1  
ATOM    1452  N    .  ASP  A  184  ?   79.99000    2.06600   94.21500  1.000  14.97133  N   ?   A  ?  183  1  
ATOM    1453  CA   .  ASP  A  184  ?   80.22800    1.17800   95.34800  1.000  17.06560  C   ?   A  ?  183  1  
ATOM    1454  C    .  ASP  A  184  ?   78.93100    0.81400   96.07800  1.000  13.57484  C   ?   A  ?  183  1  
ATOM    1455  O    .  ASP  A  184  ?   78.14200    1.70300   96.39600  1.000  13.62214  O   ?   A  ?  183  1  
ATOM    1456  CB   .  ASP  A  184  ?   81.23200    1.89200   96.30900  1.000  14.60114  C   ?   A  ?  183  1  
ATOM    1457  CG   .  ASP  A  184  ?   81.57500    1.06800   97.52000  1.000  28.15275  C   ?   A  ?  183  1  
ATOM    1458  OD1  .  ASP  A  184  ?   82.40100    0.13400   97.43800  1.000  30.10759  O   ?   A  ?  183  1  
ATOM    1459  OD2  .  ASP  A  184  ?   81.02100    1.35600   98.57400  1.000  22.05210  O   ?   A  ?  183  1  
ATOM    1460  N    .  THR  A  185  ?   78.73700   -0.48000   96.40400  1.000  11.51022  N   ?   A  ?  184  1  
ATOM    1461  CA   .  THR  A  185  ?   77.51600   -0.94000   97.08600  1.000  12.75456  C   ?   A  ?  184  1  
ATOM    1462  C    .  THR  A  185  ?   77.33300   -0.29100   98.46100  1.000  16.04970  C   ?   A  ?  184  1  
ATOM    1463  O    .  THR  A  185  ?   76.24000    0.21600   98.78800  1.000  12.21362  O   ?   A  ?  184  1  
ATOM    1464  CB   .  THR  A  185  ?   77.52100   -2.47300   97.23000  1.000  14.43863  C   ?   A  ?  184  1  
ATOM    1465  OG1  .  THR  A  185  ?   77.49800   -3.06900   95.91000  1.000  14.09103  O   ?   A  ?  184  1  
ATOM    1466  CG2  .  THR  A  185  ?   76.30700   -2.95600   98.00700  1.000  11.72076  C   ?   A  ?  184  1  
ATOM    1467  N    .  ALA  A  186  ?   78.35200   -0.35700   99.32000  1.000  16.54035  N   ?   A  ?  185  1  
ATOM    1468  CA   .  ALA  A  186  ?   78.16100    0.17500  100.67200  1.000  15.29597  C   ?   A  ?  185  1  
ATOM    1469  C    .  ALA  A  186  ?   77.95700    1.69200  100.66500  1.000  12.88797  C   ?   A  ?  185  1  
ATOM    1470  O    .  ALA  A  186  ?   77.12800    2.20300  101.44100  1.000  14.24185  O   ?   A  ?  185  1  
ATOM    1471  CB   .  ALA  A  186  ?   79.33800   -0.22700  101.57200  1.000  18.44854  C   ?   A  ?  185  1  
ATOM    1472  N    .  GLN  A  187  ?   78.64900    2.43100   99.79100  1.000  14.62211  N   ?   A  ?  186  1  
ATOM    1473  CA   .  GLN  A  187  ?   78.39700    3.87200   99.72000  1.000  10.59427  C   ?   A  ?  186  1  
ATOM    1474  C    .  GLN  A  187  ?   76.97800    4.15600   99.23600  1.000  11.65729  C   ?   A  ?  186  1  
ATOM    1475  O    .  GLN  A  187  ?   76.33400    5.11800   99.69300  1.000  10.55403  O   ?   A  ?  186  1  
ATOM    1476  CB   .  GLN  A  187  ?   79.37400    4.57100   98.78600  1.000  15.76380  C   ?   A  ?  186  1  
ATOM    1477  CG   .  GLN  A  187  ?   80.81700    4.64900   99.24800  1.000  31.68892  C   ?   A  ?  186  1  
ATOM    1478  CD   .  GLN  A  187  ?   81.60500    5.68300   98.43300  1.000  32.53877  C   ?   A  ?  186  1  
ATOM    1479  OE1  .  GLN  A  187  ?   81.07000    6.74400   98.05900  1.000  37.36271  O   ?   A  ?  186  1  
ATOM    1480  NE2  .  GLN  A  187  ?   82.86700    5.37600   98.14500  1.000  56.45152  N   ?   A  ?  186  1  
ATOM    1481  N    .  ALA  A  188  ?   76.47400    3.33000   98.31800  1.000  10.57408  N   ?   A  ?  187  1  
ATOM    1482  CA   .  ALA  A  188  ?   75.10600    3.53000   97.82500  1.000  10.20913  C   ?   A  ?  187  1  
ATOM    1483  C    .  ALA  A  188  ?   74.06500    3.21200   98.89900  1.000  10.08140  C   ?   A  ?  187  1  
ATOM    1484  O    .  ALA  A  188  ?   73.03900    3.89200   98.98100  1.000  10.61895  O   ?   A  ?  187  1  
ATOM    1485  CB   .  ALA  A  188  ?   74.87900    2.64400   96.58600  1.000  10.77621  C   ?   A  ?  187  1  
ATOM    1486  N    .  LYS  A  189  ?   74.27400    2.14100   99.67800  1.000  11.57026  N   ?   A  ?  188  1  
ATOM    1487  CA   .  LYS  A  189  ?   73.37900    1.83700  100.79500  1.000   9.86388  C   ?   A  ?  188  1  
ATOM    1488  C    .  LYS  A  189  ?   73.33600    3.00600  101.76600  1.000   9.97477  C   ?   A  ?  188  1  
ATOM    1489  O    .  LYS  A  189  ?   72.25100    3.40100  102.22700  1.000   9.88944  O   ?   A  ?  188  1  
ATOM    1490  CB   .  LYS  A  189  ?   73.83900    0.54400  101.50300  1.000  11.68628  C   ?   A  ?  188  1  
ATOM    1491  CG   .  LYS  A  189  ?   72.93100    0.15300  102.66300  1.000  14.56695  C   ?   A  ?  188  1  
ATOM    1492  CD   .  LYS  A  189  ?   73.43300   -1.05100  103.44500  1.000  20.11285  C   ?   A  ?  188  1  
ATOM    1493  CE   .  LYS  A  189  ?   72.45400   -1.42100  104.54200  1.000  33.03353  C   ?   A  ?  188  1  
ATOM    1494  NZ   .  LYS  A  189  ?   72.90200   -2.62000  105.34300  1.000  31.75561  N   ?   A  ?  188  1  
ATOM    1495  N    .  ASP  A  190  ?   74.51900    3.59200  102.06400  1.000  11.46673  N   ?   A  ?  189  1  
ATOM    1496  CA   .  ASP  A  190  ?   74.56100    4.74900  102.96700  1.000  11.43298  C   ?   A  ?  189  1  
ATOM    1497  C    .  ASP  A  190  ?   73.79000    5.92800  102.38700  1.000  11.59550  C   ?   A  ?  189  1  
ATOM    1498  O    .  ASP  A  190  ?   73.02100    6.59600  103.10100  1.000  10.56853  O   ?   A  ?  189  1  
ATOM    1499  CB   .  ASP  A  190  ?   76.01400    5.15200  103.22900  1.000  10.48920  C   ?   A  ?  189  1  
ATOM    1500  CG   .  ASP  A  190  ?   76.09700    6.42200  104.01700  1.000  22.62859  C   ?   A  ?  189  1  
ATOM    1501  OD1  .  ASP  A  190  ?   75.82100    6.35500  105.22600  1.000  24.19274  O   ?   A  ?  189  1  
ATOM    1502  OD2  .  ASP  A  190  ?   76.40700    7.48400  103.42600  1.000  44.74484  O   ?   A  ?  189  1  
ATOM    1503  N    .  LYS  A  191  ?   73.97600    6.19700  101.09600  1.000   9.26396  N   ?   A  ?  190  1  
ATOM    1504  CA   .  LYS  A  191  ?   73.33300    7.36100  100.49600  1.000   6.78657  C   ?   A  ?  190  1  
ATOM    1505  C    .  LYS  A  191  ?   71.82100    7.15000  100.42700  1.000   8.06089  C   ?   A  ?  190  1  
ATOM    1506  O    .  LYS  A  191  ?   71.03300    8.05000  100.76200  1.000   8.38203  O   ?   A  ?  190  1  
ATOM    1507  CB   .  LYS  A  191  ?   73.90200    7.56700   99.07800  1.000   8.48389  C   ?   A  ?  190  1  
ATOM    1508  CG   .  LYS  A  191  ?   73.37800    8.72700   98.33300  1.000  10.50203  C   ?   A  ?  190  1  
ATOM    1509  CD   .  LYS  A  191  ?   73.70500   10.10500   98.95100  1.000  11.53799  C   ?   A  ?  190  1  
ATOM    1510  CE   .  LYS  A  191  ?   75.24100   10.22800   99.21500  1.000  11.04610  C   ?   A  ?  190  1  
ATOM    1511  NZ   .  LYS  A  191  ?   75.53800   11.65700   99.69300  1.000  15.33454  N   ?   A  ?  190  1  
ATOM    1512  N    .  MET  A  192  ?   71.40500    5.95600  100.00000  1.000   9.84698  N   ?   A  ?  191  1  
ATOM    1513  CA   .  MET  A  192  ?   69.97900    5.66800   99.93700  1.000   8.86915  C   ?   A  ?  191  1  
ATOM    1514  C    .  MET  A  192  ?   69.33300    5.70000  101.31100  1.000   9.27260  C   ?   A  ?  191  1  
ATOM    1515  O    .  MET  A  192  ?   68.22900    6.24400  101.47100  1.000   9.11003  O   ?   A  ?  191  1  
ATOM    1516  CB   .  MET  A  192  ?   69.76800    4.30600   99.26000  1.000   9.34197  C   ?   A  ?  191  1  
ATOM    1517  CG   .  MET  A  192  ?   68.29800    3.99800   98.98300  1.000   9.43814  C   ?   A  ?  191  1  
ATOM    1518  SD   .  MET  A  192  ?   67.64200    5.03100   97.62900  1.000  11.13488  S   ?   A  ?  191  1  
ATOM    1519  CE   .  MET  A  192  ?   65.91200    4.92100   98.04300  1.000  12.90583  C   ?   A  ?  191  1  
ATOM    1520  N    .  ASP  A  193  ?   70.01500    5.13600  102.32000  1.000   8.34898  N   ?   A  ?  192  1  
ATOM    1521  CA   .  ASP  A  193  ?   69.49700    5.20800  103.68400  1.000   9.31785  C   ?   A  ?  192  1  
ATOM    1522  C    .  ASP  A  193  ?   69.33300    6.66200  104.13400  1.000   8.55687  C   ?   A  ?  192  1  
ATOM    1523  O    .  ASP  A  193  ?   68.31900    7.00900  104.77300  1.000   9.64006  O   ?   A  ?  192  1  
ATOM    1524  CB   .  ASP  A  193  ?   70.44400    4.47200  104.62400  1.000   9.58626  C   ?   A  ?  192  1  
ATOM    1525  CG   .  ASP  A  193  ?   69.99000    4.56800  106.05200  1.000  13.81779  C   ?   A  ?  192  1  
ATOM    1526  OD1  .  ASP  A  193  ?   69.04100    3.84700  106.46300  1.000  17.37572  O   ?   A  ?  192  1  
ATOM    1527  OD2  .  ASP  A  193  ?   70.51500    5.45000  106.73400  1.000  13.94978  O   ?   A  ?  192  1  
ATOM    1528  N    .  ALA  A  194  ?   70.29900    7.53200  103.79900  1.000   9.94494  N   ?   A  ?  193  1  
ATOM    1529  CA   .  ALA  A  194  ?   70.14500    8.94700  104.14200  1.000   9.13195  C   ?   A  ?  193  1  
ATOM    1530  C    .  ALA  A  194  ?   68.88200    9.52600  103.50200  1.000   7.49980  C   ?   A  ?  193  1  
ATOM    1531  O    .  ALA  A  194  ?   68.08800   10.20300  104.16600  1.000   8.73862  O   ?   A  ?  193  1  
ATOM    1532  CB   .  ALA  A  194  ?   71.39000    9.74100  103.70900  1.000   8.30410  C   ?   A  ?  193  1  
ATOM    1533  N    .  TRP  A  195  ?   68.65700    9.22700  102.21700  1.000   8.90915  N   ?   A  ?  194  1  
ATOM    1534  CA   .  TRP  A  195  ?   67.49700    9.77100  101.53000  1.000   8.61837  C   ?   A  ?  194  1  
ATOM    1535  C    .  TRP  A  195  ?   66.19700    9.24200  102.12100  1.000   7.45075  C   ?   A  ?  194  1  
ATOM    1536  O    .  TRP  A  195  ?   65.19600    9.96300  102.18000  1.000   8.56473  O   ?   A  ?  194  1  
ATOM    1537  CB   .  TRP  A  195  ?   67.62100    9.42400  100.06200  1.000   6.22579  C   ?   A  ?  194  1  
ATOM    1538  CG   .  TRP  A  195  ?   68.76800   10.13700   99.37300  1.000   7.82960  C   ?   A  ?  194  1  
ATOM    1539  CD1  .  TRP  A  195  ?   69.42300   11.24400   99.81700  1.000  10.26340  C   ?   A  ?  194  1  
ATOM    1540  CD2  .  TRP  A  195  ?   69.35300    9.80700   98.10500  1.000   8.70869  C   ?   A  ?  194  1  
ATOM    1541  NE1  .  TRP  A  195  ?   70.40500   11.61100   98.89300  1.000   9.87945  N   ?   A  ?  194  1  
ATOM    1542  CE2  .  TRP  A  195  ?   70.37400   10.74500   97.84000  1.000   8.64885  C   ?   A  ?  194  1  
ATOM    1543  CE3  .  TRP  A  195  ?   69.12300    8.78900   97.16900  1.000   7.80503  C   ?   A  ?  194  1  
ATOM    1544  CZ2  .  TRP  A  195  ?   71.13000   10.71800   96.65600  1.000  10.94757  C   ?   A  ?  194  1  
ATOM    1545  CZ3  .  TRP  A  195  ?   69.90900    8.76800   95.97400  1.000   9.32579  C   ?   A  ?  194  1  
ATOM    1546  CH2  .  TRP  A  195  ?   70.86300    9.73200   95.74100  1.000   9.62701  C   ?   A  ?  194  1  
ATOM    1547  N    .  LEU  A  196  ?   66.18300    7.96300  102.50200  1.000   8.60290  N   ?   A  ?  195  1  
ATOM    1548  CA   .  LEU  A  196  ?   65.02400    7.39200  103.16100  1.000   9.34874  C   ?   A  ?  195  1  
ATOM    1549  C    .  LEU  A  196  ?   64.82200    7.95200  104.55500  1.000  11.87866  C   ?   A  ?  195  1  
ATOM    1550  O    .  LEU  A  196  ?   63.78800    7.66000  105.16100  1.000  10.92634  O   ?   A  ?  195  1  
ATOM    1551  CB   .  LEU  A  196  ?   65.15700    5.86400  103.22300  1.000   7.35966  C   ?   A  ?  195  1  
ATOM    1552  CG   .  LEU  A  196  ?   65.06500    5.24000  101.82000  1.000   9.77184  C   ?   A  ?  195  1  
ATOM    1553  CD1  .  LEU  A  196  ?   65.50700    3.76300  101.85600  1.000   9.82423  C   ?   A  ?  195  1  
ATOM    1554  CD2  .  LEU  A  196  ?   63.61400    5.35600  101.30900  1.000  10.56819  C   ?   A  ?  195  1  
ATOM    1555  N    .  SER  A  197  ?   65.80800    8.69100  105.07900  1.000   9.29422  N   ?   A  ?  196  1  
ATOM    1556  CA   .  SER  A  197  ?   65.72000    9.33200  106.38900  1.000   8.54401  C   ?   A  ?  196  1  
ATOM    1557  C    .  SER  A  197  ?   65.51000   10.83500  106.27500  1.000   9.08333  C   ?   A  ?  196  1  
ATOM    1558  O    .  SER  A  197  ?   65.50800   11.52300  107.31500  1.000   9.90042  O   ?   A  ?  196  1  
ATOM    1559  CB   .  SER  A  197  ?   66.98300    9.06200  107.20500  1.000  11.92832  C   ?   A  ?  196  1  
ATOM    1560  OG   .  SER  A  197  ?   67.27100    7.66400  107.31700  1.000  13.81757  O   ?   A  ?  196  1  
ATOM    1561  N    .  GLY  A  198  ?   65.29700   11.36400  105.05700  1.000   8.61237  N   ?   A  ?  197  1  
ATOM    1562  CA   .  GLY  A  198  ?   65.14900   12.79200  104.83300  1.000   8.50540  C   ?   A  ?  197  1  
ATOM    1563  C    .  GLY  A  198  ?   63.74600   13.09500  104.36200  1.000  11.46467  C   ?   A  ?  197  1  
ATOM    1564  O    .  GLY  A  198  ?   62.89300   12.20100  104.24900  1.000  10.57687  O   ?   A  ?  197  1  
ATOM    1565  N    .  PRO  A  199  ?   63.49000   14.36700  104.06700  1.000  11.98723  N   ?   A  ?  198  1  
ATOM    1566  CA   .  PRO  A  199  ?   62.09300   14.79800  103.86200  1.000  14.11202  C   ?   A  ?  198  1  
ATOM    1567  C    .  PRO  A  199  ?   61.47700   14.33400  102.56600  1.000  13.15441  C   ?   A  ?  198  1  
ATOM    1568  O    .  PRO  A  199  ?   60.24800   14.44500  102.42200  1.000  15.98418  O   ?   A  ?  198  1  
ATOM    1569  CB   .  PRO  A  199  ?   62.15800   16.34000  103.91100  1.000  19.63194  C   ?   A  ?  198  1  
ATOM    1570  CG   .  PRO  A  199  ?   63.57700   16.70100  104.34200  1.000  24.08983  C   ?   A  ?  198  1  
ATOM    1571  CD   .  PRO  A  199  ?   64.47000   15.46400  104.17700  1.000  12.08078  C   ?   A  ?  198  1  
ATOM    1572  N    .  ASN  A  200  ?   62.26800   13.86300  101.59400  1.000  11.21084  N   ?   A  ?  199  1  
ATOM    1573  CA   .  ASN  A  200  ?   61.65700   13.30600  100.38300  1.000  12.74384  C   ?   A  ?  199  1  
ATOM    1574  C    .  ASN  A  200  ?   61.38900   11.80700  100.46400  1.000  12.17957  C   ?   A  ?  199  1  
ATOM    1575  O    .  ASN  A  200  ?   60.94900   11.22900   99.45800  1.000  13.41515  O   ?   A  ?  199  1  
ATOM    1576  CB   .  ASN  A  200  ?   62.54400   13.59000   99.17200  1.000  12.82249  C   ?   A  ?  199  1  
ATOM    1577  CG   .  ASN  A  200  ?   62.63300   15.08900   98.86300  1.000  20.10746  C   ?   A  ?  199  1  
ATOM    1578  OD1  .  ASN  A  200  ?   61.63800   15.82000   98.91700  1.000  23.03010  O   ?   A  ?  199  1  
ATOM    1579  ND2  .  ASN  A  200  ?   63.83100   15.55300   98.56200  1.000  19.31702  N   ?   A  ?  199  1  
ATOM    1580  N    .  ALA  A  201  ?   61.63900   11.13900  101.60000  1.000   9.41075  N   ?   A  ?  200  1  
ATOM    1581  CA   .  ALA  A  201  ?   61.54700    9.67900  101.64200  1.000   8.92719  C   ?   A  ?  200  1  
ATOM    1582  C    .  ALA  A  201  ?   60.19600    9.18000  101.11100  1.000  14.46605  C   ?   A  ?  200  1  
ATOM    1583  O    .  ALA  A  201  ?   60.15300    8.22000  100.32100  1.000  14.28330  O   ?   A  ?  200  1  
ATOM    1584  CB   .  ALA  A  201  ?   61.75000    9.19400  103.05400  1.000  10.46330  C   ?   A  ?  200  1  
ATOM    1585  N    .  ASN  A  202  ?   59.09800    9.82900  101.55100  1.000  11.11607  N   ?   A  ?  201  1  
ATOM    1586  CA   .  ASN  A  202  ?   57.75900    9.33000  101.23300  1.000  13.83530  C   ?   A  ?  201  1  
ATOM    1587  C    .  ASN  A  202  ?   57.39700    9.57400   99.78900  1.000  14.63665  C   ?   A  ?  201  1  
ATOM    1588  O    .  ASN  A  202  ?   56.43800    8.95700   99.31000  1.000  17.50818  O   ?   A  ?  201  1  
ATOM    1589  CB   .  ASN  A  202  ?   56.67400    9.97900  102.13200  1.000  16.74738  C   ?   A  ?  201  1  
ATOM    1590  CG   .  ASN  A  202  ?   56.60700   11.52300  102.00800  1.000  19.52808  C   ?   A  ?  201  1  
ATOM    1591  OD1  .  ASN  A  202  ?   57.54700   12.23200  102.36100  1.000  25.55491  O   ?   A  ?  201  1  
ATOM    1592  ND2  .  ASN  A  202  ?   55.49300   12.03000  101.50100  1.000  21.70087  N   ?   A  ?  201  1  
ATOM    1593  N    .  LYS  A  203  ?   58.14500   10.43000   99.09900  1.000   9.52354  N   ?   A  ?  202  1  
ATOM    1594  CA   .  LYS  A  203  ?   57.84900   10.81600   97.72800  1.000  10.28269  C   ?   A  ?  202  1  
ATOM    1595  C    .  LYS  A  203  ?   58.58000    9.97400   96.69000  1.000  10.62941  C   ?   A  ?  202  1  
ATOM    1596  O    .  LYS  A  203  ?   58.21500   10.04800   95.51600  1.000  10.25212  O   ?   A  ?  202  1  
ATOM    1597  CB   .  LYS  A  203  ?   58.23000   12.27700   97.48800  1.000  11.38542  C   ?   A  ?  202  1  
ATOM    1598  CG   .  LYS  A  203  ?   57.53200   13.24100   98.45500  1.000  20.47048  C   ?   A  ?  202  1  
ATOM    1599  CD   .  LYS  A  203  ?   57.99900   14.67200   98.19200  1.000  21.29931  C   ?   A  ?  202  1  
ATOM    1600  CE   .  LYS  A  203  ?   58.59500   15.31200   99.44700  1.000  43.04129  C   ?   A  ?  202  1  
ATOM    1601  NZ   .  LYS  A  203  ?   57.84200   15.00000  100.72200  1.000  52.25238  N   ?   A  ?  202  1  
ATOM    1602  N    .  ILE  A  204  ?   59.63500    9.24500   97.08400  1.000  10.35498  N   ?   A  ?  203  1  
ATOM    1603  CA   .  ILE  A  204  ?   60.43100    8.46100   96.12800  1.000   8.91098  C   ?   A  ?  203  1  
ATOM    1604  C    .  ILE  A  204  ?   59.59400    7.35500   95.50500  1.000   8.60495  C   ?   A  ?  203  1  
ATOM    1605  O    .  ILE  A  204  ?   59.05500    6.50200   96.22700  1.000  11.18507  O   ?   A  ?  203  1  
ATOM    1606  CB   .  ILE  A  204  ?   61.63700    7.83500   96.85000  1.000   8.15666  C   ?   A  ?  203  1  
ATOM    1607  CG1  .  ILE  A  204  ?   62.50400    8.94700   97.40400  1.000   8.91857  C   ?   A  ?  203  1  
ATOM    1608  CG2  .  ILE  A  204  ?   62.43700    6.98700   95.82400  1.000  10.63263  C   ?   A  ?  203  1  
ATOM    1609  CD1  .  ILE  A  204  ?   63.63300    8.43700   98.36300  1.000  12.05242  C   ?   A  ?  203  1  
ATOM    1610  N    .  GLU  A  205  ?   59.54000    7.32400   94.16300  1.000   8.61665  N   ?   A  ?  204  1  
ATOM    1611  CA   .  GLU  A  205  ?   58.78500    6.31300   93.44900  1.000   7.62817  C   ?   A  ?  204  1  
ATOM    1612  C    .  GLU  A  205  ?   59.66400    5.33000   92.70600  1.000   7.43865  C   ?   A  ?  204  1  
ATOM    1613  O    .  GLU  A  205  ?   59.30800    4.15200   92.62800  1.000   9.15176  O   ?   A  ?  204  1  
ATOM    1614  CB   .  GLU  A  205  ?   57.83700    6.98600   92.44300  1.000   6.90848  C   ?   A  ?  204  1  
ATOM    1615  CG   .  GLU  A  205  ?   56.80500    7.84100   93.14800  1.000  10.03426  C   ?   A  ?  204  1  
ATOM    1616  CD   .  GLU  A  205  ?   55.90900    8.66800   92.21000  1.000  11.12011  C   ?   A  ?  204  1  
ATOM    1617  OE1  .  GLU  A  205  ?   56.18300    8.84900   91.00900  1.000   8.96220  O   ?   A  ?  204  1  
ATOM    1618  OE2  .  GLU  A  205  ?   54.89500    9.18500   92.72600  1.000  10.16876  O   ?   A  ?  204  1  
ATOM    1619  N    .  VAL  A  206  ?   60.81900    5.78000   92.19800  1.000   8.89436  N   ?   A  ?  205  1  
ATOM    1620  CA   .  VAL  A  206  ?   61.73800    4.90200   91.45500  1.000   8.04682  C   ?   A  ?  205  1  
ATOM    1621  C    .  VAL  A  206  ?   63.16300    5.26600   91.84900  1.000   8.03232  C   ?   A  ?  205  1  
ATOM    1622  O    .  VAL  A  206  ?   63.49800    6.44600   91.92500  1.000   8.26349  O   ?   A  ?  205  1  
ATOM    1623  CB   .  VAL  A  206  ?   61.54400    5.07900   89.93600  1.000   9.48187  C   ?   A  ?  205  1  
ATOM    1624  CG1  .  VAL  A  206  ?   62.53900    4.23200   89.11100  1.000  10.97554  C   ?   A  ?  205  1  
ATOM    1625  CG2  .  VAL  A  206  ?   60.06500    4.68400   89.48300  1.000  10.46211  C   ?   A  ?  205  1  
ATOM    1626  N    .  VAL  A  207  ?   64.01800    4.25800   92.03800  1.000   7.90977  N   ?   A  ?  206  1  
ATOM    1627  CA   .  VAL  A  207  ?   65.45200    4.47800   92.24100  1.000   6.64033  C   ?   A  ?  206  1  
ATOM    1628  C    .  VAL  A  207  ?   66.17700    4.09000   90.95900  1.000   8.65448  C   ?   A  ?  206  1  
ATOM    1629  O    .  VAL  A  207  ?   66.00700    2.96200   90.44700  1.000   9.12605  O   ?   A  ?  206  1  
ATOM    1630  CB   .  VAL  A  207  ?   65.98800    3.63700   93.39700  1.000   9.51201  C   ?   A  ?  206  1  
ATOM    1631  CG1  .  VAL  A  207  ?   67.53400    3.83300   93.53300  1.000  10.39554  C   ?   A  ?  206  1  
ATOM    1632  CG2  .  VAL  A  207  ?   65.26800    3.92700   94.71600  1.000   9.97770  C   ?   A  ?  206  1  
ATOM    1633  N    .  ILE  A  208  ?   66.99200    5.02400   90.44000  1.000   7.26090  N   ?   A  ?  207  1  
ATOM    1634  CA   .  ILE  A  208  ?   67.79700    4.79500   89.23600  1.000   6.30753  C   ?   A  ?  207  1  
ATOM    1635  C    .  ILE  A  208  ?   69.26700    4.77800   89.63000  1.000   8.89024  C   ?   A  ?  207  1  
ATOM    1636  O    .  ILE  A  208  ?   69.74200    5.72200   90.26300  1.000   9.20662  O   ?   A  ?  207  1  
ATOM    1637  CB   .  ILE  A  208  ?   67.55700    5.88400   88.19000  1.000   9.14206  C   ?   A  ?  207  1  
ATOM    1638  CG1  .  ILE  A  208  ?   66.04800    5.92000   87.85400  1.000   8.68380  C   ?   A  ?  207  1  
ATOM    1639  CG2  .  ILE  A  208  ?   68.45800    5.58600   86.96100  1.000  10.25020  C   ?   A  ?  207  1  
ATOM    1640  CD1  .  ILE  A  208  ?   65.69100    7.11900   86.97300  1.000  10.39297  C   ?   A  ?  207  1  
ATOM    1641  N    .  ALA  A  209  ?   69.99600    3.70500   89.29200  1.000   7.27197  N   ?   A  ?  208  1  
ATOM    1642  CA   .  ALA  A  209  ?   71.43800    3.68500   89.59200  1.000   7.66132  C   ?   A  ?  208  1  
ATOM    1643  C    .  ALA  A  209  ?   72.27600    3.50600   88.31900  1.000   7.89841  C   ?   A  ?  208  1  
ATOM    1644  O    .  ALA  A  209  ?   71.88600    2.76700   87.40900  1.000   8.99916  O   ?   A  ?  208  1  
ATOM    1645  CB   .  ALA  A  209  ?   71.78700    2.57000   90.60200  1.000   7.92487  C   ?   A  ?  208  1  
ATOM    1646  N    .  ASN  A  210  ?   73.41600    4.20500   88.23900  1.000   7.70614  N   ?   A  ?  209  1  
ATOM    1647  CA   .  ASN  A  210  ?   74.26300    4.05200   87.06100  1.000   8.76052  C   ?   A  ?  209  1  
ATOM    1648  C    .  ASN  A  210  ?   74.90600    2.68000   86.98400  1.000   8.72958  C   ?   A  ?  209  1  
ATOM    1649  O    .  ASN  A  210  ?   75.43700    2.33600   85.92200  1.000   9.64702  O   ?   A  ?  209  1  
ATOM    1650  CB   .  ASN  A  210  ?   75.42200    5.05300   87.05400  1.000   8.15405  C   ?   A  ?  209  1  
ATOM    1651  CG   .  ASN  A  210  ?   75.06000    6.52300   86.74400  1.000  10.26690  C   ?   A  ?  209  1  
ATOM    1652  OD1  .  ASN  A  210  ?   75.97100    7.31500   86.89900  1.000   9.69957  O   ?   A  ?  209  1  
ATOM    1653  ND2  .  ASN  A  210  ?   73.82300    6.88800   86.33000  1.000   9.56341  N   ?   A  ?  209  1  
ATOM    1654  N    .  ASN  A  211  ?   74.96100    1.91500   88.07800  1.000   7.85228  N   ?   A  ?  210  1  
ATOM    1655  CA   .  ASN  A  211  ?   75.47200    0.54200   87.94500  1.000   8.41889  C   ?   A  ?  210  1  
ATOM    1656  C    .  ASN  A  211  ?   74.80900   -0.36200   88.97100  1.000   9.73128  C   ?   A  ?  210  1  
ATOM    1657  O    .  ASN  A  211  ?   74.08900    0.08000   89.88800  1.000   9.93904  O   ?   A  ?  210  1  
ATOM    1658  CB   .  ASN  A  211  ?   77.02300    0.48700   87.98000  1.000   7.78489  C   ?   A  ?  210  1  
ATOM    1659  CG   .  ASN  A  211  ?   77.62000    0.57900   89.38000  1.000   8.92652  C   ?   A  ?  210  1  
ATOM    1660  OD1  .  ASN  A  211  ?   76.93800    0.83700   90.38200  1.000   8.84550  O   ?   A  ?  210  1  
ATOM    1661  ND2  .  ASN  A  211  ?   78.96100    0.40000   89.45500  1.000  11.79980  N   ?   A  ?  210  1  
ATOM    1662  N    .  ASP  A  212  ?   75.00100   -1.66300   88.76000  1.000   9.93869  N   ?   A  ?  211  1  
ATOM    1663  CA   .  ASP  A  212  ?   74.35200   -2.64400   89.64000  1.000   7.90211  C   ?   A  ?  211  1  
ATOM    1664  C    .  ASP  A  212  ?   74.91400   -2.62900   91.05000  1.000  10.23751  C   ?   A  ?  211  1  
ATOM    1665  O    .  ASP  A  212  ?   74.17400   -2.92200   91.98300  1.000   8.91697  O   ?   A  ?  211  1  
ATOM    1666  CB   .  ASP  A  212  ?   74.49600   -4.07000   89.09400  1.000  13.08250  C   ?   A  ?  211  1  
ATOM    1667  CG   .  ASP  A  212  ?   73.57300   -4.35500   87.94300  1.000  14.04913  C   ?   A  ?  211  1  
ATOM    1668  OD1  .  ASP  A  212  ?   72.62800   -3.59800   87.64800  1.000  13.35203  O   ?   A  ?  211  1  
ATOM    1669  OD2  .  ASP  A  212  ?   73.80000   -5.40200   87.32800  1.000  12.42043  O   ?   A  ?  211  1  
ATOM    1670  N    .  ALA  A  213  ?   76.22400   -2.37800   91.20700  1.000   8.67962  N   ?   A  ?  212  1  
ATOM    1671  CA   .  ALA  A  213  ?   76.77400   -2.33700   92.55900  1.000   7.96325  C   ?   A  ?  212  1  
ATOM    1672  C    .  ALA  A  213  ?   75.99300   -1.33000   93.39700  1.000  10.36195  C   ?   A  ?  212  1  
ATOM    1673  O    .  ALA  A  213  ?   75.57700   -1.62500   94.53800  1.000   9.83100  O   ?   A  ?  212  1  
ATOM    1674  CB   .  ALA  A  213  ?   78.26900   -1.98300   92.50300  1.000  10.00755  C   ?   A  ?  212  1  
ATOM    1675  N    .  MET  A  214  ?   75.72600   -0.16800   92.81600  1.000   7.48719  N   ?   A  ?  213  1  
ATOM    1676  CA   .  MET  A  214  ?   74.99300    0.84600   93.56400  1.000   7.04713  C   ?   A  ?  213  1  
ATOM    1677  C    .  MET  A  214  ?   73.52600    0.47600   93.70700  1.000   9.19171  C   ?   A  ?  213  1  
ATOM    1678  O    .  MET  A  214  ?   72.92700    0.71000   94.76400  1.000   8.64888  O   ?   A  ?  213  1  
ATOM    1679  CB   .  MET  A  214  ?   75.17000    2.20900   92.89300  1.000   8.85962  C   ?   A  ?  213  1  
ATOM    1680  CG   .  MET  A  214  ?   76.60600    2.73200   93.05000  1.000  10.36589  C   ?   A  ?  213  1  
ATOM    1681  SD   .  MET  A  214  ?   76.85300    4.39700   92.42700  1.000   9.03916  S   ?   A  ?  213  1  
ATOM    1682  CE   .  MET  A  214  ?   76.38800    4.16300   90.68500  1.000   9.76002  C   ?   A  ?  213  1  
ATOM    1683  N    .  ALA  A  215  ?   72.91900   -0.05800   92.65200  1.000   7.13263  N   ?   A  ?  214  1  
ATOM    1684  CA   .  ALA  A  215  ?   71.53800   -0.53200   92.77800  1.000   8.96801  C   ?   A  ?  214  1  
ATOM    1685  C    .  ALA  A  215  ?   71.38400   -1.50900   93.93200  1.000  11.34319  C   ?   A  ?  214  1  
ATOM    1686  O    .  ALA  A  215  ?   70.38900   -1.45900   94.67700  1.000   9.91412  O   ?   A  ?  214  1  
ATOM    1687  CB   .  ALA  A  215  ?   71.10100   -1.20300   91.46900  1.000   7.60534  C   ?   A  ?  214  1  
ATOM    1688  N    A  MET  A  216  ?   72.33800   -2.43600   94.08600  0.660   9.12630  N   ?   A  ?  215  1  
ATOM    1689  CA   A  MET  A  216  ?   72.21400   -3.42800   95.14600  0.660  11.45101  C   ?   A  ?  215  1  
ATOM    1690  C    A  MET  A  216  ?   72.32300   -2.79400   96.52300  0.660  10.68677  C   ?   A  ?  215  1  
ATOM    1691  O    A  MET  A  216  ?   71.65200   -3.25000   97.44700  0.660  11.84539  O   ?   A  ?  215  1  
ATOM    1692  CB   A  MET  A  216  ?   73.25900   -4.54100   94.98100  0.660  13.65902  C   ?   A  ?  215  1  
ATOM    1693  CG   A  MET  A  216  ?   72.94700   -5.42100   93.79700  0.660  12.94882  C   ?   A  ?  215  1  
ATOM    1694  SD   A  MET  A  216  ?   74.09100   -6.82300   93.62700  0.660  18.46592  S   ?   A  ?  215  1  
ATOM    1695  CE   A  MET  A  216  ?   75.69200   -6.01300   93.69600  0.660  17.60043  C   ?   A  ?  215  1  
ATOM    1696  N    B  MET  A  216  ?   72.35000   -2.42300   94.07400  0.340   9.18448  N   ?   A  ?  215  1  
ATOM    1697  CA   B  MET  A  216  ?   72.30200   -3.43000   95.12700  0.340  11.49607  C   ?   A  ?  215  1  
ATOM    1698  C    B  MET  A  216  ?   72.32200   -2.78700   96.50500  0.340  10.44695  C   ?   A  ?  215  1  
ATOM    1699  O    B  MET  A  216  ?   71.60600   -3.22900   97.40800  0.340  11.71602  O   ?   A  ?  215  1  
ATOM    1700  CB   B  MET  A  216  ?   73.47400   -4.40600   94.96000  0.340  12.93927  C   ?   A  ?  215  1  
ATOM    1701  CG   B  MET  A  216  ?   73.36500   -5.25500   93.69300  0.340  13.03086  C   ?   A  ?  215  1  
ATOM    1702  SD   B  MET  A  216  ?   74.90100   -6.09700   93.18200  0.340  13.82138  S   ?   A  ?  215  1  
ATOM    1703  CE   B  MET  A  216  ?   75.51300   -6.62800   94.77100  0.340  17.97599  C   ?   A  ?  215  1  
ATOM    1704  N    .  GLY  A  217  ?   73.12300   -1.73400   96.67800  1.000   9.95292  N   ?   A  ?  216  1  
ATOM    1705  CA   .  GLY  A  217  ?   73.10800   -1.00500   97.94100  1.000  11.34231  C   ?   A  ?  216  1  
ATOM    1706  C    .  GLY  A  217  ?   71.76000   -0.35400   98.20400  1.000  10.88551  C   ?   A  ?  216  1  
ATOM    1707  O    .  GLY  A  217  ?   71.27400   -0.34700   99.33300  1.000  10.50962  O   ?   A  ?  216  1  
ATOM    1708  N    .  ALA  A  218  ?   71.14800    0.23400   97.16600  1.000   8.75449  N   ?   A  ?  217  1  
ATOM    1709  CA   .  ALA  A  218  ?   69.82700    0.84400   97.37200  1.000   7.60215  C   ?   A  ?  217  1  
ATOM    1710  C    .  ALA  A  218  ?   68.80200   -0.20000   97.75500  1.000  11.10900  C   ?   A  ?  217  1  
ATOM    1711  O    .  ALA  A  218  ?   67.94800    0.06500   98.60200  1.000  10.52527  O   ?   A  ?  217  1  
ATOM    1712  CB   .  ALA  A  218  ?   69.35300    1.54600   96.09600  1.000   8.73535  C   ?   A  ?  217  1  
ATOM    1713  N    .  VAL  A  219  ?   68.88100   -1.39700   97.13900  1.000   9.70797  N   ?   A  ?  218  1  
ATOM    1714  CA   .  VAL  A  219  ?   67.94700   -2.48900   97.47400  1.000  12.40602  C   ?   A  ?  218  1  
ATOM    1715  C    .  VAL  A  219  ?   68.05900   -2.81400   98.95600  1.000  12.97587  C   ?   A  ?  218  1  
ATOM    1716  O    .  VAL  A  219  ?   67.04600   -2.99900   99.64600  1.000  12.63826  O   ?   A  ?  218  1  
ATOM    1717  CB   .  VAL  A  219  ?   68.24500   -3.72600   96.59500  1.000  11.56984  C   ?   A  ?  218  1  
ATOM    1718  CG1  .  VAL  A  219  ?   67.52800   -4.98100   97.20200  1.000  12.31309  C   ?   A  ?  218  1  
ATOM    1719  CG2  .  VAL  A  219  ?   67.76100   -3.50100   95.16300  1.000  13.21464  C   ?   A  ?  218  1  
ATOM    1720  N    .  GLU  A  220  ?   69.29000   -2.83300   99.48300  1.000  13.34725  N   ?   A  ?  219  1  
ATOM    1721  CA   .  GLU  A  220  ?   69.48300   -3.16100  100.89100  1.000  13.56164  C   ?   A  ?  219  1  
ATOM    1722  C    .  GLU  A  220  ?   68.90600   -2.07700  101.79100  1.000  13.44721  C   ?   A  ?  219  1  
ATOM    1723  O    .  GLU  A  220  ?   68.29800   -2.38200  102.82700  1.000  15.28185  O   ?   A  ?  219  1  
ATOM    1724  CB   .  GLU  A  220  ?   70.95600   -3.33300  101.19800  1.000  15.74262  C   ?   A  ?  219  1  
ATOM    1725  CG   .  GLU  A  220  ?   71.65900   -4.59100  100.66900  1.000  19.31752  C   ?   A  ?  219  1  
ATOM    1726  CD   .  GLU  A  220  ?   73.12300   -4.59700  101.22600  1.000  49.05916  C   ?   A  ?  219  1  
ATOM    1727  OE1  .  GLU  A  220  ?   73.32200   -4.74400  102.46200  1.000  42.30997  O   ?   A  ?  219  1  
ATOM    1728  OE2  .  GLU  A  220  ?   74.07800   -4.37300  100.45300  1.000  42.35642  O   ?   A  ?  219  1  
ATOM    1729  N    .  ALA  A  221  ?   69.11400   -0.81700  101.44000  1.000   9.66231  N   ?   A  ?  220  1  
ATOM    1730  CA   .  ALA  A  221  ?   68.54100    0.26100  102.24800  1.000  10.25328  C   ?   A  ?  220  1  
ATOM    1731  C    .  ALA  A  221  ?   67.01600    0.22300  102.22900  1.000  13.83253  C   ?   A  ?  220  1  
ATOM    1732  O    .  ALA  A  221  ?   66.36000    0.40000  103.26800  1.000  12.19659  O   ?   A  ?  220  1  
ATOM    1733  CB   .  ALA  A  221  ?   69.06900    1.63000  101.74800  1.000  11.39467  C   ?   A  ?  220  1  
ATOM    1734  N    .  LEU  A  222  ?   66.42400   -0.04300  101.07400  1.000  10.37510  N   ?   A  ?  221  1  
ATOM    1735  CA   .  LEU  A  222  ?   64.97300   -0.11300  100.98800  1.000   9.46174  C   ?   A  ?  221  1  
ATOM    1736  C    .  LEU  A  222  ?   64.43400   -1.22900  101.84800  1.000  12.72089  C   ?   A  ?  221  1  
ATOM    1737  O    .  LEU  A  222  ?   63.41600   -1.04600  102.54100  1.000  14.09547  O   ?   A  ?  221  1  
ATOM    1738  CB   .  LEU  A  222  ?   64.53700   -0.29200   99.52600  1.000  11.37858  C   ?   A  ?  221  1  
ATOM    1739  CG   .  LEU  A  222  ?   64.65200    0.98400   98.66400  1.000  11.30510  C   ?   A  ?  221  1  
ATOM    1740  CD1  .  LEU  A  222  ?   64.58700    0.60400   97.18400  1.000  12.04458  C   ?   A  ?  221  1  
ATOM    1741  CD2  .  LEU  A  222  ?   63.56100    2.02000   99.00500  1.000  11.29747  C   ?   A  ?  221  1  
ATOM    1742  N    .  LYS  A  223  ?   65.10100   -2.38900  101.82900  1.000  13.46238  N   ?   A  ?  222  1  
ATOM    1743  CA   .  LYS  A  223  ?   64.67300   -3.50400  102.68900  1.000  13.50301  C   ?   A  ?  222  1  
ATOM    1744  C    .  LYS  A  223  ?   64.71400   -3.11000  104.16800  1.000  20.21598  C   ?   A  ?  222  1  
ATOM    1745  O    .  LYS  A  223  ?   63.78500   -3.41800  104.94000  1.000  20.43753  O   ?   A  ?  222  1  
ATOM    1746  CB   .  LYS  A  223  ?   65.55500   -4.73000  102.43300  1.000  17.61157  C   ?   A  ?  222  1  
ATOM    1747  CG   .  LYS  A  223  ?   65.47600   -5.80700  103.54600  1.000  27.37539  C   ?   A  ?  222  1  
ATOM    1748  CD   .  LYS  A  223  ?   66.08100   -7.14500  103.08900  1.000  37.78485  C   ?   A  ?  222  1  
ATOM    1749  CE   .  LYS  A  223  ?   67.56100   -7.01700  102.73600  1.000  61.19544  C   ?   A  ?  222  1  
ATOM    1750  NZ   .  LYS  A  223  ?   68.14500   -8.27600  102.19200  1.000  71.07583  N   ?   A  ?  222  1  
ATOM    1751  N    .  ALA  A  224  ?   65.75000   -2.40000  104.57300  1.000  17.79956  N   ?   A  ?  223  1  
ATOM    1752  CA   .  ALA  A  224  ?   65.84700   -1.97500  105.96400  1.000  18.00979  C   ?   A  ?  223  1  
ATOM    1753  C    .  ALA  A  224  ?   64.74600   -1.00600  106.37800  1.000  17.39966  C   ?   A  ?  223  1  
ATOM    1754  O    .  ALA  A  224  ?   64.41100   -0.96800  107.56200  1.000  23.70783  O   ?   A  ?  223  1  
ATOM    1755  CB   .  ALA  A  224  ?   67.23200   -1.37300  106.20200  1.000  14.76221  C   ?   A  ?  223  1  
ATOM    1756  N    .  HIS  A  225  ?   64.14200   -0.25800  105.45200  1.000  15.23074  N   ?   A  ?  224  1  
ATOM    1757  CA   .  HIS  A  225  ?   63.08100    0.69500  105.72400  1.000  16.43555  C   ?   A  ?  224  1  
ATOM    1758  C    .  HIS  A  225  ?   61.69700    0.14300  105.38800  1.000  13.18102  C   ?   A  ?  224  1  
ATOM    1759  O    .  HIS  A  225  ?   60.73100    0.90400  105.36600  1.000  15.46461  O   ?   A  ?  224  1  
ATOM    1760  CB   .  HIS  A  225  ?   63.30100    1.98400  104.93200  1.000  13.81563  C   ?   A  ?  224  1  
ATOM    1761  CG   .  HIS  A  225  ?   64.39300    2.84600  105.46800  1.000  16.56182  C   ?   A  ?  224  1  
ATOM    1762  ND1  .  HIS  A  225  ?   64.14000    3.94900  106.25700  1.000  17.05066  N   ?   A  ?  224  1  
ATOM    1763  CD2  .  HIS  A  225  ?   65.74200    2.74900  105.36200  1.000  13.29978  C   ?   A  ?  224  1  
ATOM    1764  CE1  .  HIS  A  225  ?   65.29200    4.50800  106.60000  1.000  19.06136  C   ?   A  ?  224  1  
ATOM    1765  NE2  .  HIS  A  225  ?   66.28100    3.80400  106.06900  1.000  16.46712  N   ?   A  ?  224  1  
ATOM    1766  N    .  ASN  A  226  ?   61.60600   -1.15100  105.07400  1.000  17.00242  N   ?   A  ?  225  1  
ATOM    1767  CA   .  ASN  A  226  ?   60.34200   -1.79200  104.73800  1.000  15.22549  C   ?   A  ?  225  1  
ATOM    1768  C    .  ASN  A  226  ?   59.68200   -1.10300  103.56000  1.000  17.80545  C   ?   A  ?  225  1  
ATOM    1769  O    .  ASN  A  226  ?   58.46900   -0.86000  103.54000  1.000  19.85123  O   ?   A  ?  225  1  
ATOM    1770  CB   .  ASN  A  226  ?   59.40900   -1.84200  105.94600  1.000  19.04414  C   ?   A  ?  225  1  
ATOM    1771  CG   .  ASN  A  226  ?   60.06100   -2.52900  107.10900  1.000  30.26754  C   ?   A  ?  225  1  
ATOM    1772  OD1  .  ASN  A  226  ?   60.59800   -3.62500  106.96300  1.000  38.75598  O   ?   A  ?  225  1  
ATOM    1773  ND2  .  ASN  A  226  ?   60.07000   -1.87000  108.26700  1.000  48.83554  N   ?   A  ?  225  1  
ATOM    1774  N    .  LYS  A  227  ?   60.52300   -0.76400  102.55500  1.000  13.62618  N   ?   A  ?  226  1  
ATOM    1775  CA   .  LYS  A  227  ?   60.09200   -0.10300  101.34000  1.000  15.90521  C   ?   A  ?  226  1  
ATOM    1776  C    .  LYS  A  227  ?   60.55700   -0.90700  100.12300  1.000  15.20456  C   ?   A  ?  226  1  
ATOM    1777  O    .  LYS  A  227  ?   60.88000   -0.32300   99.07500  1.000  15.63927  O   ?   A  ?  226  1  
ATOM    1778  CB   .  LYS  A  227  ?   60.62800    1.33600  101.28000  1.000  17.73634  C   ?   A  ?  226  1  
ATOM    1779  CG   .  LYS  A  227  ?   60.02800    2.35400  102.29100  1.000  21.61116  C   ?   A  ?  226  1  
ATOM    1780  CD   .  LYS  A  227  ?   58.60200    2.78700  101.94100  1.000  36.61687  C   ?   A  ?  226  1  
ATOM    1781  CE   .  LYS  A  227  ?   58.56100    3.63900  100.66800  1.000  45.77891  C   ?   A  ?  226  1  
ATOM    1782  NZ   .  LYS  A  227  ?   57.26400    4.41700  100.45500  1.000  36.10440  N   ?   A  ?  226  1  
ATOM    1783  N    .  SER  A  228  ?   60.57900   -2.23500  100.23100  1.000  17.67985  N   ?   A  ?  227  1  
ATOM    1784  CA   .  SER  A  228  ?   61.00800   -3.04600   99.09200  1.000  16.92357  C   ?   A  ?  227  1  
ATOM    1785  C    .  SER  A  228  ?   60.03500   -3.00800   97.91800  1.000  14.33594  C   ?   A  ?  227  1  
ATOM    1786  O    .  SER  A  228  ?   60.38900   -3.51800   96.84500  1.000  19.47875  O   ?   A  ?  227  1  
ATOM    1787  CB   .  SER  A  228  ?   61.22600   -4.48100   99.53400  1.000  24.82513  C   ?   A  ?  227  1  
ATOM    1788  OG   .  SER  A  228  ?   62.30500   -4.55800  100.45200  1.000  32.56140  O   ?   A  ?  227  1  
ATOM    1789  N    .  SER  A  229  ?   58.86600   -2.37900   98.07300  1.000  16.51712  N   ?   A  ?  228  1  
ATOM    1790  CA   .  SER  A  229  ?   57.91100   -2.15800   96.98700  1.000  15.04416  C   ?   A  ?  228  1  
ATOM    1791  C    .  SER  A  229  ?   58.38200   -1.09300   96.01000  1.000  13.99135  C   ?   A  ?  228  1  
ATOM    1792  O    .  SER  A  229  ?   57.79500   -0.96200   94.93600  1.000  15.05458  O   ?   A  ?  228  1  
ATOM    1793  CB   .  SER  A  229  ?   56.54600   -1.75300   97.58800  1.000  17.86722  C   ?   A  ?  228  1  
ATOM    1794  OG   .  SER  A  229  ?   56.72800   -0.69800   98.56400  1.000  27.92156  O   ?   A  ?  228  1  
ATOM    1795  N    .  ILE  A  230  ?   59.40800   -0.31600   96.37800  1.000  12.20539  N   ?   A  ?  229  1  
ATOM    1796  CA   .  ILE  A  230  ?   59.96100    0.73200   95.51200  1.000  11.47664  C   ?   A  ?  229  1  
ATOM    1797  C    .  ILE  A  230  ?   60.90000    0.07600   94.50600  1.000  12.00196  C   ?   A  ?  229  1  
ATOM    1798  O    .  ILE  A  230  ?   61.86800   -0.56300   94.92500  1.000  12.46026  O   ?   A  ?  229  1  
ATOM    1799  CB   .  ILE  A  230  ?   60.72700    1.77900   96.33600  1.000  10.03756  C   ?   A  ?  229  1  
ATOM    1800  CG1  .  ILE  A  230  ?   59.80300    2.41800   97.39400  1.000  14.62629  C   ?   A  ?  229  1  
ATOM    1801  CG2  .  ILE  A  230  ?   61.35200    2.84000   95.40100  1.000  11.63287  C   ?   A  ?  229  1  
ATOM    1802  CD1  .  ILE  A  230  ?   58.63200    3.15700   96.79300  1.000  16.17158  C   ?   A  ?  229  1  
ATOM    1803  N    .  PRO  A  231  ?   60.67800    0.21400   93.20600  1.000  10.80021  N   ?   A  ?  230  1  
ATOM    1804  CA   .  PRO  A  231  ?   61.55600   -0.47400   92.23100  1.000   9.28070  C   ?   A  ?  230  1  
ATOM    1805  C    .  PRO  A  231  ?   62.90800    0.22600   92.07000  1.000   9.63571  C   ?   A  ?  230  1  
ATOM    1806  O    .  PRO  A  231  ?   63.01800    1.45300   92.17200  1.000  10.52987  O   ?   A  ?  230  1  
ATOM    1807  CB   .  PRO  A  231  ?   60.76900   -0.36100   90.93000  1.000  10.70526  C   ?   A  ?  230  1  
ATOM    1808  CG   .  PRO  A  231  ?   59.95900    0.94100   91.08500  1.000  11.13464  C   ?   A  ?  230  1  
ATOM    1809  CD   .  PRO  A  231  ?   59.56500    0.94800   92.56800  1.000  12.30092  C   ?   A  ?  230  1  
ATOM    1810  N    .  VAL  A  232  ?   63.92800   -0.60000   91.79400  1.000   9.29429  N   ?   A  ?  231  1  
ATOM    1811  CA   .  VAL  A  232  ?   65.30100   -0.14800   91.56900  1.000   7.39970  C   ?   A  ?  231  1  
ATOM    1812  C    .  VAL  A  232  ?   65.76200   -0.62300   90.19900  1.000   8.74558  C   ?   A  ?  231  1  
ATOM    1813  O    .  VAL  A  232  ?   65.46900   -1.74800   89.78900  1.000  11.77474  O   ?   A  ?  231  1  
ATOM    1814  CB   .  VAL  A  232  ?   66.22300   -0.71900   92.65500  1.000   8.33058  C   ?   A  ?  231  1  
ATOM    1815  CG1  .  VAL  A  232  ?   67.65000   -0.22100   92.42800  1.000  10.20752  C   ?   A  ?  231  1  
ATOM    1816  CG2  .  VAL  A  232  ?   65.72700   -0.32100   94.08300  1.000  11.21727  C   ?   A  ?  231  1  
ATOM    1817  N    .  PHE  A  233  ?   66.46000    0.24700   89.48000  1.000   7.79140  N   ?   A  ?  232  1  
ATOM    1818  CA   .  PHE  A  233  ?   67.01900   -0.10300   88.17000  1.000   7.77823  C   ?   A  ?  232  1  
ATOM    1819  C    .  PHE  A  233  ?   68.52800    0.10100   88.17500  1.000   8.75501  C   ?   A  ?  232  1  
ATOM    1820  O    .  PHE  A  233  ?   69.03100    1.05200   88.76900  1.000   9.48551  O   ?   A  ?  232  1  
ATOM    1821  CB   .  PHE  A  233  ?   66.40400    0.74700   87.07900  1.000   7.49015  C   ?   A  ?  232  1  
ATOM    1822  CG   .  PHE  A  233  ?   64.93600    0.46700   86.85800  1.000  11.03866  C   ?   A  ?  232  1  
ATOM    1823  CD1  .  PHE  A  233  ?   63.96600    1.06700   87.66500  1.000   8.79554  C   ?   A  ?  232  1  
ATOM    1824  CD2  .  PHE  A  233  ?   64.53900   -0.42500   85.87300  1.000  13.29619  C   ?   A  ?  232  1  
ATOM    1825  CE1  .  PHE  A  233  ?   62.62000    0.78800   87.48000  1.000  12.54758  C   ?   A  ?  232  1  
ATOM    1826  CE2  .  PHE  A  233  ?   63.16900   -0.68600   85.65000  1.000  13.60416  C   ?   A  ?  232  1  
ATOM    1827  CZ   .  PHE  A  233  ?   62.21400   -0.09500   86.48700  1.000  12.30126  C   ?   A  ?  232  1  
ATOM    1828  N    .  GLY  A  234  ?   69.25300   -0.83400   87.52900  1.000   9.32557  N   ?   A  ?  233  1  
ATOM    1829  CA   .  GLY  A  234  ?   70.71700   -0.77300   87.48300  1.000   9.01753  C   ?   A  ?  233  1  
ATOM    1830  C    .  GLY  A  234  ?   71.25400   -0.88300   86.07400  1.000  12.19893  C   ?   A  ?  233  1  
ATOM    1831  O    .  GLY  A  234  ?   70.50600   -0.80400   85.09500  1.000  10.23333  O   ?   A  ?  233  1  
ATOM    1832  N    .  VAL  A  235  ?   72.57500   -0.99700   85.99500  1.000   9.39004  N   ?   A  ?  234  1  
ATOM    1833  CA   .  VAL  A  235  ?   73.29900   -1.30800   84.75500  1.000   9.74431  C   ?   A  ?  234  1  
ATOM    1834  C    .  VAL  A  235  ?   74.43400   -2.25200   85.09800  1.000  10.39867  C   ?   A  ?  234  1  
ATOM    1835  O    .  VAL  A  235  ?   75.17500   -2.00300   86.05600  1.000  10.15322  O   ?   A  ?  234  1  
ATOM    1836  CB   .  VAL  A  235  ?   73.89300   -0.06500   84.06300  1.000  10.09566  C   ?   A  ?  234  1  
ATOM    1837  CG1  .  VAL  A  235  ?   74.73600   -0.52800   82.87100  1.000  10.22031  C   ?   A  ?  234  1  
ATOM    1838  CG2  .  VAL  A  235  ?   72.80300    0.90600   83.62200  1.000  10.18850  C   ?   A  ?  234  1  
ATOM    1839  N    .  ASP  A  236  ?   74.53500   -3.35000   84.33500  1.000  11.11573  N   ?   A  ?  235  1  
ATOM    1840  CA   .  ASP  A  236  ?   75.69400   -4.26100   84.19500  1.000  11.39215  C   ?   A  ?  235  1  
ATOM    1841  C    .  ASP  A  236  ?   75.20500   -5.68200   83.98900  1.000  10.34648  C   ?   A  ?  235  1  
ATOM    1842  O    .  ASP  A  236  ?   75.85700   -6.44800   83.27200  1.000  12.27534  O   ?   A  ?  235  1  
ATOM    1843  CB   .  ASP  A  236  ?   76.69600   -4.26200   85.37300  1.000  11.89039  C   ?   A  ?  235  1  
ATOM    1844  CG   .  ASP  A  236  ?   77.66300   -3.10300   85.31200  1.000   8.53280  C   ?   A  ?  235  1  
ATOM    1845  OD1  .  ASP  A  236  ?   77.85400   -2.45700   84.24500  1.000  11.27815  O   ?   A  ?  235  1  
ATOM    1846  OD2  .  ASP  A  236  ?   78.24200   -2.77300   86.37800  1.000  11.39991  O   ?   A  ?  235  1  
ATOM    1847  N    .  ALA  A  237  ?   74.09400   -6.05400   84.62500  1.000  11.31925  N   ?   A  ?  236  1  
ATOM    1848  CA   .  ALA  A  237  ?   73.64200   -7.43600   84.75500  1.000  14.23770  C   ?   A  ?  236  1  
ATOM    1849  C    .  ALA  A  237  ?   74.74300   -8.31900   85.33400  1.000  15.58938  C   ?   A  ?  236  1  
ATOM    1850  O    .  ALA  A  237  ?   75.06300   -9.39700   84.80900  1.000  19.64201  O   ?   A  ?  236  1  
ATOM    1851  CB   .  ALA  A  237  ?   73.12200   -7.98300   83.41300  1.000  13.54213  C   ?   A  ?  236  1  
ATOM    1852  N    .  LEU  A  238  ?   75.26800   -7.89400   86.48600  1.000  12.41244  N   ?   A  ?  237  1  
ATOM    1853  CA   .  LEU  A  238  ?   76.20500   -8.72100   87.21700  1.000  14.88591  C   ?   A  ?  237  1  
ATOM    1854  C    .  LEU  A  238  ?   75.52500  -10.03900   87.55500  1.000  17.27537  C   ?   A  ?  237  1  
ATOM    1855  O    .  LEU  A  238  ?   74.32300  -10.07200   87.79600  1.000  16.54626  O   ?   A  ?  237  1  
ATOM    1856  CB   .  LEU  A  238  ?   76.64700   -8.06000   88.52800  1.000  13.97590  C   ?   A  ?  237  1  
ATOM    1857  CG   .  LEU  A  238  ?   77.29100   -6.66900   88.49600  1.000  10.55522  C   ?   A  ?  237  1  
ATOM    1858  CD1  .  LEU  A  238  ?   77.39700   -6.18600   89.91800  1.000  12.79541  C   ?   A  ?  237  1  
ATOM    1859  CD2  .  LEU  A  238  ?   78.68400   -6.70700   87.83700  1.000  16.08951  C   ?   A  ?  237  1  
ATOM    1860  N    .  PRO  A  239  ?   76.27800  -11.13800   87.61000  1.000  21.09165  N   ?   A  ?  238  1  
ATOM    1861  CA   .  PRO  A  239  ?   75.66400  -12.39600   88.05300  1.000  26.72467  C   ?   A  ?  238  1  
ATOM    1862  C    .  PRO  A  239  ?   74.84400  -12.23700   89.32400  1.000  28.09275  C   ?   A  ?  238  1  
ATOM    1863  O    .  PRO  A  239  ?   73.71200  -12.72100   89.37700  1.000  29.75083  O   ?   A  ?  238  1  
ATOM    1864  CB   .  PRO  A  239  ?   76.87700  -13.31700   88.24700  1.000  21.20701  C   ?   A  ?  238  1  
ATOM    1865  CG   .  PRO  A  239  ?   77.93900  -12.76100   87.35800  1.000  32.80899  C   ?   A  ?  238  1  
ATOM    1866  CD   .  PRO  A  239  ?   77.72600  -11.24800   87.38500  1.000  22.24888  C   ?   A  ?  238  1  
ATOM    1867  N    .  GLU  A  240  ?   75.34400  -11.50100   90.32900  1.000  23.45049  N   ?   A  ?  239  1  
ATOM    1868  CA   .  GLU  A  240  ?   74.56700  -11.31300   91.55700  1.000  27.32735  C   ?   A  ?  239  1  
ATOM    1869  C    .  GLU  A  240  ?   73.31900  -10.46200   91.34000  1.000  32.04597  C   ?   A  ?  239  1  
ATOM    1870  O    .  GLU  A  240  ?   72.32100  -10.63800   92.04600  1.000  31.40713  O   ?   A  ?  239  1  
ATOM    1871  CB   .  GLU  A  240  ?   75.43900  -10.67800   92.64600  1.000  41.90571  C   ?   A  ?  239  1  
ATOM    1872  CG   .  GLU  A  240  ?   76.35600  -11.65500   93.35900  1.000  56.43178  C   ?   A  ?  239  1  
ATOM    1873  CD   .  GLU  A  240  ?   77.54400  -12.09200   92.50900  1.000  83.84697  C   ?   A  ?  239  1  
ATOM    1874  OE1  .  GLU  A  240  ?   78.34600  -11.22000   92.10400  1.000  82.18160  O   ?   A  ?  239  1  
ATOM    1875  OE2  .  GLU  A  240  ?   77.67400  -13.31000   92.24300  1.000  86.20597  O   ?   A  ?  239  1  
ATOM    1876  N    .  ALA  A  241  ?   73.33700   -9.54200   90.37600  1.000  21.68635  N   ?   A  ?  240  1  
ATOM    1877  CA   .  ALA  A  241  ?   72.15500   -8.71200   90.15200  1.000  18.36855  C   ?   A  ?  240  1  
ATOM    1878  C    .  ALA  A  241  ?   71.04300   -9.49900   89.45600  1.000  23.49715  C   ?   A  ?  240  1  
ATOM    1879  O    .  ALA  A  241  ?   69.85400   -9.24600   89.68600  1.000  20.83290  O   ?   A  ?  240  1  
ATOM    1880  CB   .  ALA  A  241  ?   72.54100   -7.47600   89.32900  1.000  20.54061  C   ?   A  ?  240  1  
ATOM    1881  N    .  LEU  A  242  ?   71.41300  -10.45600   88.60400  1.000  25.31401  N   ?   A  ?  241  1  
ATOM    1882  CA   .  LEU  A  242  ?   70.41200  -11.29200   87.95500  1.000  28.68041  C   ?   A  ?  241  1  
ATOM    1883  C    .  LEU  A  242  ?   69.55700  -12.02100   88.97900  1.000  22.89859  C   ?   A  ?  241  1  
ATOM    1884  O    .  LEU  A  242  ?   68.34900  -12.17700   88.78800  1.000  24.46067  O   ?   A  ?  241  1  
ATOM    1885  CB   .  LEU  A  242  ?   71.10400  -12.27600   87.01100  1.000  34.04639  C   ?   A  ?  241  1  
ATOM    1886  CG   .  LEU  A  242  ?   71.86300  -11.55800   85.88700  1.000  24.56865  C   ?   A  ?  241  1  
ATOM    1887  CD1  .  LEU  A  242  ?   72.54300  -12.57000   84.92600  1.000  27.23566  C   ?   A  ?  241  1  
ATOM    1888  CD2  .  LEU  A  242  ?   70.96100  -10.61600   85.10700  1.000  32.65817  C   ?   A  ?  241  1  
ATOM    1889  N    .  ALA  A  243  ?   70.16200  -12.45500   90.08400  1.000  26.43682  N   ?   A  ?  242  1  
ATOM    1890  CA   .  ALA  A  243  ?   69.39600  -13.12800   91.11400  1.000  28.26709  C   ?   A  ?  242  1  
ATOM    1891  C    .  ALA  A  243  ?   68.33600  -12.21900   91.72100  1.000  35.04487  C   ?   A  ?  242  1  
ATOM    1892  O    .  ALA  A  243  ?   67.25200  -12.69100   92.06700  1.000  27.59622  O   ?   A  ?  242  1  
ATOM    1893  CB   .  ALA  A  243  ?   70.33300  -13.65200   92.19700  1.000  44.54299  C   ?   A  ?  242  1  
ATOM    1894  N    .  LEU  A  244  ?   68.61600  -10.91300   91.85100  1.000  21.23798  N   ?   A  ?  243  1  
ATOM    1895  CA   .  LEU  A  244  ?   67.62100   -9.97800   92.34600  1.000  19.58828  C   ?   A  ?  243  1  
ATOM    1896  C    .  LEU  A  244  ?   66.55700   -9.65500   91.31900  1.000  18.25179  C   ?   A  ?  243  1  
ATOM    1897  O    .  LEU  A  244  ?   65.45100   -9.25200   91.69000  1.000  23.69868  O   ?   A  ?  243  1  
ATOM    1898  CB   .  LEU  A  244  ?   68.27300   -8.66100   92.76500  1.000  20.72549  C   ?   A  ?  243  1  
ATOM    1899  CG   .  LEU  A  244  ?   69.36500   -8.77700   93.81400  1.000  24.10778  C   ?   A  ?  243  1  
ATOM    1900  CD1  .  LEU  A  244  ?   69.95000   -7.40300   94.07900  1.000  21.14348  C   ?   A  ?  243  1  
ATOM    1901  CD2  .  LEU  A  244  ?   68.83200   -9.39300   95.11400  1.000  22.05316  C   ?   A  ?  243  1  
ATOM    1902  N    .  VAL  A  245  ?   66.89100   -9.70400   90.02300  1.000  15.34618  N   ?   A  ?  244  1  
ATOM    1903  CA   .  VAL  A  245  ?   65.85600   -9.54900   89.02500  1.000  14.80138  C   ?   A  ?  244  1  
ATOM    1904  C    .  VAL  A  245  ?   64.86900  -10.70500   89.13600  1.000  19.79261  C   ?   A  ?  244  1  
ATOM    1905  O    .  VAL  A  245  ?   63.65900  -10.51400   89.04600  1.000  23.64310  O   ?   A  ?  244  1  
ATOM    1906  CB   .  VAL  A  245  ?   66.46800   -9.47000   87.61200  1.000  17.45525  C   ?   A  ?  244  1  
ATOM    1907  CG1  .  VAL  A  245  ?   65.34600   -9.41200   86.58200  1.000  20.70773  C   ?   A  ?  244  1  
ATOM    1908  CG2  .  VAL  A  245  ?   67.40200   -8.18100   87.51400  1.000  17.19758  C   ?   A  ?  244  1  
ATOM    1909  N    .  LYS  A  246  ?   65.39200  -11.91700   89.33000  1.000  24.45523  N   ?   A  ?  245  1  
ATOM    1910  CA   .  LYS  A  246  ?   64.52400  -13.08200   89.51800  1.000  35.22543  C   ?   A  ?  245  1  
ATOM    1911  C    .  LYS  A  246  ?   63.59900  -12.87600   90.71100  1.000  40.71227  C   ?   A  ?  245  1  
ATOM    1912  O    .  LYS  A  246  ?   62.37500  -13.01100   90.60000  1.000  31.61364  O   ?   A  ?  245  1  
ATOM    1913  CB   .  LYS  A  246  ?   65.37900  -14.34100   89.69700  1.000  31.32506  C   ?   A  ?  245  1  
ATOM    1914  CG   .  LYS  A  246  ?   64.59800  -15.67500   89.73600  1.000  48.10796  C   ?   A  ?  245  1  
ATOM    1915  CD   .  LYS  A  246  ?   64.09300  -16.05700   91.14900  1.000  57.06276  C   ?   A  ?  245  1  
ATOM    1916  CE   .  LYS  A  246  ?   63.12600  -17.27100   91.13300  1.000  41.28915  C   ?   A  ?  245  1  
ATOM    1917  NZ   .  LYS  A  246  ?   61.99100  -17.10700   92.10300  1.000  41.79444  N   ?   A  ?  245  1  
ATOM    1918  N    .  SER  A  247  ?   64.17200  -12.50800   91.86000  1.000  33.36575  N   ?   A  ?  246  1  
ATOM    1919  CA   .  SER  A  247  ?   63.40000  -12.36300   93.08400  1.000  34.17815  C   ?   A  ?  246  1  
ATOM    1920  C    .  SER  A  247  ?   62.48200  -11.16000   93.05200  1.000  36.99799  C   ?   A  ?  246  1  
ATOM    1921  O    .  SER  A  247  ?   61.61100  -11.04000   93.92000  1.000  39.37816  O   ?   A  ?  246  1  
ATOM    1922  CB   .  SER  A  247  ?   64.34400  -12.25400   94.28200  1.000  39.08389  C   ?   A  ?  246  1  
ATOM    1923  OG   .  SER  A  247  ?   64.92200  -10.96000   94.33800  1.000  30.56466  O   ?   A  ?  246  1  
ATOM    1924  N    .  GLY  A  248  ?   62.64100  -10.27300   92.07400  1.000  32.60574  N   ?   A  ?  247  1  
ATOM    1925  CA   .  GLY  A  248  ?   61.89100   -9.05000   92.05100  1.000  22.12611  C   ?   A  ?  247  1  
ATOM    1926  C    .  GLY  A  248  ?   62.45300   -7.93500   92.91600  1.000  27.48930  C   ?   A  ?  247  1  
ATOM    1927  O    .  GLY  A  248  ?   61.87800   -6.84800   92.92000  1.000  29.91930  O   ?   A  ?  247  1  
ATOM    1928  N    .  ALA  A  249  ?   63.56600   -8.16700   93.63400  1.000  26.50950  N   ?   A  ?  248  1  
ATOM    1929  CA   .  ALA  A  249  ?   64.20600   -7.08500   94.38900  1.000  24.20910  C   ?   A  ?  248  1  
ATOM    1930  C    .  ALA  A  249  ?   64.77800   -6.00400   93.47200  1.000  28.30239  C   ?   A  ?  248  1  
ATOM    1931  O    .  ALA  A  249  ?   64.83200   -4.83700   93.86100  1.000  35.68194  O   ?   A  ?  248  1  
ATOM    1932  CB   .  ALA  A  249  ?   65.30400   -7.64600   95.29100  1.000  28.88926  C   ?   A  ?  248  1  
ATOM    1933  N    .  LEU  A  250  ?   65.20700   -6.36200   92.25500  1.000  18.70897  N   ?   A  ?  249  1  
ATOM    1934  CA   .  LEU  A  250  ?   65.65600   -5.40500   91.26100  1.000  18.47328  C   ?   A  ?  249  1  
ATOM    1935  C    .  LEU  A  250  ?   64.68900   -5.46300   90.09400  1.000  20.08921  C   ?   A  ?  249  1  
ATOM    1936  O    .  LEU  A  250  ?   64.43300   -6.54600   89.57100  1.000  22.43870  O   ?   A  ?  249  1  
ATOM    1937  CB   .  LEU  A  250  ?   67.10000   -5.74300   90.80300  1.000  17.07041  C   ?   A  ?  249  1  
ATOM    1938  CG   .  LEU  A  250  ?   67.93400   -4.80900   89.94000  1.000  29.27501  C   ?   A  ?  249  1  
ATOM    1939  CD1  .  LEU  A  250  ?   68.23000   -3.49600   90.71600  1.000  18.61232  C   ?   A  ?  249  1  
ATOM    1940  CD2  .  LEU  A  250  ?   69.21600   -5.56100   89.58700  1.000  21.20696  C   ?   A  ?  249  1  
ATOM    1941  N    .  ALA  A  251  ?   64.16400   -4.30900   89.66200  1.000  11.93269  N   ?   A  ?  250  1  
ATOM    1942  CA   .  ALA  A  251  ?   63.15200   -4.28600   88.62300  1.000  11.86940  C   ?   A  ?  250  1  
ATOM    1943  C    .  ALA  A  251  ?   63.74500   -4.46200   87.24000  1.000  22.76255  C   ?   A  ?  250  1  
ATOM    1944  O    .  ALA  A  251  ?   63.04700   -4.91300   86.31500  1.000  19.71129  O   ?   A  ?  250  1  
ATOM    1945  CB   .  ALA  A  251  ?   62.33000   -2.98000   88.65500  1.000  16.96730  C   ?   A  ?  250  1  
ATOM    1946  N    .  GLY  A  252  ?   64.99200   -4.06000   87.04300  1.000  13.99515  N   ?   A  ?  251  1  
ATOM    1947  CA   .  GLY  A  252  ?   65.55600   -4.22300   85.71300  1.000  15.25371  C   ?   A  ?  251  1  
ATOM    1948  C    .  GLY  A  252  ?   66.98400   -3.74200   85.69600  1.000  13.01368  C   ?   A  ?  251  1  
ATOM    1949  O    .  GLY  A  252  ?   67.40000   -2.94700   86.54200  1.000  13.22688  O   ?   A  ?  251  1  
ATOM    1950  N    .  THR  A  253  ?   67.73800   -4.26200   84.73000  1.000  10.00591  N   ?   A  ?  252  1  
ATOM    1951  CA   .  THR  A  253  ?   69.11900   -3.80500   84.57900  1.000  10.95121  C   ?   A  ?  252  1  
ATOM    1952  C    .  THR  A  253  ?   69.49000   -3.91200   83.10200  1.000  10.71851  C   ?   A  ?  252  1  
ATOM    1953  O    .  THR  A  253  ?   68.64300   -4.09300   82.23000  1.000  11.34149  O   ?   A  ?  252  1  
ATOM    1954  CB   .  THR  A  253  ?   70.05800   -4.58300   85.52400  1.000  12.56160  C   ?   A  ?  252  1  
ATOM    1955  OG1  .  THR  A  253  ?   71.41700   -4.10100   85.40300  1.000  12.88429  O   ?   A  ?  252  1  
ATOM    1956  CG2  .  THR  A  253  ?   70.03900   -6.06000   85.21500  1.000  15.39089  C   ?   A  ?  252  1  
ATOM    1957  N    .  VAL  A  254  ?   70.75300   -3.68800   82.78400  1.000  10.96406  N   ?   A  ?  253  1  
ATOM    1958  CA   .  VAL  A  254  ?   71.18100   -3.62300   81.38400  1.000   9.44789  C   ?   A  ?  253  1  
ATOM    1959  C    .  VAL  A  254  ?   72.48400   -4.41300   81.31100  1.000  11.79394  C   ?   A  ?  253  1  
ATOM    1960  O    .  VAL  A  254  ?   73.45000   -4.05800   81.99500  1.000  12.58071  O   ?   A  ?  253  1  
ATOM    1961  CB   .  VAL  A  254  ?   71.41900   -2.16800   80.92600  1.000   8.66794  C   ?   A  ?  253  1  
ATOM    1962  CG1  .  VAL  A  254  ?   71.97200   -2.11000   79.49000  1.000  12.77428  C   ?   A  ?  253  1  
ATOM    1963  CG2  .  VAL  A  254  ?   70.17500   -1.27600   81.13000  1.000  11.71856  C   ?   A  ?  253  1  
ATOM    1964  N    .  LEU  A  255  ?   72.54700   -5.44300   80.45000  1.000  12.55741  N   ?   A  ?  254  1  
ATOM    1965  CA   .  LEU  A  255  ?   73.78800   -6.22000   80.33400  1.000  15.20716  C   ?   A  ?  254  1  
ATOM    1966  C    .  LEU  A  255  ?   74.91200   -5.35000   79.77900  1.000  10.70731  C   ?   A  ?  254  1  
ATOM    1967  O    .  LEU  A  255  ?   74.81000   -4.76200   78.70000  1.000  13.92753  O   ?   A  ?  254  1  
ATOM    1968  CB   .  LEU  A  255  ?   73.57500   -7.45900   79.43700  1.000  15.29375  C   ?   A  ?  254  1  
ATOM    1969  CG   .  LEU  A  255  ?   74.91800   -8.17400   79.10000  1.000  14.13024  C   ?   A  ?  254  1  
ATOM    1970  CD1  .  LEU  A  255  ?   75.53200   -8.78400   80.34100  1.000  13.77902  C   ?   A  ?  254  1  
ATOM    1971  CD2  .  LEU  A  255  ?   74.77200   -9.26200   78.01800  1.000  18.75985  C   ?   A  ?  254  1  
ATOM    1972  N    .  ASN  A  256  ?   75.96500   -5.21500   80.56100  1.000  11.57321  N   ?   A  ?  255  1  
ATOM    1973  CA   .  ASN  A  256  ?   77.23300   -4.68800   80.09600  1.000  11.55916  C   ?   A  ?  255  1  
ATOM    1974  C    .  ASN  A  256  ?   78.08500   -5.92900   79.86100  1.000  14.18994  C   ?   A  ?  255  1  
ATOM    1975  O    .  ASN  A  256  ?   78.34100   -6.70000   80.78900  1.000  14.24785  O   ?   A  ?  255  1  
ATOM    1976  CB   .  ASN  A  256  ?   77.78800   -3.75000   81.17700  1.000  10.96222  C   ?   A  ?  255  1  
ATOM    1977  CG   .  ASN  A  256  ?   79.03100   -2.99700   80.75100  1.000  11.23205  C   ?   A  ?  255  1  
ATOM    1978  OD1  .  ASN  A  256  ?   79.49300   -3.09300   79.59400  1.000  15.95852  O   ?   A  ?  255  1  
ATOM    1979  ND2  .  ASN  A  256  ?   79.55900   -2.17900   81.65800  1.000  11.40496  N   ?   A  ?  255  1  
ATOM    1980  N    .  ASP  A  257  ?   78.42400   -6.18400   78.59800  1.000  12.79869  N   ?   A  ?  256  1  
ATOM    1981  CA   .  ASP  A  257  ?   78.81600   -7.52900   78.17200  1.000  10.85527  C   ?   A  ?  256  1  
ATOM    1982  C    .  ASP  A  257  ?   80.30100   -7.74200   78.45800  1.000  12.43456  C   ?   A  ?  256  1  
ATOM    1983  O    .  ASP  A  257  ?   81.16100   -7.51400   77.61100  1.000  12.16637  O   ?   A  ?  256  1  
ATOM    1984  CB   .  ASP  A  257  ?   78.47700   -7.69200   76.69200  1.000  10.72777  C   ?   A  ?  256  1  
ATOM    1985  CG   .  ASP  A  257  ?   78.71100   -9.11500   76.16300  1.000  17.14896  C   ?   A  ?  256  1  
ATOM    1986  OD1  .  ASP  A  257  ?   79.30400   -9.94100   76.86500  1.000  14.57132  O   ?   A  ?  256  1  
ATOM    1987  OD2  .  ASP  A  257  ?   78.25100   -9.38000   75.01700  1.000  16.90914  O   ?   A  ?  256  1  
ATOM    1988  N    .  ALA  A  258  ?   80.57600   -8.15500   79.70300  1.000  11.73755  N   ?   A  ?  257  1  
ATOM    1989  CA   .  ALA  A  258  ?   81.94800   -8.37600   80.17400  1.000   9.50472  C   ?   A  ?  257  1  
ATOM    1990  C    .  ALA  A  258  ?   82.65100   -9.44900   79.37000  1.000  10.44310  C   ?   A  ?  257  1  
ATOM    1991  O    .  ALA  A  258  ?   83.83200   -9.29200   79.04200  1.000  10.25354  O   ?   A  ?  257  1  
ATOM    1992  CB   .  ALA  A  258  ?   81.92600   -8.80300   81.63600  1.000  13.46693  C   ?   A  ?  257  1  
ATOM    1993  N    .  ASN  A  259  ?   81.94500  -10.54200   79.04400  1.000  12.06155  N   ?   A  ?  258  1  
ATOM    1994  CA   .  ASN  A  259  ?   82.62000  -11.64400   78.36300  1.000  11.17316  C   ?   A  ?  258  1  
ATOM    1995  C    .  ASN  A  259  ?   83.10200  -11.22600   76.98100  1.000  11.61254  C   ?   A  ?  258  1  
ATOM    1996  O    .  ASN  A  259  ?   84.22800  -11.56300   76.60100  1.000  11.54847  O   ?   A  ?  258  1  
ATOM    1997  CB   .  ASN  A  259  ?   81.70000  -12.86200   78.26200  1.000  16.77027  C   ?   A  ?  258  1  
ATOM    1998  CG   .  ASN  A  259  ?   81.31300  -13.39200   79.61400  1.000  41.65218  C   ?   A  ?  258  1  
ATOM    1999  OD1  .  ASN  A  259  ?   82.13900  -13.44000   80.53100  1.000  31.44886  O   ?   A  ?  258  1  
ATOM    2000  ND2  .  ASN  A  259  ?   80.03800  -13.76900   79.76700  1.000  51.07413  N   ?   A  ?  258  1  
ATOM    2001  N    .  ASN  A  260  ?   82.29700  -10.45700   76.21400  1.000  10.12119  N   ?   A  ?  259  1  
ATOM    2002  CA   .  ASN  A  260  ?   82.75700  -10.03400   74.90100  1.000   9.10431  C   ?   A  ?  259  1  
ATOM    2003  C    .  ASN  A  260  ?   83.75400   -8.88900   74.98500  1.000  10.45389  C   ?   A  ?  259  1  
ATOM    2004  O    .  ASN  A  260  ?   84.66500   -8.82500   74.15900  1.000  10.60251  O   ?   A  ?  259  1  
ATOM    2005  CB   .  ASN  A  260  ?   81.56300   -9.68300   73.99700  1.000  11.59997  C   ?   A  ?  259  1  
ATOM    2006  CG   .  ASN  A  260  ?   80.93400  -10.96900   73.44000  1.000  22.01591  C   ?   A  ?  259  1  
ATOM    2007  OD1  .  ASN  A  260  ?   81.67800  -11.84800   72.99500  1.000  20.56140  O   ?   A  ?  259  1  
ATOM    2008  ND2  .  ASN  A  260  ?   79.62300  -11.12900   73.54400  1.000  22.46787  N   ?   A  ?  259  1  
ATOM    2009  N    .  GLN  A  261  ?   83.64200   -7.99100   75.97300  1.000  11.00853  N   ?   A  ?  260  1  
ATOM    2010  CA   .  GLN  A  261  ?   84.68700   -6.97300   76.10700  1.000  10.34738  C   ?   A  ?  260  1  
ATOM    2011  C    .  GLN  A  261  ?   86.03300   -7.60900   76.49100  1.000   9.89787  C   ?   A  ?  260  1  
ATOM    2012  O    .  GLN  A  261  ?   87.07700   -7.22100   75.95100  1.000   8.77436  O   ?   A  ?  260  1  
ATOM    2013  CB   .  GLN  A  261  ?   84.25800   -5.91700   77.11200  1.000   8.98011  C   ?   A  ?  260  1  
ATOM    2014  CG   .  GLN  A  261  ?   83.16200   -5.04700   76.52400  1.000   9.75742  C   ?   A  ?  260  1  
ATOM    2015  CD   .  GLN  A  261  ?   82.62000   -4.08200   77.57000  1.000  10.21735  C   ?   A  ?  260  1  
ATOM    2016  OE1  .  GLN  A  261  ?   83.34100   -3.16600   78.04600  1.000  12.74102  O   ?   A  ?  260  1  
ATOM    2017  NE2  .  GLN  A  261  ?   81.35000   -4.28100   77.92900  1.000  10.61459  N   ?   A  ?  260  1  
ATOM    2018  N    .  ALA  A  262  ?   86.02700   -8.60800   77.36500  1.000   9.64657  N   ?   A  ?  261  1  
ATOM    2019  CA   .  ALA  A  262  ?   87.25500   -9.34800   77.68600  1.000  10.01497  C   ?   A  ?  261  1  
ATOM    2020  C    .  ALA  A  262  ?   87.83000  -10.05200   76.46500  1.000   8.43147  C   ?   A  ?  261  1  
ATOM    2021  O    .  ALA  A  262  ?   89.05000  -10.00300   76.23500  1.000   8.17656  O   ?   A  ?  261  1  
ATOM    2022  CB   .  ALA  A  262  ?   86.98600  -10.39500   78.75800  1.000   8.58017  C   ?   A  ?  261  1  
ATOM    2023  N    .  LYS  A  263  ?   86.95700  -10.69300   75.67500  1.000   9.68241  N   ?   A  ?  262  1  
ATOM    2024  CA   .  LYS  A  263  ?   87.41200  -11.44500   74.50400  1.000   9.49266  C   ?   A  ?  262  1  
ATOM    2025  C    .  LYS  A  263  ?   88.00300  -10.53100   73.44500  1.000  10.09235  C   ?   A  ?  262  1  
ATOM    2026  O    .  LYS  A  263  ?   89.04600  -10.84000   72.85100  1.000  10.47150  O   ?   A  ?  262  1  
ATOM    2027  CB   .  LYS  A  263  ?   86.24400  -12.22400   73.89600  1.000  11.27034  C   ?   A  ?  262  1  
ATOM    2028  CG   .  LYS  A  263  ?   86.69400  -13.24100   72.82500  1.000  16.13554  C   ?   A  ?  262  1  
ATOM    2029  CD   .  LYS  A  263  ?   87.82700  -14.10700   73.36000  1.000  39.28210  C   ?   A  ?  262  1  
ATOM    2030  CE   .  LYS  A  263  ?   88.33900  -15.11700   72.33300  1.000  51.13635  C   ?   A  ?  262  1  
ATOM    2031  NZ   .  LYS  A  263  ?   89.68800  -15.62900   72.76400  1.000  45.74770  N   ?   A  ?  262  1  
ATOM    2032  N    .  ALA  A  264  ?   87.32500   -9.41200   73.15500  1.000   8.37849  N   ?   A  ?  263  1  
ATOM    2033  CA   .  ALA  A  264  ?   87.87600   -8.46600   72.18500  1.000   7.57742  C   ?   A  ?  263  1  
ATOM    2034  C    .  ALA  A  264  ?   89.19500   -7.87400   72.66700  1.000   7.60023  C   ?   A  ?  263  1  
ATOM    2035  O    .  ALA  A  264  ?   90.13800   -7.73700   71.87200  1.000   7.60303  O   ?   A  ?  263  1  
ATOM    2036  CB   .  ALA  A  264  ?   86.87000   -7.34700   71.93800  1.000   9.26969  C   ?   A  ?  263  1  
ATOM    2037  N    .  THR  A  265  ?   89.28000   -7.50300   73.95900  1.000   8.64145  N   ?   A  ?  264  1  
ATOM    2038  CA   .  THR  A  265  ?   90.52700   -6.98100   74.49000  1.000   6.80369  C   ?   A  ?  264  1  
ATOM    2039  C    .  THR  A  265  ?   91.65300   -7.99600   74.32200  1.000   5.93192  C   ?   A  ?  264  1  
ATOM    2040  O    .  THR  A  265  ?   92.72800   -7.65500   73.82400  1.000   6.84010  O   ?   A  ?  264  1  
ATOM    2041  CB   .  THR  A  265  ?   90.34900   -6.60200   75.95300  1.000   5.92443  C   ?   A  ?  264  1  
ATOM    2042  OG1  .  THR  A  265  ?   89.36600   -5.57000   76.03800  1.000   8.53936  O   ?   A  ?  264  1  
ATOM    2043  CG2  .  THR  A  265  ?   91.66600   -6.04600   76.59400  1.000   8.06537  C   ?   A  ?  264  1  
ATOM    2044  N    .  PHE  A  266  ?   91.39000   -9.25600   74.69100  1.000   8.21664  N   ?   A  ?  265  1  
ATOM    2045  CA   .  PHE  A  266  ?   92.40900  -10.29100   74.54200  1.000   9.27169  C   ?   A  ?  265  1  
ATOM    2046  C    .  PHE  A  266  ?   92.76600  -10.53600   73.07100  1.000   8.34238  C   ?   A  ?  265  1  
ATOM    2047  O    .  PHE  A  266  ?   93.96100  -10.66100   72.73400  1.000   8.86116  O   ?   A  ?  265  1  
ATOM    2048  CB   .  PHE  A  266  ?   91.94300  -11.61600   75.18000  1.000   7.74034  C   ?   A  ?  265  1  
ATOM    2049  CG   .  PHE  A  266  ?   92.96700  -12.70400   75.02700  1.000   8.49978  C   ?   A  ?  265  1  
ATOM    2050  CD1  .  PHE  A  266  ?   94.02900  -12.78700   75.89900  1.000  15.05539  C   ?   A  ?  265  1  
ATOM    2051  CD2  .  PHE  A  266  ?   92.85500  -13.59000   73.98400  1.000  12.39066  C   ?   A  ?  265  1  
ATOM    2052  CE1  .  PHE  A  266  ?   95.00500  -13.78700   75.72900  1.000  19.23098  C   ?   A  ?  265  1  
ATOM    2053  CE2  .  PHE  A  266  ?   93.84300  -14.60500   73.81200  1.000  12.25964  C   ?   A  ?  265  1  
ATOM    2054  CZ   .  PHE  A  266  ?   94.89200  -14.65400   74.69700  1.000  15.12377  C   ?   A  ?  265  1  
ATOM    2055  N    .  ASP  A  267  ?   91.75400  -10.61400   72.18900  1.000   7.55260  N   ?   A  ?  266  1  
ATOM    2056  CA   .  ASP  A  267  ?   92.05000  -10.97000   70.79800  1.000   8.75679  C   ?   A  ?  266  1  
ATOM    2057  C    .  ASP  A  267  ?   92.90300   -9.88600   70.15500  1.000   9.42069  C   ?   A  ?  266  1  
ATOM    2058  O    .  ASP  A  267  ?   93.84300  -10.15400   69.39900  1.000   8.92794  O   ?   A  ?  266  1  
ATOM    2059  CB   .  ASP  A  267  ?   90.76100  -11.11300   69.98800  1.000   9.98460  C   ?   A  ?  266  1  
ATOM    2060  CG   .  ASP  A  267  ?   89.98300  -12.40600   70.29400  1.000  12.96293  C   ?   A  ?  266  1  
ATOM    2061  OD1  .  ASP  A  267  ?   90.52000  -13.32500   70.94600  1.000  14.56124  O   ?   A  ?  266  1  
ATOM    2062  OD2  .  ASP  A  267  ?   88.81400  -12.48000   69.89200  1.000  14.19583  O   ?   A  ?  266  1  
ATOM    2063  N    .  LEU  A  268  ?   92.53500   -8.63300   70.39800  1.000   7.81328  N   ?   A  ?  267  1  
ATOM    2064  CA   .  LEU  A  268  ?   93.28400   -7.53600   69.79100  1.000   7.87547  C   ?   A  ?  267  1  
ATOM    2065  C    .  LEU  A  268  ?   94.70000   -7.47400   70.36300  1.000   7.45275  C   ?   A  ?  267  1  
ATOM    2066  O    .  LEU  A  268  ?   95.66800   -7.30600   69.61900  1.000   8.52767  O   ?   A  ?  267  1  
ATOM    2067  CB   .  LEU  A  268  ?   92.58600   -6.17900   70.06000  1.000   8.32889  C   ?   A  ?  267  1  
ATOM    2068  CG   .  LEU  A  268  ?   91.58700   -5.76600   68.96300  1.000   8.82960  C   ?   A  ?  267  1  
ATOM    2069  CD1  .  LEU  A  268  ?   90.49700   -6.78800   68.75400  1.000  10.66726  C   ?   A  ?  267  1  
ATOM    2070  CD2  .  LEU  A  268  ?   90.98000   -4.38100   69.33400  1.000   9.92364  C   ?   A  ?  267  1  
ATOM    2071  N    .  ALA  A  269  ?   94.84800   -7.65400   71.68100  1.000   7.81768  N   ?   A  ?  268  1  
ATOM    2072  CA   .  ALA  A  269  ?   96.18100   -7.60100   72.28100  1.000   6.80312  C   ?   A  ?  268  1  
ATOM    2073  C    .  ALA  A  269  ?   97.05500   -8.73700   71.77800  1.000   7.87133  C   ?   A  ?  268  1  
ATOM    2074  O    .  ALA  A  269  ?   98.22300   -8.49900   71.45600  1.000   8.23826  O   ?   A  ?  268  1  
ATOM    2075  CB   .  ALA  A  269  ?   96.05300   -7.65700   73.79200  1.000   6.48368  C   ?   A  ?  268  1  
ATOM    2076  N    .  LYS  A  270  ?   96.46800   -9.92600   71.61200  1.000   7.19715  N   ?   A  ?  269  1  
ATOM    2077  CA   .  LYS  A  270  ?   97.27500  -11.07100   71.11900  1.000   7.85697  C   ?   A  ?  269  1  
ATOM    2078  C    .  LYS  A  270  ?   97.66600  -10.88900   69.66200  1.000   8.73007  C   ?   A  ?  269  1  
ATOM    2079  O    .  LYS  A  270  ?   98.83600  -11.12400   69.29600  1.000   8.52483  O   ?   A  ?  269  1  
ATOM    2080  CB   .  LYS  A  270  ?   96.48300  -12.36600   71.34100  1.000   7.77637  C   ?   A  ?  269  1  
ATOM    2081  CG   .  LYS  A  270  ?   97.17200  -13.71400   70.83800  1.000  12.90931  C   ?   A  ?  269  1  
ATOM    2082  CD   .  LYS  A  270  ?   98.57500  -13.89600   71.34800  1.000  18.44974  C   ?   A  ?  269  1  
ATOM    2083  CE   .  LYS  A  270  ?   98.98400  -15.39400   71.17800  1.000  22.38169  C   ?   A  ?  269  1  
ATOM    2084  NZ   .  LYS  A  270  ?   98.89300  -15.88800   69.76200  1.000  22.37495  N   ?   A  ?  269  1  
ATOM    2085  N    .  ASN  A  271  ?   96.73100  -10.41700   68.82300  1.000   8.06587  N   ?   A  ?  270  1  
ATOM    2086  CA   .  ASN  A  271  ?   97.10300  -10.12500   67.43100  1.000   7.56253  C   ?   A  ?  270  1  
ATOM    2087  C    .  ASN  A  271  ?   98.18600   -9.06100   67.34300  1.000   8.50639  C   ?   A  ?  270  1  
ATOM    2088  O    .  ASN  A  271  ?   99.15200   -9.19300   66.56300  1.000   9.21316  O   ?   A  ?  270  1  
ATOM    2089  CB   .  ASN  A  271  ?   95.88600   -9.65900   66.64600  1.000   7.94899  C   ?   A  ?  270  1  
ATOM    2090  CG   .  ASN  A  271  ?   95.07600  -10.79500   66.07800  1.000  12.81411  C   ?   A  ?  270  1  
ATOM    2091  OD1  .  ASN  A  271  ?   95.61600  -11.87100   65.77300  1.000  13.61404  O   ?   A  ?  270  1  
ATOM    2092  ND2  .  ASN  A  271  ?   93.77100  -10.56000   65.90000  1.000  11.86991  N   ?   A  ?  270  1  
ATOM    2093  N    .  LEU  A  272  ?   98.07100   -8.00200   68.15200  1.000   8.08934  N   ?   A  ?  271  1  
ATOM    2094  CA   .  LEU  A  272  ?   99.08600   -6.95200   68.08500  1.000   6.41821  C   ?   A  ?  271  1  
ATOM    2095  C    .  LEU  A  272  ?  100.41800   -7.46900   68.62700  1.000   9.82898  C   ?   A  ?  271  1  
ATOM    2096  O    .  LEU  A  272  ?  101.49800   -7.13300   68.09200  1.000  11.25798  O   ?   A  ?  271  1  
ATOM    2097  CB   .  LEU  A  272  ?   98.55600   -5.72500   68.84800  1.000   8.39340  C   ?   A  ?  271  1  
ATOM    2098  CG   .  LEU  A  272  ?   97.39000   -5.05800   68.11400  1.000   8.27550  C   ?   A  ?  271  1  
ATOM    2099  CD1  .  LEU  A  272  ?   96.68900   -4.11300   69.15000  1.000  10.07729  C   ?   A  ?  271  1  
ATOM    2100  CD2  .  LEU  A  272  ?   97.87300   -4.24800   66.90900  1.000  10.36711  C   ?   A  ?  271  1  
ATOM    2101  N    .  ALA  A  273  ?  100.38100   -8.29800   69.69700  1.000   8.81713  N   ?   A  ?  272  1  
ATOM    2102  CA   .  ALA  A  273  ?  101.63500   -8.87500   70.19600  1.000  10.20269  C   ?   A  ?  272  1  
ATOM    2103  C    .  ALA  A  273  ?  102.32600   -9.67100   69.09700  1.000  12.92388  C   ?   A  ?  272  1  
ATOM    2104  O    .  ALA  A  273  ?  103.56900   -9.70200   69.01200  1.000  14.14658  O   ?   A  ?  272  1  
ATOM    2105  CB   .  ALA  A  273  ?  101.34200   -9.80000   71.38700  1.000   9.78572  C   ?   A  ?  272  1  
ATOM    2106  N    .  ASP  A  274  ?  101.51900  -10.32800   68.26100  1.000  10.55402  N   ?   A  ?  273  1  
ATOM    2107  CA   .  ASP  A  274  ?  102.01600  -11.19800   67.19900  1.000  10.35863  C   ?   A  ?  273  1  
ATOM    2108  C    .  ASP  A  274  ?  102.43600  -10.39600   65.97600  1.000  11.73265  C   ?   A  ?  273  1  
ATOM    2109  O    .  ASP  A  274  ?  102.93100  -10.99300   64.99000  1.000  12.72264  O   ?   A  ?  273  1  
ATOM    2110  CB   .  ASP  A  274  ?  100.94600  -12.24400   66.79200  1.000   8.81554  C   ?   A  ?  273  1  
ATOM    2111  CG   .  ASP  A  274  ?  100.70600  -13.33400   67.84500  1.000  12.64248  C   ?   A  ?  273  1  
ATOM    2112  OD1  .  ASP  A  274  ?  101.54200  -13.52000   68.79400  1.000  15.39535  O   ?   A  ?  273  1  
ATOM    2113  OD2  .  ASP  A  274  ?   99.67200  -14.04400   67.71400  1.000  17.55790  O   ?   A  ?  273  1  
ATOM    2114  N    .  GLY  A  275  ?  102.25000   -9.07200   65.97100  1.000  10.02782  N   ?   A  ?  274  1  
ATOM    2115  CA   .  GLY  A  275  ?  102.59400   -8.28100   64.80900  1.000  12.40033  C   ?   A  ?  274  1  
ATOM    2116  C    .  GLY  A  275  ?  101.57600   -8.30900   63.69400  1.000  13.11904  C   ?   A  ?  274  1  
ATOM    2117  O    .  GLY  A  275  ?  101.88700   -7.86800   62.56500  1.000  15.78536  O   ?   A  ?  274  1  
ATOM    2118  N    .  LYS  A  276  ?  100.38000   -8.81300   63.96000  1.000  11.67853  N   ?   A  ?  275  1  
ATOM    2119  CA   .  LYS  A  276  ?   99.29300   -8.90300   63.00600  1.000   9.79816  C   ?   A  ?  275  1  
ATOM    2120  C    .  LYS  A  276  ?   98.38900   -7.68400   63.09300  1.000  15.18891  C   ?   A  ?  275  1  
ATOM    2121  O    .  LYS  A  276  ?   98.51500   -6.85200   64.00100  1.000  14.56131  O   ?   A  ?  275  1  
ATOM    2122  CB   .  LYS  A  276  ?   98.47500  -10.15800   63.21800  1.000  12.44476  C   ?   A  ?  275  1  
ATOM    2123  CG   .  LYS  A  276  ?   99.31900  -11.42500   63.06800  1.000  11.83431  C   ?   A  ?  275  1  
ATOM    2124  CD   .  LYS  A  276  ?   98.45800  -12.57100   63.49900  1.000  15.81338  C   ?   A  ?  275  1  
ATOM    2125  CE   .  LYS  A  276  ?   99.22500  -13.85700   63.48200  1.000  18.37044  C   ?   A  ?  275  1  
ATOM    2126  NZ   .  LYS  A  276  ?   98.23100  -14.94400   63.77500  1.000  22.15799  N   ?   A  ?  275  1  
ATOM    2127  N    .  GLY  A  277  ?   97.46300   -7.59100   62.13100  1.000  11.44415  N   ?   A  ?  276  1  
ATOM    2128  CA   .  GLY  A  277  ?   96.40800   -6.59800   62.24000  1.000  11.96029  C   ?   A  ?  276  1  
ATOM    2129  C    .  GLY  A  277  ?   95.53200   -6.91300   63.43500  1.000  12.36576  C   ?   A  ?  276  1  
ATOM    2130  O    .  GLY  A  277  ?   95.32000   -8.05900   63.78300  1.000  11.01785  O   ?   A  ?  276  1  
ATOM    2131  N    .  ALA  A  278  ?   95.04900   -5.86000   64.08900  1.000  11.42254  N   ?   A  ?  277  1  
ATOM    2132  CA   .  ALA  A  278  ?   94.39800   -6.02900   65.38300  1.000  10.89413  C   ?   A  ?  277  1  
ATOM    2133  C    .  ALA  A  278  ?   93.21500   -6.99900   65.34600  1.000   9.94959  C   ?   A  ?  277  1  
ATOM    2134  O    .  ALA  A  278  ?   93.00000   -7.74900   66.30200  1.000  11.23230  O   ?   A  ?  277  1  
ATOM    2135  CB   .  ALA  A  278  ?   93.93500   -4.65500   65.88500  1.000  13.27460  C   ?   A  ?  277  1  
ATOM    2136  N    .  ALA  A  279  ?   92.41400   -6.98200   64.25700  1.000   9.84054  N   ?   A  ?  278  1  
ATOM    2137  CA   .  ALA  A  279  ?   91.21500   -7.80400   64.16000  1.000  11.48907  C   ?   A  ?  278  1  
ATOM    2138  C    .  ALA  A  279  ?   91.41900   -9.07100   63.31800  1.000  12.70607  C   ?   A  ?  278  1  
ATOM    2139  O    .  ALA  A  279  ?   90.45200   -9.81000   63.09800  1.000  14.10375  O   ?   A  ?  278  1  
ATOM    2140  CB   .  ALA  A  279  ?   90.06900   -6.97700   63.58100  1.000  16.92019  C   ?   A  ?  278  1  
ATOM    2141  N    .  ASP  A  280  ?   92.65300   -9.36700   62.93300  1.000  12.66798  N   ?   A  ?  279  1  
ATOM    2142  CA   .  ASP  A  280  ?   92.94700  -10.49400   62.05300  1.000  11.79003  C   ?   A  ?  279  1  
ATOM    2143  C    .  ASP  A  280  ?   92.38200  -11.79400   62.63200  1.000  15.59532  C   ?   A  ?  279  1  
ATOM    2144  O    .  ASP  A  280  ?   92.56100  -12.13400   63.81400  1.000  13.93382  O   ?   A  ?  279  1  
ATOM    2145  CB   .  ASP  A  280  ?   94.46400  -10.57700   61.82500  1.000  15.25572  C   ?   A  ?  279  1  
ATOM    2146  CG   .  ASP  A  280  ?   95.02000   -9.50200   60.84200  1.000  31.16985  C   ?   A  ?  279  1  
ATOM    2147  OD1  .  ASP  A  280  ?   94.28500   -8.53300   60.45800  1.000  28.02910  O   ?   A  ?  279  1  
ATOM    2148  OD2  .  ASP  A  280  ?   96.22300   -9.62400   60.44000  1.000  27.52410  O   ?   A  ?  279  1  
ATOM    2149  N    .  GLY  A  281  ?   91.63100  -12.51200   61.79800  1.000  17.00552  N   ?   A  ?  280  1  
ATOM    2150  CA   .  GLY  A  281  ?   91.08200  -13.76900   62.22400  1.000  18.93695  C   ?   A  ?  280  1  
ATOM    2151  C    .  GLY  A  281  ?   89.86200  -13.67200   63.10600  1.000  18.44235  C   ?   A  ?  280  1  
ATOM    2152  O    .  GLY  A  281  ?   89.43000  -14.69300   63.65900  1.000  19.93420  O   ?   A  ?  280  1  
ATOM    2153  N    .  THR  A  282  ?   89.30600  -12.47700   63.29500  1.000  15.71061  N   ?   A  ?  281  1  
ATOM    2154  CA   .  THR  A  282  ?   88.17400  -12.30100   64.18700  1.000  18.05527  C   ?   A  ?  281  1  
ATOM    2155  C    .  THR  A  282  ?   87.06000  -11.60900   63.42800  1.000  14.25562  C   ?   A  ?  281  1  
ATOM    2156  O    .  THR  A  282  ?   87.26700  -11.11100   62.32300  1.000  16.94607  O   ?   A  ?  281  1  
ATOM    2157  CB   .  THR  A  282  ?   88.52000  -11.44400   65.42100  1.000  13.65330  C   ?   A  ?  281  1  
ATOM    2158  OG1  .  THR  A  282  ?   88.53900  -10.07600   65.02400  1.000  14.44024  O   ?   A  ?  281  1  
ATOM    2159  CG2  .  THR  A  282  ?   89.91500  -11.78900   65.95700  1.000  19.23216  C   ?   A  ?  281  1  
ATOM    2160  N    .  ASN  A  283  ?   85.89500  -11.52500   64.07800  1.000  19.14088  N   ?   A  ?  282  1  
ATOM    2161  CA   .  ASN  A  283  ?   84.79600  -10.72300   63.54700  1.000  22.23480  C   ?   A  ?  282  1  
ATOM    2162  C    .  ASN  A  283  ?   84.60400   -9.43300   64.31800  1.000  21.36233  C   ?   A  ?  282  1  
ATOM    2163  O    .  ASN  A  283  ?   83.54700   -8.80400   64.19500  1.000  23.00584  O   ?   A  ?  282  1  
ATOM    2164  CB   .  ASN  A  283  ?   83.49500  -11.51600   63.52700  1.000  23.47368  C   ?   A  ?  282  1  
ATOM    2165  CG   .  ASN  A  283  ?   83.46300  -12.53200   62.39500  1.000  52.12749  C   ?   A  ?  282  1  
ATOM    2166  OD1  .  ASN  A  283  ?   83.79200  -12.21200   61.24300  1.000  48.20879  O   ?   A  ?  282  1  
ATOM    2167  ND2  .  ASN  A  283  ?   83.08900  -13.76800   62.71700  1.000  60.26117  N   ?   A  ?  282  1  
ATOM    2168  N    .  TRP  A  284  ?   85.61600   -8.98400   65.07500  1.000  16.14488  N   ?   A  ?  283  1  
ATOM    2169  CA   .  TRP  A  284  ?   85.46900   -7.70600   65.76000  1.000  15.06979  C   ?   A  ?  283  1  
ATOM    2170  C    .  TRP  A  284  ?   85.45300   -6.56400   64.75400  1.000  17.51713  C   ?   A  ?  283  1  
ATOM    2171  O    .  TRP  A  284  ?   86.27700   -6.50400   63.83100  1.000  17.93869  O   ?   A  ?  283  1  
ATOM    2172  CB   .  TRP  A  284  ?   86.59200   -7.46900   66.77600  1.000  15.62598  C   ?   A  ?  283  1  
ATOM    2173  CG   .  TRP  A  284  ?   86.63500   -8.51900   67.84400  1.000  11.03122  C   ?   A  ?  283  1  
ATOM    2174  CD1  .  TRP  A  284  ?   87.64000   -9.44200   68.07200  1.000   9.91770  C   ?   A  ?  283  1  
ATOM    2175  CD2  .  TRP  A  284  ?   85.61100   -8.80200   68.79300  1.000  12.04348  C   ?   A  ?  283  1  
ATOM    2176  NE1  .  TRP  A  284  ?   87.28000  -10.27200   69.07700  1.000  12.26593  N   ?   A  ?  283  1  
ATOM    2177  CE2  .  TRP  A  284  ?   86.05400   -9.88600   69.56700  1.000  11.86361  C   ?   A  ?  283  1  
ATOM    2178  CE3  .  TRP  A  284  ?   84.35100   -8.23700   69.06300  1.000  13.07429  C   ?   A  ?  283  1  
ATOM    2179  CZ2  .  TRP  A  284  ?   85.27500  -10.45000   70.56100  1.000  13.97656  C   ?   A  ?  283  1  
ATOM    2180  CZ3  .  TRP  A  284  ?   83.58100   -8.78100   70.08800  1.000  13.64892  C   ?   A  ?  283  1  
ATOM    2181  CH2  .  TRP  A  284  ?   84.04800   -9.85100   70.83500  1.000  13.04036  C   ?   A  ?  283  1  
ATOM    2182  N    .  LYS  A  285  ?   84.50800   -5.64800   64.95500  1.000  16.99926  N   ?   A  ?  284  1  
ATOM    2183  CA   .  LYS  A  285  ?   84.39100   -4.44800   64.13500  1.000  26.12901  C   ?   A  ?  284  1  
ATOM    2184  C    .  LYS  A  285  ?   85.17200   -3.32600   64.80400  1.000  15.35292  C   ?   A  ?  284  1  
ATOM    2185  O    .  LYS  A  285  ?   84.75100   -2.79800   65.83300  1.000  21.16396  O   ?   A  ?  284  1  
ATOM    2186  CB   .  LYS  A  285  ?   82.92300   -4.07000   63.97600  1.000  22.27475  C   ?   A  ?  284  1  
ATOM    2187  CG   .  LYS  A  285  ?   82.70700   -2.80700   63.20000  1.000  33.89100  C   ?   A  ?  284  1  
ATOM    2188  CD   .  LYS  A  285  ?   81.32800   -2.19000   63.49900  1.000  56.84252  C   ?   A  ?  284  1  
ATOM    2189  CE   .  LYS  A  285  ?   80.24700   -3.25900   63.73400  1.000  70.92618  C   ?   A  ?  284  1  
ATOM    2190  NZ   .  LYS  A  285  ?   80.03600   -4.17300   62.56600  1.000  66.04917  N   ?   A  ?  284  1  
ATOM    2191  N    .  ILE  A  286  ?   86.30100   -2.95900   64.22100  1.000  16.00795  N   ?   A  ?  285  1  
ATOM    2192  CA   .  ILE  A  286  ?   87.12800   -1.89000   64.74500  1.000  12.52337  C   ?   A  ?  285  1  
ATOM    2193  C    .  ILE  A  286  ?   86.81800   -0.67100   63.91000  1.000  18.11939  C   ?   A  ?  285  1  
ATOM    2194  O    .  ILE  A  286  ?   87.00300   -0.69200   62.68400  1.000  20.85783  O   ?   A  ?  285  1  
ATOM    2195  CB   .  ILE  A  286  ?   88.61800   -2.24600   64.67900  1.000  16.04721  C   ?   A  ?  285  1  
ATOM    2196  CG1  .  ILE  A  286  ?   88.90800   -3.57000   65.40700  1.000  17.36653  C   ?   A  ?  285  1  
ATOM    2197  CG2  .  ILE  A  286  ?   89.47900   -1.17800   65.32500  1.000  21.66599  C   ?   A  ?  285  1  
ATOM    2198  CD1  .  ILE  A  286  ?   90.42400   -3.89200   65.41900  1.000  15.75391  C   ?   A  ?  285  1  
ATOM    2199  N    .  ASP  A  287  ?   86.30400    0.36600   64.54900  1.000  15.34490  N   ?   A  ?  286  1  
ATOM    2200  CA   .  ASP  A  287  ?   85.98000    1.62700   63.88700  1.000  20.19637  C   ?   A  ?  286  1  
ATOM    2201  C    .  ASP  A  287  ?   86.93000    2.68500   64.42800  1.000  16.73742  C   ?   A  ?  286  1  
ATOM    2202  O    .  ASP  A  287  ?   86.82600    3.07100   65.60700  1.000  13.21326  O   ?   A  ?  286  1  
ATOM    2203  CB   .  ASP  A  287  ?   84.52800    1.99400   64.14900  1.000  21.37405  C   ?   A  ?  286  1  
ATOM    2204  CG   .  ASP  A  287  ?   84.15300    3.33700   63.58000  1.000  26.79072  C   ?   A  ?  286  1  
ATOM    2205  OD1  .  ASP  A  287  ?   84.98100    3.94900   62.86200  1.000  44.05381  O   ?   A  ?  286  1  
ATOM    2206  OD2  .  ASP  A  287  ?   83.02300    3.77900   63.87500  1.000  63.34587  O   ?   A  ?  286  1  
ATOM    2207  N    .  ASN  A  288  ?   87.86300    3.13400   63.57900  1.000  16.62073  N   ?   A  ?  287  1  
ATOM    2208  CA   .  ASN  A  288  ?   88.87200    4.11300   63.97300  1.000  14.55804  C   ?   A  ?  287  1  
ATOM    2209  C    .  ASN  A  288  ?   89.50200    3.72000   65.31500  1.000  16.07177  C   ?   A  ?  287  1  
ATOM    2210  O    .  ASN  A  288  ?   89.55300    4.49100   66.26400  1.000  16.07253  O   ?   A  ?  287  1  
ATOM    2211  CB   .  ASN  A  288  ?   88.28800    5.52700   64.05200  1.000  19.39039  C   ?   A  ?  287  1  
ATOM    2212  CG   .  ASN  A  288  ?   89.35900    6.60700   63.98000  1.000  25.18168  C   ?   A  ?  287  1  
ATOM    2213  OD1  .  ASN  A  288  ?   90.52400    6.36200   63.61100  1.000  28.41597  O   ?   A  ?  287  1  
ATOM    2214  ND2  .  ASN  A  288  ?   88.96700    7.82400   64.33900  1.000  29.12323  N   ?   A  ?  287  1  
ATOM    2215  N    .  LYS  A  289  ?   89.95600    2.47400   65.36300  1.000  12.35084  N   ?   A  ?  288  1  
ATOM    2216  CA   .  LYS  A  289  ?   90.72500    1.86800   66.45200  1.000  14.31289  C   ?   A  ?  288  1  
ATOM    2217  C    .  LYS  A  289  ?   89.91200    1.57700   67.69500  1.000  10.79607  C   ?   A  ?  288  1  
ATOM    2218  O    .  LYS  A  289  ?   90.51100    1.27100   68.70200  1.000  10.25061  O   ?   A  ?  288  1  
ATOM    2219  CB   .  LYS  A  289  ?   91.93500    2.72200   66.79900  1.000  17.54197  C   ?   A  ?  288  1  
ATOM    2220  CG   .  LYS  A  289  ?   92.75800    2.97400   65.51900  1.000  16.97858  C   ?   A  ?  288  1  
ATOM    2221  CD   .  LYS  A  289  ?   94.12500    3.28300   65.85200  1.000  21.75362  C   ?   A  ?  288  1  
ATOM    2222  CE   .  LYS  A  289  ?   94.22300    4.51000   66.72300  1.000  17.94871  C   ?   A  ?  288  1  
ATOM    2223  NZ   .  LYS  A  289  ?   95.67600    4.60600   67.06500  1.000  17.78900  N   ?   A  ?  288  1  
ATOM    2224  N    .  VAL  A  290  ?   88.58000    1.57700   67.60200  1.000  11.46130  N   ?   A  ?  289  1  
ATOM    2225  CA   .  VAL  A  290  ?   87.67000    1.36900   68.73300  1.000  10.00835  C   ?   A  ?  289  1  
ATOM    2226  C    .  VAL  A  290  ?   86.71200    0.22500   68.42200  1.000  13.13174  C   ?   A  ?  289  1  
ATOM    2227  O    .  VAL  A  290  ?   86.11600    0.16800   67.33100  1.000  13.09745  O   ?   A  ?  289  1  
ATOM    2228  CB   .  VAL  A  290  ?   86.86500    2.64100   69.06000  1.000  10.59053  C   ?   A  ?  289  1  
ATOM    2229  CG1  .  VAL  A  290  ?   85.87600    2.31700   70.22200  1.000  13.51979  C   ?   A  ?  289  1  
ATOM    2230  CG2  .  VAL  A  290  ?   87.80700    3.77300   69.38800  1.000  12.96163  C   ?   A  ?  289  1  
ATOM    2231  N    .  VAL  A  291  ?   86.54200   -0.67600   69.39000  1.000   9.12621  N   ?   A  ?  290  1  
ATOM    2232  CA   .  VAL  A  291  ?   85.47700   -1.67400   69.40300  1.000  10.08072  C   ?   A  ?  290  1  
ATOM    2233  C    .  VAL  A  291  ?   84.48200   -1.27300   70.47100  1.000  12.77308  C   ?   A  ?  290  1  
ATOM    2234  O    .  VAL  A  291  ?   84.86500   -1.11500   71.63300  1.000  12.13415  O   ?   A  ?  290  1  
ATOM    2235  CB   .  VAL  A  291  ?   86.03600   -3.07000   69.71200  1.000  10.84779  C   ?   A  ?  290  1  
ATOM    2236  CG1  .  VAL  A  291  ?   84.90800   -4.11200   69.89200  1.000  11.98118  C   ?   A  ?  290  1  
ATOM    2237  CG2  .  VAL  A  291  ?   87.06300   -3.48700   68.66300  1.000  12.59142  C   ?   A  ?  290  1  
ATOM    2238  N    .  ARG  A  292  ?   83.20600   -1.21100   70.13000  1.000  11.58203  N   ?   A  ?  291  1  
ATOM    2239  CA   .  ARG  A  292  ?   82.14600   -0.99900   71.11600  1.000  11.13486  C   ?   A  ?  291  1  
ATOM    2240  C    .  ARG  A  292  ?   81.20300   -2.18900   71.11100  1.000  11.72364  C   ?   A  ?  291  1  
ATOM    2241  O    .  ARG  A  292  ?   80.62700   -2.53600   70.06900  1.000  17.39942  O   ?   A  ?  291  1  
ATOM    2242  CB   .  ARG  A  292  ?   81.39100    0.30100   70.84000  1.000  12.27411  C   ?   A  ?  291  1  
ATOM    2243  CG   .  ARG  A  292  ?   82.33000    1.51000   70.89900  1.000  14.05061  C   ?   A  ?  291  1  
ATOM    2244  CD   .  ARG  A  292  ?   81.62500    2.84900   70.87200  1.000  16.08729  C   ?   A  ?  291  1  
ATOM    2245  NE   .  ARG  A  292  ?   82.58600    3.93800   70.65200  1.000  14.28239  N   ?   A  ?  291  1  
ATOM    2246  CZ   .  ARG  A  292  ?   83.26100    4.57800   71.60300  1.000  14.55788  C   ?   A  ?  291  1  
ATOM    2247  NH1  .  ARG  A  292  ?   83.07500    4.31100   72.90200  1.000  13.75074  N   ?   A  ?  291  1  
ATOM    2248  NH2  .  ARG  A  292  ?   84.17800    5.48700   71.25900  1.000  16.23573  N   ?   A  ?  291  1  
ATOM    2249  N    .  VAL  A  293  ?   81.01900   -2.79900   72.27100  1.000  10.31917  N   ?   A  ?  292  1  
ATOM    2250  CA   .  VAL  A  293  ?   80.20200   -3.99400   72.42800  1.000  10.07460  C   ?   A  ?  292  1  
ATOM    2251  C    .  VAL  A  293  ?   78.81300   -3.57600   72.89700  1.000  11.77628  C   ?   A  ?  292  1  
ATOM    2252  O    .  VAL  A  293  ?   78.70500   -2.75200   73.82200  1.000  12.91968  O   ?   A  ?  292  1  
ATOM    2253  CB   .  VAL  A  293  ?   80.86300   -4.94500   73.44800  1.000  12.86550  C   ?   A  ?  292  1  
ATOM    2254  CG1  .  VAL  A  293  ?   80.01400   -6.19500   73.65700  1.000  15.45215  C   ?   A  ?  292  1  
ATOM    2255  CG2  .  VAL  A  293  ?   82.31000   -5.28900   72.92500  1.000  12.70972  C   ?   A  ?  292  1  
ATOM    2256  N    .  PRO  A  294  ?   77.75200   -4.06600   72.27400  1.000  12.82604  N   ?   A  ?  293  1  
ATOM    2257  CA   .  PRO  A  294  ?   76.40200   -3.57300   72.59900  1.000  14.59831  C   ?   A  ?  293  1  
ATOM    2258  C    .  PRO  A  294  ?   75.96800   -3.92700   74.01600  1.000  11.45305  C   ?   A  ?  293  1  
ATOM    2259  O    .  PRO  A  294  ?   76.28600   -4.98200   74.57100  1.000  13.66797  O   ?   A  ?  293  1  
ATOM    2260  CB   .  PRO  A  294  ?   75.50400   -4.29800   71.59400  1.000  15.75937  C   ?   A  ?  293  1  
ATOM    2261  CG   .  PRO  A  294  ?   76.42600   -4.73200   70.49300  1.000  21.49157  C   ?   A  ?  293  1  
ATOM    2262  CD   .  PRO  A  294  ?   77.77100   -4.99200   71.13600  1.000  15.53705  C   ?   A  ?  293  1  
ATOM    2263  N    .  TYR  A  295  ?   75.17200   -3.01800   74.57600  1.000  10.44049  N   ?   A  ?  294  1  
ATOM    2264  CA   .  TYR  A  295  ?   74.38500   -3.29800   75.76400  1.000  11.66879  C   ?   A  ?  294  1  
ATOM    2265  C    .  TYR  A  295  ?   73.05600   -3.96200   75.39200  1.000  14.61101  C   ?   A  ?  294  1  
ATOM    2266  O    .  TYR  A  295  ?   72.55300   -3.79600   74.28300  1.000  14.69072  O   ?   A  ?  294  1  
ATOM    2267  CB   .  TYR  A  295  ?   74.08100   -1.99300   76.49400  1.000  12.32243  C   ?   A  ?  294  1  
ATOM    2268  CG   .  TYR  A  295  ?   75.24100   -1.26400   77.11600  1.000   9.13926  C   ?   A  ?  294  1  
ATOM    2269  CD1  .  TYR  A  295  ?   75.67100   -1.58900   78.38600  1.000  10.59049  C   ?   A  ?  294  1  
ATOM    2270  CD2  .  TYR  A  295  ?   75.82800   -0.17800   76.48800  1.000   9.75001  C   ?   A  ?  294  1  
ATOM    2271  CE1  .  TYR  A  295  ?   76.71800   -0.88000   79.01400  1.000  10.65698  C   ?   A  ?  294  1  
ATOM    2272  CE2  .  TYR  A  295  ?   76.86500    0.54000   77.09200  1.000   9.32184  C   ?   A  ?  294  1  
ATOM    2273  CZ   .  TYR  A  295  ?   77.30700    0.19300   78.37500  1.000   9.16065  C   ?   A  ?  294  1  
ATOM    2274  OH   .  TYR  A  295  ?   78.30400    0.93800   78.95100  1.000  11.47242  O   ?   A  ?  294  1  
ATOM    2275  N    .  VAL  A  296  ?   72.43800   -4.64900   76.35900  1.000  17.62500  N   ?   A  ?  295  1  
ATOM    2276  CA   .  VAL  A  296  ?   71.12200   -5.27600   76.15800  1.000  17.32687  C   ?   A  ?  295  1  
ATOM    2277  C    .  VAL  A  296  ?   70.26100   -5.10400   77.41500  1.000  14.79813  C   ?   A  ?  295  1  
ATOM    2278  O    .  VAL  A  296  ?   70.70300   -5.45900   78.50200  1.000  13.09458  O   ?   A  ?  295  1  
ATOM    2279  CB   .  VAL  A  296  ?   71.27700   -6.78400   75.84100  1.000  17.75223  C   ?   A  ?  295  1  
ATOM    2280  CG1  .  VAL  A  296  ?   69.91400   -7.40000   75.49600  1.000  18.99713  C   ?   A  ?  295  1  
ATOM    2281  CG2  .  VAL  A  296  ?   72.27100   -7.00600   74.70200  1.000  22.49888  C   ?   A  ?  295  1  
ATOM    2282  N    .  GLY  A  297  ?   69.01000   -4.64400   77.26800  1.000  14.28550  N   ?   A  ?  296  1  
ATOM    2283  CA   .  GLY  A  297  ?   68.12200   -4.52800   78.44200  1.000  12.31681  C   ?   A  ?  296  1  
ATOM    2284  C    .  GLY  A  297  ?   67.73900   -5.88900   79.00000  1.000  13.14358  C   ?   A  ?  296  1  
ATOM    2285  O    .  GLY  A  297  ?   67.47500   -6.82900   78.25000  1.000  16.83224  O   ?   A  ?  296  1  
ATOM    2286  N    .  VAL  A  298  ?   67.68000   -6.00400   80.34000  1.000  13.15397  N   ?   A  ?  297  1  
ATOM    2287  CA   .  VAL  A  298  ?   67.37100   -7.25900   81.03300  1.000  14.94812  C   ?   A  ?  297  1  
ATOM    2288  C    .  VAL  A  298  ?   66.26100   -7.03400   82.06300  1.000  20.35276  C   ?   A  ?  297  1  
ATOM    2289  O    .  VAL  A  298  ?   66.41200   -6.21000   82.97000  1.000  15.22674  O   ?   A  ?  297  1  
ATOM    2290  CB   .  VAL  A  298  ?   68.62300   -7.83300   81.73900  1.000  18.79944  C   ?   A  ?  297  1  
ATOM    2291  CG1  .  VAL  A  298  ?   68.26800   -9.14100   82.46800  1.000  23.41447  C   ?   A  ?  297  1  
ATOM    2292  CG2  .  VAL  A  298  ?   69.78500   -8.09400   80.75300  1.000  19.56061  C   ?   A  ?  297  1  
ATOM    2293  N    .  ASP  A  299  ?   65.18900   -7.81900   81.99100  1.000  15.01463  N   ?   A  ?  298  1  
ATOM    2294  CA   .  ASP  A  299  ?   64.21100   -7.84700   83.08600  1.000  14.44422  C   ?   A  ?  298  1  
ATOM    2295  C    .  ASP  A  299  ?   63.67300   -9.26800   83.22000  1.000  24.44798  C   ?   A  ?  298  1  
ATOM    2296  O    .  ASP  A  299  ?   64.20800  -10.20900   82.62800  1.000  17.99123  O   ?   A  ?  298  1  
ATOM    2297  CB   .  ASP  A  299  ?   63.11000   -6.81500   82.84300  1.000  16.70174  C   ?   A  ?  298  1  
ATOM    2298  CG   .  ASP  A  299  ?   62.35000   -7.02400   81.53400  1.000  19.61442  C   ?   A  ?  298  1  
ATOM    2299  OD1  .  ASP  A  299  ?   62.43300   -8.12200   80.93400  1.000  19.93067  O   ?   A  ?  298  1  
ATOM    2300  OD2  .  ASP  A  299  ?   61.70900   -6.07200   81.05900  1.000  21.89548  O   ?   A  ?  298  1  
ATOM    2301  N    .  LYS  A  300  ?   62.60300   -9.42500   84.00500  1.000  23.33217  N   ?   A  ?  299  1  
ATOM    2302  CA   .  LYS  A  300  ?   62.03300  -10.75800   84.19000  1.000  25.40789  C   ?   A  ?  299  1  
ATOM    2303  C    .  LYS  A  300  ?   61.61800  -11.40900   82.86900  1.000  21.17149  C   ?   A  ?  299  1  
ATOM    2304  O    .  LYS  A  300  ?   61.64500  -12.64400   82.76400  1.000  32.38203  O   ?   A  ?  299  1  
ATOM    2305  CB   .  LYS  A  300  ?   60.83600  -10.67900   85.14200  1.000  28.89295  C   ?   A  ?  299  1  
ATOM    2306  CG   .  LYS  A  300  ?   61.20700  -10.83800   86.59300  1.000  35.91276  C   ?   A  ?  299  1  
ATOM    2307  CD   .  LYS  A  300  ?   59.95900  -10.86500   87.45300  1.000  36.74309  C   ?   A  ?  299  1  
ATOM    2308  CE   .  LYS  A  300  ?   60.24900  -11.27700   88.87500  1.000  49.79746  C   ?   A  ?  299  1  
ATOM    2309  NZ   .  LYS  A  300  ?   59.09300  -10.93900   89.77500  1.000  60.51722  N   ?   A  ?  299  1  
ATOM    2310  N    .  ASP  A  301  ?   61.24200  -10.62400   81.85400  1.000  21.54035  N   ?   A  ?  300  1  
ATOM    2311  CA   .  ASP  A  301  ?   60.70600  -11.23400   80.62600  1.000  26.24358  C   ?   A  ?  300  1  
ATOM    2312  C    .  ASP  A  301  ?   61.77600  -11.95000   79.80200  1.000  39.43450  C   ?   A  ?  300  1  
ATOM    2313  O    .  ASP  A  301  ?   61.46100  -12.91100   79.09600  1.000  33.13165  O   ?   A  ?  300  1  
ATOM    2314  CB   .  ASP  A  301  ?   60.01700  -10.20200   79.74100  1.000  31.45752  C   ?   A  ?  300  1  
ATOM    2315  CG   .  ASP  A  301  ?   58.77900   -9.60600   80.38600  1.000  35.38871  C   ?   A  ?  300  1  
ATOM    2316  OD1  .  ASP  A  301  ?   58.24000  -10.20800   81.34300  1.000  50.61334  O   ?   A  ?  300  1  
ATOM    2317  OD2  .  ASP  A  301  ?   58.34700   -8.53700   79.91800  1.000  46.62960  O   ?   A  ?  300  1  
ATOM    2318  N    .  ASN  A  302  ?   63.03300  -11.50400   79.85000  1.000  23.87631  N   ?   A  ?  301  1  
ATOM    2319  CA   .  ASN  A  302  ?   64.07800  -12.14200   79.05800  1.000  24.11686  C   ?   A  ?  301  1  
ATOM    2320  C    .  ASN  A  302  ?   65.20000  -12.67400   79.93400  1.000  24.75958  C   ?   A  ?  301  1  
ATOM    2321  O    .  ASN  A  302  ?   66.27300  -13.00000   79.42500  1.000  29.76551  O   ?   A  ?  301  1  
ATOM    2322  CB   .  ASN  A  302  ?   64.61500  -11.20600   77.96600  1.000  27.07335  C   ?   A  ?  301  1  
ATOM    2323  CG   .  ASN  A  302  ?   65.40300   -9.99200   78.53100  1.000  20.17387  C   ?   A  ?  301  1  
ATOM    2324  OD1  .  ASN  A  302  ?   65.30100   -9.70000   79.71100  1.000  20.26783  O   ?   A  ?  301  1  
ATOM    2325  ND2  .  ASN  A  302  ?   66.17200   -9.31200   77.68000  1.000  21.08256  N   ?   A  ?  301  1  
ATOM    2326  N    .  LEU  A  303  ?   64.94600  -12.82700   81.23800  1.000  22.25146  N   ?   A  ?  302  1  
ATOM    2327  CA   .  LEU  A  303  ?   65.99200  -13.19000   82.18700  1.000  22.82775  C   ?   A  ?  302  1  
ATOM    2328  C    .  LEU  A  303  ?   66.60300  -14.54400   81.85500  1.000  41.98660  C   ?   A  ?  302  1  
ATOM    2329  O    .  LEU  A  303  ?   67.81200  -14.74900   82.02400  1.000  33.20823  O   ?   A  ?  302  1  
ATOM    2330  CB   .  LEU  A  303  ?   65.41700  -13.20400   83.60200  1.000  29.61408  C   ?   A  ?  302  1  
ATOM    2331  CG   .  LEU  A  303  ?   66.41200  -13.51600   84.69900  1.000  30.81541  C   ?   A  ?  302  1  
ATOM    2332  CD1  .  LEU  A  303  ?   67.53000  -12.48400   84.65600  1.000  29.24632  C   ?   A  ?  302  1  
ATOM    2333  CD2  .  LEU  A  303  ?   65.68500  -13.53700   86.03100  1.000  37.51011  C   ?   A  ?  302  1  
ATOM    2334  N    .  ALA  A  304  ?   65.77700  -15.47800   81.37700  1.000  39.90192  N   ?   A  ?  303  1  
ATOM    2335  CA   .  ALA  A  304  ?   66.23200  -16.83400   81.09200  1.000  48.59969  C   ?   A  ?  303  1  
ATOM    2336  C    .  ALA  A  304  ?   67.31900  -16.86600   80.02500  1.000  48.43132  C   ?   A  ?  303  1  
ATOM    2337  O    .  ALA  A  304  ?   68.08900  -17.83300   79.97400  1.000  49.62889  O   ?   A  ?  303  1  
ATOM    2338  CB   .  ALA  A  304  ?   65.03600  -17.69400   80.66800  1.000  38.31354  C   ?   A  ?  303  1  
ATOM    2339  N    .  GLU  A  305  ?   67.40500  -15.83000   79.18100  1.000  42.91386  N   ?   A  ?  304  1  
ATOM    2340  CA   .  GLU  A  305  ?   68.39200  -15.76400   78.11000  1.000  43.89808  C   ?   A  ?  304  1  
ATOM    2341  C    .  GLU  A  305  ?   69.78200  -15.33200   78.58000  1.000  50.12499  C   ?   A  ?  304  1  
ATOM    2342  O    .  GLU  A  305  ?   70.61700  -15.02000   77.72500  1.000  60.60272  O   ?   A  ?  304  1  
ATOM    2343  CB   .  GLU  A  305  ?   67.92100  -14.80800   77.00600  1.000  33.65580  C   ?   A  ?  304  1  
ATOM    2344  CG   .  GLU  A  305  ?   66.52200  -15.08500   76.47700  1.000  46.69109  C   ?   A  ?  304  1  
ATOM    2345  CD   .  GLU  A  305  ?   66.03400  -14.02300   75.48300  1.000  69.23973  C   ?   A  ?  304  1  
ATOM    2346  OE1  .  GLU  A  305  ?   66.83900  -13.15400   75.07500  1.000  54.18923  O   ?   A  ?  304  1  
ATOM    2347  OE2  .  GLU  A  305  ?   64.83800  -14.05700   75.11100  1.000  73.55706  O   ?   A  ?  304  1  
ATOM    2348  N    .  PHE  A  306  ?   70.06300  -15.30000   79.88800  1.000  52.81755  N   ?   A  ?  305  1  
ATOM    2349  CA   .  PHE  A  306  ?   71.33400  -14.79200   80.40500  1.000  50.43684  C   ?   A  ?  305  1  
ATOM    2350  C    .  PHE  A  306  ?   71.90700  -15.76700   81.42200  1.000  54.15798  C   ?   A  ?  305  1  
ATOM    2351  O    .  PHE  A  306  ?   71.25100  -16.08200   82.42100  1.000  59.38586  O   ?   A  ?  305  1  
ATOM    2352  CB   .  PHE  A  306  ?   71.16300  -13.39300   81.01900  1.000  42.50204  C   ?   A  ?  305  1  
ATOM    2353  CG   .  PHE  A  306  ?   70.71100  -12.38000   80.02600  1.000  39.18089  C   ?   A  ?  305  1  
ATOM    2354  CD1  .  PHE  A  306  ?   69.36100  -12.16000   79.81000  1.000  33.40713  C   ?   A  ?  305  1  
ATOM    2355  CD2  .  PHE  A  306  ?   71.62600  -11.70800   79.24400  1.000  34.38132  C   ?   A  ?  305  1  
ATOM    2356  CE1  .  PHE  A  306  ?   68.94500  -11.27000   78.86400  1.000  27.96813  C   ?   A  ?  305  1  
ATOM    2357  CE2  .  PHE  A  306  ?   71.20600  -10.80400   78.29100  1.000  32.62139  C   ?   A  ?  305  1  
ATOM    2358  CZ   .  PHE  A  306  ?   69.86900  -10.59400   78.09200  1.000  34.65940  C   ?   A  ?  305  1  
HETATM  2359  C01  .  LIG  A  401  ?   82.64200    3.78300   88.41900  0.760  27.12166  C   ?   B  ?    .  1  
HETATM  2360  C02  .  LIG  A  401  ?   83.90400    3.25400   89.10100  0.760  30.74869  C   ?   B  ?    .  1  
HETATM  2361  C03  .  LIG  A  401  ?   85.00500    4.31700   89.17300  0.760  34.95366  C   ?   B  ?    .  1  
HETATM  2362  C05  .  LIG  A  401  ?   85.57900    4.80800   90.49800  0.760  35.29868  C   ?   B  ?    .  1  
HETATM  2363  C06  .  LIG  A  401  ?   86.54900    5.79600   90.44500  0.760  38.53874  C   ?   B  ?    .  1  
HETATM  2364  C07  .  LIG  A  401  ?   87.13900    6.30300   91.59100  0.760  43.22986  C   ?   B  ?    .  1  
HETATM  2365  C08  .  LIG  A  401  ?   86.71800    5.81100   92.85000  0.760  31.91762  C   ?   B  ?    .  1  
HETATM  2366  C09  .  LIG  A  401  ?   87.30600    6.33200   94.04000  0.760  48.26221  C   ?   B  ?    .  1  
HETATM  2367  C10  .  LIG  A  401  ?   86.89300    5.85300   95.27600  0.760  43.58334  C   ?   B  ?    .  1  
HETATM  2368  C12  .  LIG  A  401  ?   87.03500    5.85600   97.77800  0.760  53.12271  C   ?   B  ?    .  1  
HETATM  2369  C13  .  LIG  A  401  ?   88.50900    7.39300   96.43500  0.760  48.49961  C   ?   B  ?    .  1  
HETATM  2370  C14  .  LIG  A  401  ?   85.91000    4.87100   95.34900  0.760  41.98733  C   ?   B  ?    .  1  
HETATM  2371  C15  .  LIG  A  401  ?   85.34400    4.37800   94.18400  0.760  45.83774  C   ?   B  ?    .  1  
HETATM  2372  C16  .  LIG  A  401  ?   85.75700    4.85300   92.91300  0.760  34.28685  C   ?   B  ?    .  1  
HETATM  2373  C17  .  LIG  A  401  ?   85.15900    4.32300   91.72800  0.760  38.78919  C   ?   B  ?    .  1  
HETATM  2374  N11  .  LIG  A  401  ?   87.47900    6.37200   96.49600  0.760  57.80645  N   ?   B  ?    .  1  
HETATM  2375  O04  .  LIG  A  401  ?   85.44800    4.78400   88.18000  0.760  29.14228  O   ?   B  ?    .  1  
HETATM  2376  C1   .  GLC  A  402  ?   81.41400    0.45700   83.85500  0.500  11.20864  C   ?   C  ?    .  1  
HETATM  2377  C2   .  GLC  A  402  ?   80.54500   -0.42700   84.74800  0.500   9.39969  C   ?   C  ?    .  1  
HETATM  2378  C3   .  GLC  A  402  ?   80.68900   -0.03300   86.20500  0.500   8.72373  C   ?   C  ?    .  1  
HETATM  2379  C4   .  GLC  A  402  ?   82.15700   -0.00600   86.57300  0.500   8.98311  C   ?   C  ?    .  1  
HETATM  2380  C5   .  GLC  A  402  ?   82.94200    0.88300   85.63000  0.500   9.45548  C   ?   C  ?    .  1  
HETATM  2381  C6   .  GLC  A  402  ?   84.42200    0.79400   85.94600  0.500   9.36629  C   ?   C  ?    .  1  
HETATM  2382  O1   .  GLC  A  402  ?   80.95100    1.79300   83.90000  0.500   7.77556  O   ?   C  ?    .  1  
HETATM  2383  O2   .  GLC  A  402  ?   79.17500   -0.30400   84.36400  0.500  11.29143  O   ?   C  ?    .  1  
HETATM  2384  O3   .  GLC  A  402  ?   80.04000   -0.99200   87.02500  0.500   9.77259  O   ?   C  ?    .  1  
HETATM  2385  O4   .  GLC  A  402  ?   82.27900    0.48000   87.91100  0.500  10.69082  O   ?   C  ?    .  1  
HETATM  2386  O5   .  GLC  A  402  ?   82.75900    0.43100   84.30800  0.500   9.63186  O   ?   C  ?    .  1  
HETATM  2387  O6   .  GLC  A  402  ?   85.17500    1.62200   85.06700  0.500  11.30423  O   ?   C  ?    .  1  
HETATM  2388  C1   .  BGC  B    1  ?   91.61000   -3.75300   99.16200  1.000  14.00493  C   ?   D  ?    .  1  
HETATM  2389  C2   .  BGC  B    1  ?   92.71100   -2.75500   98.85800  1.000  15.21562  C   ?   D  ?    .  1  
HETATM  2390  C3   .  BGC  B    1  ?   92.60300   -2.29900   97.39600  1.000  12.96474  C   ?   D  ?    .  1  
HETATM  2391  C4   .  BGC  B    1  ?   92.60800   -3.50200   96.46100  1.000  11.89587  C   ?   D  ?    .  1  
HETATM  2392  C5   .  BGC  B    1  ?   91.50100   -4.45300   96.89100  1.000  11.87706  C   ?   D  ?    .  1  
HETATM  2393  C6   .  BGC  B    1  ?   91.49800   -5.71400   96.07900  1.000  14.03039  C   ?   D  ?    .  1  
HETATM  2394  O1   .  BGC  B    1  ?   91.74700   -4.29500  100.44700  1.000  13.59634  O   ?   D  ?    .  1  
HETATM  2395  O2   .  BGC  B    1  ?   92.53200   -1.64000   99.71800  1.000  18.59662  O   ?   D  ?    .  1  
HETATM  2396  O3   .  BGC  B    1  ?   93.67900   -1.42700   97.07900  1.000  15.97964  O   ?   D  ?    .  1  
HETATM  2397  O4   .  BGC  B    1  ?   92.38200   -3.07200   95.11900  1.000  15.14222  O   ?   D  ?    .  1  
HETATM  2398  O5   .  BGC  B    1  ?   91.70000   -4.83900   98.27000  1.000  12.44905  O   ?   D  ?    .  1  
HETATM  2399  O6   .  BGC  B    1  ?   90.38500   -6.55400   96.35600  1.000  13.62933  O   ?   D  ?    .  1  
HETATM  2400  C1   .  BGC  B    2  ?   81.33600    0.68000   84.01100  0.500  10.47510  C   ?   E  ?    .  1  
HETATM  2401  C2   .  BGC  B    2  ?   80.54200   -0.35800   84.77800  0.500   9.57791  C   ?   E  ?    .  1  
HETATM  2402  C3   .  BGC  B    2  ?   80.67900   -0.03300   86.24700  0.500   8.65432  C   ?   E  ?    .  1  
HETATM  2403  C4   .  BGC  B    2  ?   82.15700   -0.00700   86.59500  0.500   9.08188  C   ?   E  ?    .  1  
HETATM  2404  C5   .  BGC  B    2  ?   82.95300    0.88500   85.65700  0.500   9.40864  C   ?   E  ?    .  1  
HETATM  2405  C6   .  BGC  B    2  ?   84.44100    0.75900   85.92800  0.500   9.34993  C   ?   E  ?    .  1  
HETATM  2406  O1   .  BGC  B    2  ?   81.10700    0.43900   82.63700  0.500  12.35222  O   ?   E  ?    .  1  
HETATM  2407  O2   .  BGC  B    2  ?   79.17200   -0.31200   84.38100  0.500  11.31850  O   ?   E  ?    .  1  
HETATM  2408  O3   .  BGC  B    2  ?   80.03600   -1.02200   87.03500  0.500   9.78996  O   ?   E  ?    .  1  
HETATM  2409  O4   .  BGC  B    2  ?   82.28600    0.47800   87.93000  0.500  10.65306  O   ?   E  ?    .  1  
HETATM  2410  O5   .  BGC  B    2  ?   82.70500    0.48700   84.32600  0.500   9.73202  O   ?   E  ?    .  1  
HETATM  2411  O6   .  BGC  B    2  ?   85.17600    1.62200   85.06800  0.500  11.30338  O   ?   E  ?    .  1  
HETATM  2412  C1   .  BGC  C    1  ?   84.36700   -4.24600   96.83100  0.780  26.91501  C   ?   F  ?    .  1  
HETATM  2413  C2   .  BGC  C    1  ?   83.07000   -4.61300   97.53900  0.780  27.03149  C   ?   F  ?    .  1  
HETATM  2414  C3   .  BGC  C    1  ?   81.82600   -4.26100   96.71500  0.780  20.94007  C   ?   F  ?    .  1  
HETATM  2415  C4   .  BGC  C    1  ?   81.91400   -2.82800   96.18100  0.780  20.58091  C   ?   F  ?    .  1  
HETATM  2416  C5   .  BGC  C    1  ?   83.22700   -2.68300   95.41700  0.780  16.94515  C   ?   F  ?    .  1  
HETATM  2417  C6   .  BGC  C    1  ?   83.41200   -1.30800   94.81000  0.780  18.98264  C   ?   F  ?    .  1  
HETATM  2418  O1   .  BGC  C    1  ?   85.38900   -4.39200   97.77400  0.780  32.62921  O   ?   F  ?    .  1  
HETATM  2419  O2   .  BGC  C    1  ?   83.06600   -6.00000   97.87500  0.780  29.85842  O   ?   F  ?    .  1  
HETATM  2420  O3   .  BGC  C    1  ?   80.74600   -4.40500   97.60900  0.780  17.55708  O   ?   F  ?    .  1  
HETATM  2421  O4   .  BGC  C    1  ?   80.82200   -2.44100   95.34400  0.780  10.51795  O   ?   F  ?    .  1  
HETATM  2422  O5   .  BGC  C    1  ?   84.30500   -2.88900   96.34900  0.780  18.21498  O   ?   F  ?    .  1  
HETATM  2423  O6   .  BGC  C    1  ?   83.83900   -0.36600   95.78600  0.780  24.93106  O   ?   F  ?    .  1  
HETATM  2424  C1   .  BGC  F    1  ?   74.26400    3.74500  106.75900  0.730  16.84458  C   ?   G  ?    .  1  
HETATM  2425  C2   .  BGC  F    1  ?   74.18100    2.23400  106.82900  0.730  29.05040  C   ?   G  ?    .  1  
HETATM  2426  C3   .  BGC  F    1  ?   72.91200    1.83000  107.54600  0.730  35.75569  C   ?   G  ?    .  1  
HETATM  2427  C4   .  BGC  F    1  ?   72.81400    2.54600  108.88400  0.730  39.29353  C   ?   G  ?    .  1  
HETATM  2428  C5   .  BGC  F    1  ?   72.95400    4.05200  108.71700  0.730  28.91133  C   ?   G  ?    .  1  
HETATM  2429  C6   .  BGC  F    1  ?   72.95500    4.76200  110.06700  0.730  45.05466  C   ?   G  ?    .  1  
HETATM  2430  O1   .  BGC  F    1  ?   75.53900    4.07800  106.22800  0.730  36.56225  O   ?   G  ?    .  1  
HETATM  2431  O2   .  BGC  F    1  ?   74.20000    1.68800  105.50200  0.730  27.89314  O   ?   G  ?    .  1  
HETATM  2432  O3   .  BGC  F    1  ?   72.95300    0.42800  107.77700  0.730  36.77579  O   ?   G  ?    .  1  
HETATM  2433  O4   .  BGC  F    1  ?   71.55000    2.24900  109.48000  0.730  49.39058  O   ?   G  ?    .  1  
HETATM  2434  O5   .  BGC  F    1  ?   74.17600    4.32900  108.05500  0.730  31.57718  O   ?   G  ?    .  1  
HETATM  2435  O6   .  BGC  F    1  ?   72.65100    6.15600  109.91900  0.730  38.75165  O   ?   G  ?    .  1  
HETATM  2436  C1   .  BGC  G    1  ?   62.02800   -4.56300   75.54800  0.830  38.12255  C   ?   H  ?    .  1  
HETATM  2437  C2   .  BGC  G    1  ?   63.08900   -3.49500   75.36600  0.830  40.49983  C   ?   H  ?    .  1  
HETATM  2438  C3   .  BGC  G    1  ?   64.47100   -4.14300   75.32600  0.830  44.24283  C   ?   H  ?    .  1  
HETATM  2439  C4   .  BGC  G    1  ?   64.69500   -5.09500   76.50500  0.830  26.84397  C   ?   H  ?    .  1  
HETATM  2440  C5   .  BGC  G    1  ?   63.48300   -6.00200   76.75500  0.830  35.14940  C   ?   H  ?    .  1  
HETATM  2441  C6   .  BGC  G    1  ?   63.55700   -6.74600   78.06900  0.830  31.87928  C   ?   H  ?    .  1  
HETATM  2442  O1   .  BGC  G    1  ?   60.77300   -3.96600   75.48400  0.830  50.98472  O   ?   H  ?    .  1  
HETATM  2443  O2   .  BGC  G    1  ?   62.82800   -2.77800   74.16600  0.830  44.65428  O   ?   H  ?    .  1  
HETATM  2444  O3   .  BGC  G    1  ?   65.48400   -3.13700   75.30800  0.830  41.78234  O   ?   H  ?    .  1  
HETATM  2445  O4   .  BGC  G    1  ?   65.82400   -5.92000   76.21800  0.830  28.37142  O   ?   H  ?    .  1  
HETATM  2446  O5   .  BGC  G    1  ?   62.26900   -5.22900   76.78100  0.830  40.27852  O   ?   H  ?    .  1  
HETATM  2447  O6   .  BGC  G    1  ?   62.50800   -7.70200   78.22400  0.830  28.94765  O   ?   H  ?    .  1  
HETATM  2448  CA   .  CA   M    1  ?   54.44500   10.54100   90.67200  1.000   9.84631  Ca  2+  I  ?    .  1  
HETATM  2449  O    .  HOH  S    1  ?   64.96200   12.70200  101.39800  1.000   9.61885  O   ?   J  ?    .  1  
HETATM  2450  O    .  HOH  S    2  ?   71.53900    5.78400   84.98200  1.000  10.96700  O   ?   J  ?    .  1  
HETATM  2451  O    .  HOH  S    3  ?   80.91700   -2.33500   89.27500  1.000  11.02910  O   ?   J  ?    .  1  
HETATM  2452  O    .  HOH  S    4  ?   56.78500    3.49800   93.56200  1.000  11.50424  O   ?   J  ?    .  1  
HETATM  2453  O    .  HOH  S    5  ?   95.70000   -5.51300   95.37400  1.000  10.81776  O   ?   J  ?    .  1  
HETATM  2454  O    .  HOH  S    6  ?   78.15000   -2.87200   89.11500  1.000  10.61341  O   ?   J  ?    .  1  
HETATM  2455  O    .  HOH  S    7  ?   78.27800   -4.22600   76.53700  1.000  14.05050  O   ?   J  ?    .  1  
HETATM  2456  O    .  HOH  S    8  ?   93.98100   -3.42000  102.06700  1.000  13.35704  O   ?   J  ?    .  1  
HETATM  2457  O    .  HOH  S    9  ?   83.38600    2.30600   77.05200  1.000  15.02370  O   ?   J  ?    .  1  
HETATM  2458  O    .  HOH  S   10  ?   55.56400   10.62100   95.04500  1.000  13.79664  O   ?   J  ?    .  1  
HETATM  2459  O    .  HOH  S   11  ?   56.05200    1.25300   94.78900  1.000  15.39360  O   ?   J  ?    .  1  
HETATM  2460  O    .  HOH  S   12  ?   92.85600   10.62200   77.65500  1.000  14.46148  O   ?   J  ?    .  1  
HETATM  2461  O    .  HOH  S   13  ?  103.72400   -4.89700   86.93100  1.000  15.03886  O   ?   J  ?    .  1  
HETATM  2462  O    .  HOH  S   14  ?   84.65200    4.67900   79.55700  1.000  14.23962  O   ?   J  ?    .  1  
HETATM  2463  O    .  HOH  S   15  ?   86.10000   -2.86000   78.15600  1.000  16.74109  O   ?   J  ?    .  1  
HETATM  2464  O    .  HOH  S   16  ?   63.99700   15.44800   85.76200  1.000  16.58670  O   ?   J  ?    .  1  
HETATM  2465  O    .  HOH  S   17  ?   97.91400  -19.29200   78.64200  1.000  19.71956  O   ?   J  ?    .  1  
HETATM  2466  O    .  HOH  S   18  ?   60.27300   16.21100   83.17000  1.000  17.23417  O   ?   J  ?    .  1  
HETATM  2467  O    .  HOH  S   19  ?   82.98900    4.93400   77.11600  1.000  16.90415  O   ?   J  ?    .  1  
HETATM  2468  O    .  HOH  S   20  ?   78.78300   -5.38500   95.97400  1.000  17.57883  O   ?   J  ?    .  1  
HETATM  2469  O    .  HOH  S   21  ?   82.62300   -1.43300   79.98900  1.000  16.74776  O   ?   J  ?    .  1  
HETATM  2470  O    .  HOH  S   22  ?   63.17300   16.53400   83.17700  1.000  22.33563  O   ?   J  ?    .  1  
HETATM  2471  O    .  HOH  S   23  ?   97.29400  -13.92000   66.66600  1.000  21.02511  O   ?   J  ?    .  1  
HETATM  2472  O    .  HOH  S   24  ?   77.61400   -0.30500   73.33000  1.000  16.26449  O   ?   J  ?    .  1  
HETATM  2473  O    .  HOH  S   25  ?   72.99100    6.40200  105.96100  1.000  17.06863  O   ?   J  ?    .  1  
HETATM  2474  O    .  HOH  S   26  ?   54.48200   12.37400   82.62600  1.000  15.71049  O   ?   J  ?    .  1  
HETATM  2475  O    .  HOH  S   27  ?  103.90000  -13.58300   65.05500  1.000  17.75149  O   ?   J  ?    .  1  
HETATM  2476  O    .  HOH  S   28  ?   69.76700    6.25800  109.33700  1.000  17.51563  O   ?   J  ?    .  1  
HETATM  2477  O    .  HOH  S   29  ?   82.15100   -1.18700   91.50000  1.000  17.62499  O   ?   J  ?    .  1  
HETATM  2478  O    .  HOH  S   30  ?   95.13200  -13.94000   64.11400  1.000  21.56922  O   ?   J  ?    .  1  
HETATM  2479  O    .  HOH  S   31  ?   63.32900   -3.30600   92.63100  1.000  22.17176  O   ?   J  ?    .  1  
HETATM  2480  O    .  HOH  S   32  ?   51.53200   16.26900   86.74600  1.000  21.86667  O   ?   J  ?    .  1  
HETATM  2481  O    .  HOH  S   33  ?   82.70900    1.22200   79.49900  1.000  20.90477  O   ?   J  ?    .  1  
HETATM  2482  O    .  HOH  S   34  ?   58.21000   14.70500   79.04600  1.000  24.68906  O   ?   J  ?    .  1  
HETATM  2483  O    .  HOH  S   35  ?   76.55800   -7.62200   73.54700  1.000  20.92245  O   ?   J  ?    .  1  
HETATM  2484  O    .  HOH  S   36  ?  101.93100   -4.63000   91.20800  1.000  17.58820  O   ?   J  ?    .  1  
HETATM  2485  O    .  HOH  S   37  ?   52.93700    8.66700   83.62100  1.000  18.93722  O   ?   J  ?    .  1  
HETATM  2486  O    .  HOH  S   38  ?  104.30500   -4.19000   89.60900  1.000  18.25958  O   ?   J  ?    .  1  
HETATM  2487  O    .  HOH  S   39  ?   87.77200    8.19400   72.42300  1.000  22.62800  O   ?   J  ?    .  1  
HETATM  2488  O    .  HOH  S   40  ?   63.67200   17.30500   87.95000  1.000  18.31864  O   ?   J  ?    .  1  
HETATM  2489  O    .  HOH  S   41  ?   79.15000  -10.85800   79.71700  1.000  25.39005  O   ?   J  ?    .  1  
HETATM  2490  O    .  HOH  S   42  ?   85.62900  -13.70800   77.29200  1.000  21.44976  O   ?   J  ?    .  1  
HETATM  2491  O    .  HOH  S   43  ?   82.65500   -1.80300   67.26300  1.000  22.38099  O   ?   J  ?    .  1  
HETATM  2492  O    .  HOH  S   44  ?   83.90100  -13.61000   84.47700  1.000  19.31617  O   ?   J  ?    .  1  
HETATM  2493  O    .  HOH  S   45  ?   58.50100    6.33500   98.94800  1.000  21.56926  O   ?   J  ?    .  1  
HETATM  2494  O    .  HOH  S   46  ?  102.77500   -0.15700   91.50300  1.000  21.70995  O   ?   J  ?    .  1  
HETATM  2495  O    .  HOH  S   47  ?   95.95000   -3.18900   63.30500  1.000  21.99996  O   ?   J  ?    .  1  
HETATM  2496  O    .  HOH  S   48  ?   95.68600    2.65600   96.36700  1.000  25.80904  O   ?   J  ?    .  1  
HETATM  2497  O    .  HOH  S   49  ?   94.82300    8.08600   90.62000  1.000  22.31530  O   ?   J  ?    .  1  
HETATM  2498  O    .  HOH  S   50  ?  110.52300   -0.27000   81.89400  1.000  22.82897  O   ?   J  ?    .  1  
HETATM  2499  O    .  HOH  S   51  ?   89.65700   -8.71900   94.94600  1.000  23.00843  O   ?   J  ?    .  1  
HETATM  2500  O    .  HOH  S   52  ?   78.24600   11.43100  100.28100  1.000  28.96626  O   ?   J  ?    .  1  
HETATM  2501  O    .  HOH  S   53  ?   90.03100   14.40000   72.04600  1.000  20.20648  O   ?   J  ?    .  1  
HETATM  2502  O    .  HOH  S   54  ?   54.68000   -1.97800   79.56700  1.000  21.47179  O   ?   J  ?    .  1  
HETATM  2503  O    .  HOH  S   55  ?   54.10100   10.21500   97.36900  1.000  21.69431  O   ?   J  ?    .  1  
HETATM  2504  O    .  HOH  S   56  ?   59.76600   16.42300   80.40700  1.000  24.49226  O   ?   J  ?    .  1  
HETATM  2505  O    .  HOH  S   57  ?   77.41800    7.52100  100.80800  1.000  22.13586  O   ?   J  ?    .  1  
HETATM  2506  O    .  HOH  S   58  ?   51.21100    7.58100   85.99600  1.000  23.53530  O   ?   J  ?    .  1  
HETATM  2507  O    .  HOH  S   59  ?   82.42000   -6.12900   67.12000  1.000  26.12354  O   ?   J  ?    .  1  
HETATM  2508  O    .  HOH  S   60  ?   68.01600   -3.98300   74.77500  1.000  23.80363  O   ?   J  ?    .  1  
HETATM  2509  O    .  HOH  S   61  ?   61.82800   -7.41700   86.00300  1.000  23.93803  O   ?   J  ?    .  1  
HETATM  2510  O    .  HOH  S   62  ?   62.40500   -8.09000   88.56700  1.000  25.15782  O   ?   J  ?    .  1  
HETATM  2511  O    .  HOH  S   63  ?   91.65400  -17.60700   73.88900  1.000  22.20744  O   ?   J  ?    .  1  
HETATM  2512  O    .  HOH  S   64  ?   78.08600   -8.13500   83.43000  1.000  21.30110  O   ?   J  ?    .  1  
HETATM  2513  O    .  HOH  S   65  ?   64.44800   -4.04900   98.71800  1.000  21.64865  O   ?   J  ?    .  1  
HETATM  2514  O    .  HOH  S   66  ?  102.26000   10.49400   75.11300  1.000  21.52644  O   ?   J  ?    .  1  
HETATM  2515  O    .  HOH  S   67  ?   78.29800    7.82100   74.46900  1.000  25.06780  O   ?   J  ?    .  1  
HETATM  2516  O    .  HOH  S   68  ?   50.53800   -1.25500   89.54200  1.000  26.41531  O   ?   J  ?    .  1  
HETATM  2517  O    .  HOH  S   69  ?  105.00300   -1.81100   90.51000  1.000  22.44125  O   ?   J  ?    .  1  
HETATM  2518  O    .  HOH  S   71  ?   99.19000  -12.56000   86.65400  1.000  25.36778  O   ?   J  ?    .  1  
HETATM  2519  O    .  HOH  S   72  ?   55.75100   13.64900   95.46500  1.000  25.01340  O   ?   J  ?    .  1  
HETATM  2520  O    .  HOH  S   73  ?  102.91700    6.11700   66.31500  1.000  23.86733  O   ?   J  ?    .  1  
HETATM  2521  O    .  HOH  S   74  ?  101.10100   10.55500   72.76800  1.000  27.22075  O   ?   J  ?    .  1  
HETATM  2522  O    .  HOH  S   75  ?   90.61100    1.18100   62.79000  1.000  23.85666  O   ?   J  ?    .  1  
HETATM  2523  O    .  HOH  S   76  ?   45.90700   12.46800   90.80200  1.000  39.26000  O   ?   J  ?    .  1  
HETATM  2524  O    .  HOH  S   77  ?   89.09400    5.53300   89.49700  1.000  24.17939  O   ?   J  ?    .  1  
HETATM  2525  O    .  HOH  S   78  ?   55.56100    1.29800   97.51500  1.000  23.07467  O   ?   J  ?    .  1  
HETATM  2526  O    .  HOH  S   79  ?  106.85900  -11.84700   75.57200  1.000  24.83082  O   ?   J  ?    .  1  
HETATM  2527  O    .  HOH  S   80  ?  106.01600    5.17600   86.66100  1.000  24.35504  O   ?   J  ?    .  1  
HETATM  2528  O    .  HOH  S   81  ?   85.41900    5.26200   66.63100  1.000  25.44313  O   ?   J  ?    .  1  
HETATM  2529  O    .  HOH  S   82  ?  109.07000    2.28700   81.20000  1.000  35.17360  O   ?   J  ?    .  1  
HETATM  2530  O    .  HOH  S   83  ?   93.94700  -13.09700   68.64700  1.000  26.79683  O   ?   J  ?    .  1  
HETATM  2531  O    .  HOH  S   84  ?   98.69800   11.61200   80.00800  1.000  27.93712  O   ?   J  ?    .  1  
HETATM  2532  O    .  HOH  S   85  ?  105.38600    8.52600   80.20300  1.000  25.90837  O   ?   J  ?    .  1  
HETATM  2533  O    .  HOH  S   86  ?   76.73000    1.19800  104.01200  1.000  27.52509  O   ?   J  ?    .  1  
HETATM  2534  O    .  HOH  S   87  ?   53.28600   10.34300  100.63300  1.000  25.60373  O   ?   J  ?    .  1  
HETATM  2535  O    .  HOH  S   88  ?  102.13000   -8.64300   86.47700  1.000  28.51953  O   ?   J  ?    .  1  
HETATM  2536  O    .  HOH  S   89  ?  109.02500    2.58200   87.77600  1.000  32.95859  O   ?   J  ?    .  1  
HETATM  2537  O    .  HOH  S   90  ?  101.81100   -4.65000   66.93500  1.000  23.78193  O   ?   J  ?    .  1  
HETATM  2538  O    .  HOH  S   91  ?   86.98700   -8.03400   61.87100  1.000  29.09178  O   ?   J  ?    .  1  
HETATM  2539  O    .  HOH  S   92  ?   75.75500  -11.58100   83.31400  1.000  28.50809  O   ?   J  ?    .  1  
HETATM  2540  O    .  HOH  S   93  ?   69.67200    1.11200  105.61600  1.000  28.53191  O   ?   J  ?    .  1  
HETATM  2541  O    .  HOH  S   94  ?   56.84000   15.64000   94.66800  1.000  36.24018  O   ?   J  ?    .  1  
HETATM  2542  O    .  HOH  S   95  ?   77.18900   -1.42100  104.17300  1.000  34.42933  O   ?   J  ?    .  1  
HETATM  2543  O    .  HOH  S   96  ?   69.00800   14.55300   81.04500  1.000  32.70680  O   ?   J  ?    .  1  
HETATM  2544  O    .  HOH  S   97  ?  103.46400    8.25200   87.88900  1.000  32.08642  O   ?   J  ?    .  1  
HETATM  2545  O    .  HOH  S   98  ?   53.30800   16.72300   91.27000  1.000  28.33842  O   ?   J  ?    .  1  
HETATM  2546  O    .  HOH  S   99  ?   66.79100   10.17500   74.39200  1.000  29.35449  O   ?   J  ?    .  1  
HETATM  2547  O    .  HOH  S  100  ?   66.46500    6.35800  109.31600  1.000  28.98618  O   ?   J  ?    .  1  
HETATM  2548  O    .  HOH  S  101  ?   51.81800   17.92800   84.62100  1.000  27.89241  O   ?   J  ?    .  1  
HETATM  2549  O    .  HOH  S  102  ?   69.57800   -7.82400   98.82700  1.000  31.69636  O   ?   J  ?    .  1  
HETATM  2550  O    .  HOH  S  103  ?   71.13000   -5.98600   97.28500  1.000  27.08887  O   ?   J  ?    .  1  
HETATM  2551  O    .  HOH  S  104  ?   92.57500    1.13800   96.88200  1.000  29.48872  O   ?   J  ?    .  1  
HETATM  2552  O    .  HOH  S  105  ?  104.49200   -7.51400   86.66900  1.000  29.75148  O   ?   J  ?    .  1  
HETATM  2553  O    .  HOH  S  106  ?   53.39800    0.33500   94.45200  1.000  25.60624  O   ?   J  ?    .  1  
HETATM  2554  O    .  HOH  S  107  ?   92.58800   -5.58500   61.78400  1.000  28.58112  O   ?   J  ?    .  1  
HETATM  2555  O    .  HOH  S  108  ?   54.83300   -4.84000   79.59500  1.000  41.40630  O   ?   J  ?    .  1  
HETATM  2556  O    .  HOH  S  109  ?  100.38400   -4.95600   64.33700  1.000  27.53627  O   ?   J  ?    .  1  
HETATM  2557  O    .  HOH  S  110  ?   66.61300   15.75900   85.91200  1.000  26.66680  O   ?   J  ?    .  1  
HETATM  2558  O    .  HOH  S  111  ?   89.31500  -16.75400   85.72900  1.000  26.85754  O   ?   J  ?    .  1  
HETATM  2559  O    .  HOH  S  112  ?   76.19700   -2.67400  101.85100  1.000  40.57901  O   ?   J  ?    .  1  
HETATM  2560  O    .  HOH  S  113  ?   76.43100   13.75400   79.45700  1.000  31.49883  O   ?   J  ?    .  1  
HETATM  2561  O    .  HOH  S  114  ?   77.78800   -8.52800   71.30500  1.000  33.48176  O   ?   J  ?    .  1  
HETATM  2562  O    .  HOH  S  115  ?   61.97300   10.72900  106.34400  1.000  30.74924  O   ?   J  ?    .  1  
HETATM  2563  O    .  HOH  S  116  ?   87.66600    2.80800   60.67500  1.000  34.37383  O   ?   J  ?    .  1  
HETATM  2564  O    .  HOH  S  117  ?   51.83500   -1.79900   79.87200  1.000  38.13899  O   ?   J  ?    .  1  
HETATM  2565  O    .  HOH  S  118  ?   96.68000   13.23000   68.51500  1.000  30.77457  O   ?   J  ?    .  1  
HETATM  2566  O    .  HOH  S  119  ?   68.85300   -4.45000  104.45200  1.000  27.27629  O   ?   J  ?    .  1  
HETATM  2567  O    .  HOH  S  120  ?   78.45600   14.78300   89.31900  1.000  37.88220  O   ?   J  ?    .  1  
HETATM  2568  O    .  HOH  S  121  ?   53.30800   13.00100   98.14300  1.000  39.10118  O   ?   J  ?    .  1  
HETATM  2569  O    .  HOH  S  122  ?   56.33400   -5.32200   85.17100  1.000  39.45004  O   ?   J  ?    .  1  
HETATM  2570  O    .  HOH  S  123  ?   88.67500   -1.59300   98.06300  1.000  33.74732  O   ?   J  ?    .  1  
HETATM  2571  O    .  HOH  S  124  ?  107.00300    2.84900   68.55700  1.000  22.93998  O   ?   J  ?    .  1  
HETATM  2572  O    .  HOH  S  125  ?   91.09000   -0.55300   95.06200  1.000  29.56703  O   ?   J  ?    .  1  
HETATM  2573  O    .  HOH  S  126  ?   87.17300   11.11900   80.28800  1.000  37.57036  O   ?   J  ?    .  1  
HETATM  2574  O    .  HOH  S  127  ?   68.68900   10.66100   72.69900  1.000  38.52330  O   ?   J  ?    .  1  
HETATM  2575  O    .  HOH  S  128  ?   98.73500   -0.82800   64.95100  1.000  31.45200  O   ?   J  ?    .  1  
HETATM  2576  O    .  HOH  S  129  ?   65.26700   15.49600   79.33700  1.000  27.95217  O   ?   J  ?    .  1  
HETATM  2577  O    .  HOH  S  130  ?   80.87400   -3.67800   67.62000  1.000  31.53910  O   ?   J  ?    .  1  
HETATM  2578  O    .  HOH  S  131  ?   90.48400   10.45400   64.43800  1.000  37.52713  O   ?   J  ?    .  1  
HETATM  2579  O    .  HOH  S  132  ?  103.81000    1.63600   93.07400  1.000  31.08999  O   ?   J  ?    .  1  
HETATM  2580  O    .  HOH  S  133  ?   83.44300  -11.54900   89.80500  1.000  30.91491  O   ?   J  ?    .  1  
HETATM  2581  O    .  HOH  S  134  ?   64.67400   -6.87200   98.96200  1.000  35.80011  O   ?   J  ?    .  1  
HETATM  2582  O    .  HOH  S  135  ?   92.68600   13.31900   67.02300  1.000  30.54938  O   ?   J  ?    .  1  
HETATM  2583  O    .  HOH  S  136  ?   79.75000   10.04800   78.30000  1.000  28.82455  O   ?   J  ?    .  1  
HETATM  2584  O    .  HOH  S  137  ?  111.85500   -1.36200   79.66400  1.000  30.68743  O   ?   J  ?    .  1  
HETATM  2585  O    .  HOH  S  138  ?   71.80200   16.69100   93.63200  1.000  31.15056  O   ?   J  ?    .  1  
HETATM  2586  O    .  HOH  S  139  ?   85.12800  -15.97100   83.82700  1.000  31.95470  O   ?   J  ?    .  1  
HETATM  2587  O    .  HOH  S  140  ?   65.04500   -1.26400   77.15700  1.000  28.67233  O   ?   J  ?    .  1  
HETATM  2588  O    .  HOH  S  142  ?   78.37800  -12.49900   76.60000  1.000  29.79764  O   ?   J  ?    .  1  
HETATM  2589  O    .  HOH  S  143  ?   86.94600    8.28000   69.95300  1.000  33.78431  O   ?   J  ?    .  1  
HETATM  2590  O    .  HOH  S  144  ?   94.88400   19.80300   70.95100  1.000  38.82163  O   ?   J  ?    .  1  
HETATM  2591  O    .  HOH  S  145  ?   53.05700    4.98000   80.79600  1.000  29.98572  O   ?   J  ?    .  1  
HETATM  2592  O    .  HOH  S  146  ?   59.75700    3.61100  105.93500  1.000  37.67675  O   ?   J  ?    .  1  
HETATM  2593  O    .  HOH  S  147  ?   55.52500    4.05400   80.18500  1.000  33.81560  O   ?   J  ?    .  1  
HETATM  2594  O    .  HOH  S  148  ?   70.04600   13.70600   84.34900  1.000  29.87994  O   ?   J  ?    .  1  
HETATM  2595  O    .  HOH  S  149  ?   64.02500   -3.54700   96.24400  1.000  36.79059  O   ?   J  ?    .  1  
HETATM  2596  O    .  HOH  S  150  ?   76.69100   15.76000   98.02800  1.000  34.82973  O   ?   J  ?    .  1  
HETATM  2597  O    .  HOH  S  151  ?   87.98800   12.85800   72.94300  1.000  30.63503  O   ?   J  ?    .  1  
HETATM  2598  O    .  HOH  S  152  ?   77.63800   11.80500   77.88800  1.000  32.14286  O   ?   J  ?    .  1  
HETATM  2599  O    .  HOH  S  153  ?   81.61500   -9.23200   90.37300  1.000  32.85478  O   ?   J  ?    .  1  
HETATM  2600  O    .  HOH  S  154  ?   86.20800  -15.79800   78.96500  1.000  34.79949  O   ?   J  ?    .  1  
HETATM  2601  O    .  HOH  S  155  ?   59.71600    1.14600   76.87200  1.000  28.70875  O   ?   J  ?    .  1  
HETATM  2602  O    .  HOH  S  156  ?   62.20800   -2.97000   94.96600  1.000  29.61891  O   ?   J  ?    .  1  
HETATM  2603  O    .  HOH  S  157  ?   89.82800  -21.06100   79.50100  1.000  40.77230  O   ?   J  ?    .  1  
HETATM  2604  O    .  HOH  S  158  ?   50.36000   17.74600   88.95000  1.000  36.49968  O   ?   J  ?    .  1  
HETATM  2605  O    .  HOH  S  159  ?  112.74100   -8.92900   80.16600  1.000  28.08586  O   ?   J  ?    .  1  
HETATM  2606  O    .  HOH  S  160  ?   77.48500   -0.51400   70.40300  1.000  29.71168  O   ?   J  ?    .  1  
HETATM  2607  O    .  HOH  S  161  ?  107.50200   -0.68700   90.83700  1.000  30.55203  O   ?   J  ?    .  1  
HETATM  2608  O    .  HOH  S  162  ?   80.91800    6.18900   74.66100  1.000  27.34758  O   ?   J  ?    .  1  
HETATM  2609  O    .  HOH  S  163  ?  101.66100   13.11600   71.89400  1.000  31.91635  O   ?   J  ?    .  1  
HETATM  2610  O    .  HOH  S  164  ?   66.83600   -8.60100   98.49100  1.000  39.10324  O   ?   J  ?    .  1  
HETATM  2612  O    .  HOH  S  166  ?   97.11500   12.09000   78.46800  1.000  37.43616  O   ?   J  ?    .  1  
HETATM  2613  O    .  HOH  S  167  ?  100.09600   13.34800   78.64100  1.000  38.25350  O   ?   J  ?    .  1  
HETATM  2614  O    .  HOH  S  168  ?  112.52300    3.25500   71.22200  1.000  34.89348  O   ?   J  ?    .  1  
HETATM  2615  O    .  HOH  S  169  ?  108.13900    0.50800   88.71400  1.000  36.29258  O   ?   J  ?    .  1  
HETATM  2616  O    .  HOH  S  170  ?   83.34600    0.90500   67.27600  1.000  31.30095  O   ?   J  ?    .  1  
HETATM  2617  O    .  HOH  S  171  ?   82.55500    1.86800  100.70300  1.000  38.73278  O   ?   J  ?    .  1  
HETATM  2618  O    .  HOH  S  172  ?   48.70000    5.18800   90.60900  1.000  37.50452  O   ?   J  ?    .  1  
HETATM  2619  O    .  HOH  S  173  ?   61.85200   -5.47700  104.35400  1.000  37.72504  O   ?   J  ?    .  1  
HETATM  2620  O    .  HOH  S  174  ?  100.65400  -10.03300   88.86300  1.000  35.01137  O   ?   J  ?    .  1  
HETATM  2621  O    .  HOH  S  175  ?   55.66200   15.43000   78.53900  1.000  40.48331  O   ?   J  ?    .  1  
HETATM  2622  O    .  HOH  S  176  ?   85.95800   -0.75400   97.67200  1.000  39.15100  O   ?   J  ?    .  1  
HETATM  2623  O    .  HOH  S  177  ?   97.19300  -12.06000   59.93400  1.000  36.42576  O   ?   J  ?    .  1  
HETATM  2624  O    .  HOH  S  178  ?   47.35100    5.55700   85.64200  1.000  42.71892  O   ?   J  ?    .  1  
HETATM  2625  O    .  HOH  S  179  ?   76.49600  -12.35000   74.71400  1.000  46.28074  O   ?   J  ?    .  1  
HETATM  2626  O    .  HOH  S  180  ?   57.35800   18.43800   88.46600  1.000  44.39370  O   ?   J  ?    .  1  
HETATM  2627  O    .  HOH  S  181  ?   80.59300   -2.14900   99.20100  1.000  29.38399  O   ?   J  ?    .  1  
HETATM  2628  O    .  HOH  S  182  ?  103.73700  -12.81400   69.83600  1.000  40.31424  O   ?   J  ?    .  1  
HETATM  2629  O    .  HOH  S  183  ?   72.27600  -11.93700   94.65500  1.000  37.72558  O   ?   J  ?    .  1  
HETATM  2630  O    .  HOH  S  184  ?   81.49800  -13.80000   83.11200  1.000  30.00723  O   ?   J  ?    .  1  
HETATM  2631  O    .  HOH  S  185  ?   95.06000   12.15600   77.16200  1.000  27.09076  O   ?   J  ?    .  1  
HETATM  2632  O    .  HOH  S  186  ?   68.66500    3.26800  109.09800  1.000  39.16526  O   ?   J  ?    .  1  
HETATM  2633  O    .  HOH  S  187  ?   51.06500    7.00100   83.78500  1.000  38.12067  O   ?   J  ?    .  1  
HETATM  2634  O    .  HOH  S  188  ?   61.85500   -9.60700   76.59800  1.000  42.52380  O   ?   J  ?    .  1  
HETATM  2635  O    .  HOH  S  189  ?   86.76100    8.32500   84.36300  1.000  30.08060  O   ?   J  ?    .  1  
HETATM  2636  O    .  HOH  S  190  ?   49.97600    3.52000   94.34100  1.000  27.25194  O   ?   J  ?    .  1  
HETATM  2637  O    .  HOH  S  191  ?   91.52300    2.38800   79.84800  1.000   9.79057  O   ?   J  ?    .  1  
HETATM  2638  O    .  HOH  S  192  ?   97.11400  -21.76500   79.26500  1.000  38.69803  O   ?   J  ?    .  1  
HETATM  2639  O    .  HOH  S  193  ?   87.66900   -4.60800   62.03600  1.000  24.86929  O   ?   J  ?    .  1  
HETATM  2640  O    .  HOH  S  195  ?   66.16500  -10.68400   74.81600  1.000  43.42766  O   ?   J  ?    .  1  
HETATM  2641  O    .  HOH  S  196  ?   74.09700  -10.06700   96.09600  1.000  43.18550  O   ?   J  ?    .  1  
HETATM  2642  O    .  HOH  S  197  ?   82.96300  -13.94800   87.26500  1.000  36.01263  O   ?   J  ?    .  1  
HETATM  2643  O    .  HOH  S  198  ?  109.04900    5.77200   84.99800  1.000  37.67521  O   ?   J  ?    .  1  
HETATM  2644  O    .  HOH  S  199  ?   92.13200    7.43500   91.88300  1.000  39.07465  O   ?   J  ?    .  1  
HETATM  2645  O    .  HOH  S  200  ?   82.75000   -1.45100  100.32800  1.000  34.42609  O   ?   J  ?    .  1  
HETATM  2646  O    .  HOH  S  201  ?   99.18700   11.92200   83.29700  1.000  46.09927  O   ?   J  ?    .  1  
HETATM  2647  O    .  HOH  S  202  ?   49.44600   14.51600   93.92600  1.000  44.03389  O   ?   J  ?    .  1  
HETATM  2648  O    .  HOH  S  203  ?   83.84100   -7.16200   93.75200  1.000  33.17606  O   ?   J  ?    .  1  
HETATM  2649  O    .  HOH  S  204  ?   61.48800    5.72400  104.56700  1.000  31.30210  O   ?   J  ?    .  1  
HETATM  2650  O    .  HOH  S  205  ?   97.91000    9.06300   91.35600  1.000  36.70812  O   ?   J  ?    .  1  
HETATM  2651  O    .  HOH  S  206  ?   87.71600   14.14000   75.10800  1.000  43.75230  O   ?   J  ?    .  1  
HETATM  2652  O    .  HOH  S  207  ?  106.64100    8.20000   82.44100  1.000  36.05718  O   ?   J  ?    .  1  
HETATM  2653  O    .  HOH  S  208  ?   65.83800  -10.59400   96.94000  1.000  37.52148  O   ?   J  ?    .  1  
HETATM  2654  O    .  HOH  S  209  ?   80.99400   -5.91000   69.20500  1.000  38.91189  O   ?   J  ?    .  1  
HETATM  2655  O    .  HOH  S  210  ?   74.64000   14.66000   85.95300  1.000  37.64089  O   ?   J  ?    .  1  
HETATM  2656  O    .  HOH  S  211  ?  108.67700   -5.84800   74.62600  1.000  27.20627  O   ?   J  ?    .  1  
HETATM  2657  O    .  HOH  S  212  ?   77.12800    7.85300   71.41700  1.000  42.05504  O   ?   J  ?    .  1  
HETATM  2658  O    .  HOH  S  214  ?   89.66700   -4.58100   61.07000  1.000  44.50079  O   ?   J  ?    .  1  
HETATM  2659  O    .  HOH  S  215  ?   92.65500  -14.69300   70.13300  1.000  29.80190  O   ?   J  ?    .  1  
HETATM  2660  O    .  HOH  S  216  ?   99.59400    9.85400   85.57600  1.000  35.28831  O   ?   J  ?    .  1  
HETATM  2661  O    .  HOH  S  217  ?   59.58600   -4.15300  102.50800  1.000  27.19854  O   ?   J  ?    .  1  
HETATM  2662  O    .  HOH  S  218  ?   72.36600  -20.82600   82.12700  1.000  41.67543  O   ?   J  ?    .  1  
HETATM  2663  O    .  HOH  S  219  ?   84.66800    0.85200   92.20900  1.000  32.40424  O   ?   J  ?    .  1  
HETATM  2664  O    .  HOH  S  220  ?  104.44500    9.64000   73.54400  1.000  23.94377  O   ?   J  ?    .  1  
HETATM  2665  O    .  HOH  S  221  ?   84.16300    1.84000   94.16700  1.000  39.65373  O   ?   J  ?    .  1  
HETATM  2666  O    .  HOH  S  222  ?  108.58800    6.84100   81.47800  1.000  44.85717  O   ?   J  ?    .  1  
HETATM  2667  O    .  HOH  S  223  ?   98.40900   14.24500   82.06700  1.000  57.32034  O   ?   J  ?    .  1  
HETATM  2668  O    .  HOH  S  224  ?   90.90300   12.46800   78.72000  1.000  30.08720  O   ?   J  ?    .  1  
HETATM  2669  O    .  HOH  S  225  ?   52.46800   11.86600   76.03500  1.000  37.35192  O   ?   J  ?    .  1  
HETATM  2670  O    .  HOH  S  226  ?  105.28700   -4.51900   68.05900  1.000  36.85999  O   ?   J  ?    .  1  
HETATM  2671  O    .  HOH  S  227  ?   79.42000   16.11900   98.51300  1.000  37.59598  O   ?   J  ?    .  1  
HETATM  2672  O    .  HOH  S  228  ?   85.26200  -12.74600   66.57200  1.000  35.72522  O   ?   J  ?    .  1  
HETATM  2673  O    .  HOH  S  229  ?  105.44500   -6.03800   70.52800  1.000  24.42066  O   ?   J  ?    .  1  
HETATM  2674  O    .  HOH  S  230  ?  107.57200   -4.79500   70.97800  1.000  36.87597  O   ?   J  ?    .  1  
HETATM  2675  O    .  HOH  S  231  ?  109.70300    3.09500   77.30600  1.000  36.97035  O   ?   J  ?    .  1  
HETATM  2676  O    .  HOH  S  232  ?   78.90600    9.48700   98.12800  1.000  39.10895  O   ?   J  ?    .  1  
HETATM  2677  O    .  HOH  S  233  ?   78.03400   14.14400   92.31800  1.000  45.98564  O   ?   J  ?    .  1  
HETATM  2678  O    .  HOH  S  234  ?   60.00400   -1.20600   75.27000  1.000  45.18473  O   ?   J  ?    .  1  
HETATM  2679  O    .  HOH  S  235  ?   78.00400  -13.56200   72.76200  1.000  40.10205  O   ?   J  ?    .  1  
HETATM  2680  O    .  HOH  S  236  ?  104.10300   -6.31000   61.71400  1.000  40.81782  O   ?   J  ?    .  1  
HETATM  2681  O    .  HOH  S  237  ?   60.79200   10.45700  108.78600  1.000  43.55642  O   ?   J  ?    .  1  
HETATM  2682  O    .  HOH  S  238  ?   74.98900   -1.34500   69.69000  1.000  30.28960  O   ?   J  ?    .  1  
HETATM  2683  O    .  HOH  S  239  ?   85.98200  -17.43400   85.93700  1.000  38.88367  O   ?   J  ?    .  1  
HETATM  2684  O    .  HOH  S  240  ?   99.55000  -10.74800   59.61600  1.000  38.24364  O   ?   J  ?    .  1  
HETATM  2685  O    .  HOH  S  241  ?   75.44000   13.81000   83.59900  1.000  25.06005  O   ?   J  ?    .  1  
HETATM  2686  O    .  HOH  S  242  ?   90.73400   13.02200   84.65500  1.000  40.39110  O   ?   J  ?    .  1  
HETATM  2687  O    .  HOH  S  243  ?   52.86300   14.84300   96.02000  1.000  37.80335  O   ?   J  ?    .  1  
HETATM  2688  O    .  HOH  S  244  ?   80.24600    3.83200   85.81200  1.000  36.92567  O   ?   J  ?    .  1  
HETATM  2689  O    .  HOH  S  245  ?   55.79600   17.50200   92.65300  1.000  44.95257  O   ?   J  ?    .  1  
HETATM  2690  O    .  HOH  S  246  ?  114.97800    3.24700   70.62200  1.000  41.08983  O   ?   J  ?    .  1  
HETATM  2691  O    .  HOH  S  247  ?   87.16100    8.61600   79.72800  1.000  30.32888  O   ?   J  ?    .  1  
HETATM  2692  O    .  HOH  S  248  ?   67.99800   19.94900   86.71200  1.000  43.85451  O   ?   J  ?    .  1  
HETATM  2693  O    .  HOH  S  249  ?   77.26600  -12.51500   79.19800  1.000  50.61868  O   ?   J  ?    .  1  
HETATM  2694  O    .  HOH  S  250  ?   89.07400   -8.01700   60.06500  1.000  53.00460  O   ?   J  ?    .  1  
HETATM  2695  O    .  HOH  S  251  ?   66.35900   18.97600   85.30600  1.000  49.88681  O   ?   J  ?    .  1  
HETATM  2696  O    .  HOH  S  252  ?   61.65900    4.71900  107.34000  1.000  40.04778  O   ?   J  ?    .  1  
HETATM  2697  O    .  HOH  S  253  ?  106.89600  -16.15300   79.45700  1.000  44.46154  O   ?   J  ?    .  1  
HETATM  2698  O    .  HOH  S  254  ?   73.89300    0.16400   67.83000  1.000  52.24123  O   ?   J  ?    .  1  
HETATM  2699  O    .  HOH  S  255  ?   69.55900   20.39400   85.14800  1.000  50.71833  O   ?   J  ?    .  1  
HETATM  2700  O    .  HOH  S  256  ?   60.88900   17.89000   97.18400  1.000  40.51886  O   ?   J  ?    .  1  
HETATM  2701  O    .  HOH  S  257  ?   64.63600   17.66400   96.35300  1.000  49.52710  O   ?   J  ?    .  1  
HETATM  2702  O    .  HOH  S  259  ?   56.45800    6.16800  102.91000  1.000  40.78354  O   ?   J  ?    .  1  
HETATM  2703  O    .  HOH  S  260  ?  100.23900    7.93600   65.02300  1.000  53.22751  O   ?   J  ?    .  1  
HETATM  2704  O    .  HOH  S  261  ?   68.69400    4.63100  111.04300  1.000  34.58869  O   ?   J  ?    .  1  
HETATM  2705  O    .  HOH  S  262  ?   85.21200    6.55800   68.74600  1.000  36.43401  O   ?   J  ?    .  1  
HETATM  2706  O    .  HOH  S  263  ?   52.98600   12.70900   78.44700  1.000  30.37417  O   ?   J  ?    .  1  
HETATM  2707  O    .  HOH  S  264  ?   57.27600   -2.08400  100.73900  1.000  35.68427  O   ?   J  ?    .  1  
HETATM  2708  O    .  HOH  S  265  ?   52.52300   -2.48700   90.49100  1.000  40.88393  O   ?   J  ?    .  1  
HETATM  2709  O    .  HOH  S  266  ?   80.21400    6.17900   71.74200  1.000  46.90981  O   ?   J  ?    .  1  
HETATM  2710  O    .  HOH  S  267  ?   99.63700  -11.40200   57.06500  1.000  47.55758  O   ?   J  ?    .  1  
HETATM  2711  O    .  HOH  S  268  ?   99.55300    0.33000   99.36800  1.000  42.98675  O   ?   J  ?    .  1  
HETATM  2712  O    .  HOH  S  269  ?   69.68800   19.49300   90.85100  1.000  37.80672  O   ?   J  ?    .  1  
HETATM  2713  O    .  HOH  S  270  ?   57.80400    0.32600  108.79800  1.000  48.11579  O   ?   J  ?    .  1  
HETATM  2714  O    .  HOH  S  271  ?   82.03300  -13.53900   70.11800  1.000  45.33079  O   ?   J  ?    .  1  
HETATM  2715  O    .  HOH  S  272  ?   68.30800   16.77600   93.73200  1.000  41.07286  O   ?   J  ?    .  1  
HETATM  2716  O    .  HOH  S  273  ?   52.33825   -1.79000   99.21404  1.000  37.46304  O   ?   J  ?    .  1  
HETATM  2717  O    .  HOH  S  274  ?  113.95700    5.10500   71.24500  1.000  39.36611  O   ?   J  ?    .  1  
HETATM  2718  O    .  HOH  S  276  ?   71.51400   -3.38100   71.94400  1.000  35.03000  O   ?   J  ?    .  1  
HETATM  2719  O    .  HOH  S  277  ?   81.40400   -8.16000   66.08500  1.000  47.10261  O   ?   J  ?    .  1  
HETATM  2720  O    .  HOH  S  278  ?   75.71600    2.29800   69.41300  1.000  46.02146  O   ?   J  ?    .  1  
HETATM  2721  O    .  HOH  S  279  ?  106.96400  -16.47900   84.65700  1.000  41.13369  O   ?   J  ?    .  1  
HETATM  2722  O    .  HOH  S  280  ?   85.86900    6.71200   62.22100  1.000  43.94732  O   ?   J  ?    .  1  
HETATM  2723  O    .  HOH  S  281  ?   85.65000  -16.07600   74.89700  1.000  40.49720  O   ?   J  ?    .  1  
HETATM  2724  O    .  HOH  S  282  ?   54.71700    7.11300  100.30200  1.000  31.20058  O   ?   J  ?    .  1  
HETATM  2725  O    .  HOH  S  283  ?   82.34700   -9.10400   92.68800  1.000  43.27336  O   ?   J  ?    .  1  
HETATM  2726  O    .  HOH  S  284  ?  104.86400   -6.80500   68.23900  1.000  50.51717  O   ?   J  ?    .  1  
HETATM  2727  O    .  HOH  S  285  ?  104.43100    6.81600   89.48100  1.000  40.65542  O   ?   J  ?    .  1  
HETATM  2728  O    .  HOH  S  286  ?   69.92300   20.45300   88.83400  1.000  46.74629  O   ?   J  ?    .  1  
HETATM  2729  O    .  HOH  S  287  ?   61.84100   -7.18800   97.03300  1.000  41.97766  O   ?   J  ?    .  1  
HETATM  2730  O    .  HOH  S  288  ?   94.46500   -0.93700  102.67700  1.000  49.56595  O   ?   J  ?    .  1  
HETATM  2731  O    .  HOH  S  290  ?  107.74800  -15.64600   77.34700  1.000  49.39541  O   ?   J  ?    .  1  
HETATM  2732  O    .  HOH  S  291  ?   95.84000    5.49700   96.93600  1.000  43.63693  O   ?   J  ?    .  1  
HETATM  2733  O    .  HOH  S  292  ?   64.09000    3.69300   72.55300  1.000  47.61177  O   ?   J  ?    .  1  
HETATM  2734  O    .  HOH  S  294  ?   46.39200   14.88500   93.12400  1.000  50.66758  O   ?   J  ?    .  1  
HETATM  2735  O    .  HOH  S  295  ?   58.24700   17.77600   86.02200  1.000  42.95113  O   ?   J  ?    .  1  
HETATM  2736  O    .  HOH  S  296  ?   59.28900   18.59200   83.75400  1.000  41.13410  O   ?   J  ?    .  1  
HETATM  2737  O    .  HOH  S  297  ?   97.69600  -18.85200   80.86200  1.000  47.42296  O   ?   J  ?    .  1  
HETATM  2738  O    .  HOH  S  298  ?   77.87800  -15.04300   81.32700  1.000  46.89262  O   ?   J  ?    .  1  
HETATM  2739  O    .  HOH  S  299  ?   92.04700    9.90200   61.84600  1.000  43.58992  O   ?   J  ?    .  1  
HETATM  2740  O    .  HOH  S  300  ?   61.45100   17.60000   78.54900  1.000  45.12935  O   ?   J  ?    .  1  
HETATM  2741  O    .  HOH  S  301  ?   52.84700    0.67600   97.73100  1.000  40.27359  O   ?   J  ?    .  1  
HETATM  2742  O    .  HOH  S  303  ?  101.05500  -19.42200   80.98600  1.000  51.75697  O   ?   J  ?    .  1  
HETATM  2743  O    .  HOH  S  304  ?   96.84000   10.65900   86.67100  1.000  40.82917  O   ?   J  ?    .  1  
HETATM  2744  O    .  HOH  S  305  ?   52.33825    7.27000   99.21404  1.000  38.77906  O   ?   J  ?    .  1  
HETATM  2745  O    .  HOH  S  306  ?   66.76300  -10.32900  100.46400  1.000  52.79741  O   ?   J  ?    .  1  
HETATM  2746  O    .  HOH  S  307  ?   68.50800   17.32800   99.37600  1.000  24.75739  O   ?   J  ?    .  1  
HETATM  2747  O    .  HOH  S  308  ?   73.60100   -7.17800   68.71200  1.000  42.30420  O   ?   J  ?    .  1  
HETATM  2748  O    .  HOH  S  309  ?   82.90500    3.80300   67.92700  1.000  34.23686  O   ?   J  ?    .  1  
HETATM  2749  O    .  HOH  S  310  ?   87.65700  -17.08800   69.64000  1.000  52.97423  O   ?   J  ?    .  1  
HETATM  2750  O    .  HOH  S  311  ?   90.48800  -11.13200   59.34400  1.000  41.12300  O   ?   J  ?    .  1  
HETATM  2751  O    .  HOH  S  312  ?  102.39300  -10.34600   90.43500  1.000  48.86169  O   ?   J  ?    .  1  
HETATM  2752  O    .  HOH  S  313  ?   76.33500   15.58800   93.34100  1.000  39.01657  O   ?   J  ?    .  1  
HETATM  2753  O    .  HOH  S  314  ?   49.37900   -0.36600   85.46900  1.000  36.44804  O   ?   J  ?    .  1  
HETATM  2754  O    .  HOH  S  315  ?   94.21500  -22.50900   85.81700  1.000  42.18504  O   ?   J  ?    .  1  
HETATM  2755  O    .  HOH  S  316  ?   86.93700  -14.56500   69.54700  1.000  42.84801  O   ?   J  ?    .  1  
HETATM  2756  O    .  HOH  S  317  ?   95.11900    0.70800  100.30800  1.000  54.86345  O   ?   J  ?    .  1  
HETATM  2757  O    .  HOH  S  318  ?   69.28000   -3.41900   72.60700  1.000  45.54924  O   ?   J  ?    .  1  
HETATM  2758  O    .  HOH  S  319  ?   80.75000    7.02300   69.04600  1.000  46.52995  O   ?   J  ?    .  1  
HETATM  2759  O    .  HOH  S  320  ?   46.32000   17.75900   93.96000  1.000  51.75757  O   ?   J  ?    .  1  
HETATM  2760  O    .  HOH  S  321  ?   81.53300  -13.00000   88.91100  1.000  53.29603  O   ?   J  ?    .  1  
HETATM  2761  O    .  HOH  S  322  ?   57.04300   -2.88500   93.35300  1.000  45.31429  O   ?   J  ?    .  1  
HETATM  2762  O    .  HOH  S  323  ?   87.17800    7.49500   60.12100  1.000  39.38222  O   ?   J  ?    .  1  
HETATM  2763  O    .  HOH  S  324  ?   51.67200    3.97600   78.21500  1.000  43.66508  O   ?   J  ?    .  1  
HETATM  2764  O    .  HOH  S  325  ?  100.07400    9.63600   88.35700  1.000  50.09796  O   ?   J  ?    .  1  
HETATM  2765  O    .  HOH  S  326  ?   48.53600    7.66000   88.79900  1.000  31.10333  O   ?   J  ?    .  1  
HETATM  2766  O    .  HOH  S  329  ?   55.69300    3.18900   99.42200  1.000  40.67913  O   ?   J  ?    .  1  
HETATM  2767  O    .  HOH  S  330  ?   87.90300   10.27000   78.08400  1.000  37.97862  O   ?   J  ?    .  1  
#
_entity_poly.entity_id                 1
_entity_poly.pdbx_seq_one_letter_code  
;ATRIGVTIYKYDDNFMSVVRKAIEQDAKAAPDVQLLMNDSQNDQSKQNDQIDVLLAKGVK
ALAINLVDPAAAGTVIEKARGQNVPVVFFNKEPSRKALDSYDKAYYVGTDSKESGIIQGD
LIAKHWAANQGWDLNKDGQIQFVLLKGEPGHPDAEARTTYVIKELNDKGIKTEQLQLDTA
MCDTAQAKDKMDAWLSGPNANKIEVVIANNDAMAMGAVEALKAHNKSSIPVFGVDALPEA
LALVKSGALAGTVLNDANNQAKATFDLAKNLADGKGAADGTNWKIDNKVVRVPYVGVDKD
NLAEF
;

_entity_poly.pdbx_strand_id            A
_entity_poly.type                      polypeptide(L)
_entity_poly.pdbx_target_identifier    ?
##
